# Supplementary material for: Cell-Type-Specific Heat-Induced Changes in the Proteomes of Pollen Mother Cells and Microspores Provide New Insights into Tomato Pollen Production Under Elevated Temperature
Source: Proteomes. 2025 Mar 25;13(2):13. doi: 10.3390/proteomes13020013 (PMC12015871; doi:10.3390/proteomes13020013)
Supplement: Supplementary file 1 [file proteomes-13-00013-s001.zip]

Archive with 14 entries (14 files):
- Supplemental Materials/Supplemental material  Table S10  STRING MCL Clusters for HS-down-regulated proteins in microspores  of  Black Vernissage.xlsx
- Supplemental Materials/Supplemental material  Table S11  STRING MCL Clusters for HS-up-regulated proteins in microspores  of Micro-Tom.xlsx
- Supplemental Materials/Supplemental material  Table S12  STRING MCL Clusters for HS-down-regulated proteins in microspores  of Micro-Tom.xlsx
- Supplemental Materials/Supplemental material  Table S5  STRING MCL Clusters for HS-Upregulated proteins in pollen mother cells of BV.xls
- Supplemental Materials/Supplemental material  Table S5  STRING MCL Clusters for HS-Upregulated proteins in pollen mother cells of BV.xlsx
- Supplemental Materials/Supplemental material  Table S6  STRING MCL Clusters for HS-downn-regulated proteins in pollen mother cells of BV.xls
- Supplemental Materials/Supplemental material  Table S6  STRING MCL Clusters for HS-downn-regulated proteins in pollen mother cells of BV.xlsx
- Supplemental Materials/Supplemental material  Table S7  STRING MCL Clusters for HS-up-regulated proteins in pollen mother cells of Micro-Tom.xlsx
- Supplemental Materials/Supplemental material  Table S8  STRING MCL Clusters for HS-downn-regulated proteins in pollen mother cells of  Micro-Tom.xlsx
- Supplemental Materials/Supplemental material  Table S9  STRING MCL Clusters for HS-up-regulated proteins in microspores  of  Black Vernissage.xlsx
- Supplemental Materials/supplementary material Table S1-The heat stress induced pollen mother cell proteomes.xlsx
- Supplemental Materials/supplementary material Table S2-Meiotic processes enriched for pollen mother cells.xlsx
- Supplemental Materials/supplementary material Table S3-The heat stress induced free microspore proteomes.xlsx
- Supplemental Materials/supplementary material Table S4-Biological processes enriched for microspore cells.xlsx
