# Supplementary material for: Cell-Type-Specific Heat-Induced Changes in the Proteomes of Pollen Mother Cells and Microspores Provide New Insights into Tomato Pollen Production Under Elevated Temperature
Source: Proteomes. 2025 Mar 25;13(2):13. doi: 10.3390/proteomes13020013 (PMC12015871; doi:10.3390/proteomes13020013)
Supplement: Supplementary file 1 [file proteomes-13-00013-s001.zip › Supplemental Materials/Supplemental material Table S10 STRING MCL Clusters for HS-down-regulated proteins in microspores of Black Vernissage.xlsx]

## Sheet: BV-microspore-reduced  string_M
#clustering method	cluster number	gene count	protein name	protein identifier	protein description
MCL	1	15	MBF1	4081.Solyc07g062400.2.1	Multiprotein bridging factor 1c
MCL	1	15	Solyc03g112360.1.1	4081.Solyc03g112360.1.1	Large subunit ribosomal protein l27ae; Belongs to the universal ribosomal protein uL15 family
MCL	1	15	Solyc03g115360.2.1	4081.Solyc03g115360.2.1	annotation not available
MCL	1	15	Solyc05g053670.2.1	4081.Solyc05g053670.2.1	annotation not available
MCL	1	15	Solyc06g064630.2.1	4081.Solyc06g064630.2.1	annotation not available
MCL	1	15	Solyc06g073300.1.1	4081.Solyc06g073300.1.1	Large subunit ribosomal protein l27e; Belongs to the eukaryotic ribosomal protein eL27 family
MCL	1	15	Solyc07g008370.2.1	4081.Solyc07g008370.2.1	Ribosomal protein L30/L7 family protein
MCL	1	15	Solyc07g055230.2.1	4081.Solyc07g055230.2.1	annotation not available
MCL	1	15	Solyc08g061850.2.1	4081.Solyc08g061850.2.1	annotation not available
MCL	1	15	Solyc09g066430.2.1	4081.Solyc09g066430.2.1	annotation not available
MCL	1	15	Solyc12g008720.1.1	4081.Solyc12g008720.1.1	annotation not available
MCL	1	15	Solyc12g039120.1.1	4081.Solyc12g039120.1.1	annotation not available
MCL	1	15	Solyc12g096150.1.1	4081.Solyc12g096150.1.1	Large subunit ribosomal protein l13e; Belongs to the eukaryotic ribosomal protein eL13 family
MCL	1	15	Solyc12g096540.1.1	4081.Solyc12g096540.1.1	annotation not available
MCL	1	15	Solyc12g098330.1.1	4081.Solyc12g098330.1.1	Large subunit ribosomal protein l13ae; Belongs to the universal ribosomal protein uL13 family
MCL	2	2	Solyc12g036790.1.1	4081.Solyc12g036790.1.1	annotation not available
MCL	2	2	Solyc12g042920.1.1	4081.Solyc12g042920.1.1	annotation not available
