# Supplementary material for: Cell-Type-Specific Heat-Induced Changes in the Proteomes of Pollen Mother Cells and Microspores Provide New Insights into Tomato Pollen Production Under Elevated Temperature
Source: Proteomes. 2025 Mar 25;13(2):13. doi: 10.3390/proteomes13020013 (PMC12015871; doi:10.3390/proteomes13020013)
Supplement: Supplementary file 1 [file proteomes-13-00013-s001.zip › Supplemental Materials/Supplemental material Table S11 STRING MCL Clusters for HS-up-regulated proteins in microspores of Micro-Tom.xlsx]

## Sheet: MT-MS-up  string_MCL_clusters (
#clustering method		cluster number	gene count	protein name	protein identifier	protein description
MCL		1	5	CHRD	4081.Solyc07g064600.2.1	2-iminobutanoate/2-iminopropanoate deaminase; Inducible plastid-lipid associated protein
MCL		1	5	Solyc00g187050.2.1	4081.Solyc00g187050.2.1	Leucine aminopeptidase 1, chloroplastic; Leucine aminopeptidase LapA1; Leucine aminopeptidase LapA2
MCL		1	5	Td	4081.Solyc09g008670.2.1	Threonine dehydratase biosynthetic, chloroplastic ; Belongs to the serine/threonine dehydratase family
MCL		1	5	lap2	4081.Solyc12g010020.1.1	Leucine aminopeptidase 1, chloroplastic; Presumably involved in the processing and regular turnover of intracellular proteins
MCL		2	4	CysEP	4081.Solyc03g111730.2.1	Uncharacterized protein; KDEL-tailed cysteine endopeptidase ; Belongs to the peptidase C1 family
MCL		2	4	Solyc01g107760.2.1	4081.Solyc01g107760.2.1	annotation not available
MCL		2	4	Solyc01g110110.2.1	4081.Solyc01g110110.2.1	Cysteine protease rd19a; Cysteine proteinase ; Belongs to the peptidase C1 family
MCL		2	4	Solyc02g080880.2.1	4081.Solyc02g080880.2.1	Uncharacterized protein; Belongs to the peptidase A1 family
MCL		3	4	Ervatamin-B	4081.Solyc07g053460.2.1	Uncharacterized protein; Cysteine proteinases superfamily protein; Belongs to the peptidase C1 family
MCL		3	4	Solyc02g068400.2.1	4081.Solyc02g068400.2.1	Uncharacterized protein; Pectin lyase-like superfamily protein
MCL		3	4	Solyc02g078370.1.1	4081.Solyc02g078370.1.1	annotation not available
MCL		3	4	Solyc06g069220.1.1	4081.Solyc06g069220.1.1	Protein aspartic protease in guard cell 1-like; Belongs to the peptidase A1 family
MCL		4	3	F3H	4081.Solyc02g083860.2.1	Naringenin 3-dioxygenase; Uncharacterized protein; Flavanone 3 beta-hydroxylase ; Belongs to the iron/ascorbate-dependent oxidoreductase family
MCL		4	3	PAL2	4081.Solyc05g056170.2.1	annotation not available
MCL		4	3	Solyc01g111070.2.1	4081.Solyc01g111070.2.1	Type iii polyketide synthase b; Chalcone and stilbene synthase family protein; Belongs to the chalcone/stilbene synthases family
MCL		5	2	Solyc08g080190.2.1	4081.Solyc08g080190.2.1	Uncharacterized protein; Glucose-methanol-choline (GMC) oxidoreductase family protein
MCL		5	2	Solyc12g007030.1.1	4081.Solyc12g007030.1.1	Uncharacterized protein; Aldehyde dehydrogenase 2C4; Belongs to the aldehyde dehydrogenase family
MCL		6	4	Solyc00g009040.2.1	4081.Solyc00g009040.2.1	Polyadenylate-binding protein 3 isoform x2; Binds the poly(A) tail of mRNA
MCL		6	4	Solyc02g087250.2.1	4081.Solyc02g087250.2.1	Crm-domain containing factor cfm2, chloroplastic; Uncharacterized protein; CRM family member 2
MCL		6	4	Solyc05g055880.2.1	4081.Solyc05g055880.2.1	annotation not available
MCL		6	4	Solyc10g051380.1.1	4081.Solyc10g051380.1.1	annotation not available
MCL		7	2	Solyc07g015960.1.1	4081.Solyc07g015960.1.1	Shikimate o-hydroxycinnamoyltransferase; Uncharacterized protein; Spermidine hydroxycinnamoyl transferase
MCL		7	2	Solyc10g050160.1.1	4081.Solyc10g050160.1.1	annotation not available
MCL		8	3	NAOD	4081.Solyc08g076970.2.1	annotation not available
MCL		8	3	Solyc09g091520.1.1	4081.Solyc09g091520.1.1	60S acidic ribosomal protein P0; Ribosomal protein P0 is the functional equivalent of E.coli protein L10
MCL		8	3	Solyc12g015790.1.1	4081.Solyc12g015790.1.1	Eukaryotic translation initiation factor 6; Binds to the 60S ribosomal subunit and prevents its association with the 40S ribosomal subunit to form the 80S initiation complex in the cytoplasm. May also be involved in ribosome biogenesis
MCL		9	5	FRK2	4081.Solyc06g073190.2.1	Fructokinase-2; May play an important role in maintaining the flux of carbon towards starch formation
MCL		9	5	LIN7	4081.Solyc09g010090.2.1	Beta-fructofuranosidase; Cell-wall invertase ; Belongs to the glycosyl hydrolase 32 family
MCL		9	5	Solyc01g010390.2.1	4081.Solyc01g010390.2.1	Uncharacterized protein; Beta glucosidase 40; Belongs to the glycosyl hydrolase 1 family
MCL		9	5	Solyc10g085650.1.1	4081.Solyc10g085650.1.1	annotation not available
MCL		10	1	Solyc02g093830.2.1	4081.Solyc02g093830.2.1	Glucose-6-phosphate 1-dehydrogenase, cytoplasmic isoform; Glucose-6-phosphate 1-dehydrogenase; Catalyzes the rate-limiting step of the oxidative pentose-phosphate pathway, which represents a route for the dissimilation of carbohydrates besides glycolysis
MCL		10	5	Solyc07g006650.2.1	4081.Solyc07g006650.2.1	Xylose isomerase isoform x1; Xylose isomerase family protein
MCL		11	5	Solyc05g051250.2.1	4081.Solyc05g051250.2.1	annotation not available
MCL		11	5	Solyc05g052100.2.1	4081.Solyc05g052100.2.1	Glutamate dehydrogenase; Belongs to the Glu/Leu/Phe/Val dehydrogenases family
MCL		11	5	gdh1	4081.Solyc10g078550.1.1	Glutamate dehydrogenase (nad(p)+); Belongs to the Glu/Leu/Phe/Val dehydrogenases family
MCL		11	5	gs	4081.Solyc01g080280.2.1	Glutamine synthetase
MCL		11	5	gts1	4081.Solyc04g014510.2.1	Glutamine synthetase cytosolic isozyme 1-1; Putative glutamine synthase ; Belongs to the glutamine synthetase family
