# Supplementary material for: Cell-Type-Specific Heat-Induced Changes in the Proteomes of Pollen Mother Cells and Microspores Provide New Insights into Tomato Pollen Production Under Elevated Temperature
Source: Proteomes. 2025 Mar 25;13(2):13. doi: 10.3390/proteomes13020013 (PMC12015871; doi:10.3390/proteomes13020013)
Supplement: Supplementary file 1 [file proteomes-13-00013-s001.zip › Supplemental Materials/Supplemental material Table S12 STRING MCL Clusters for HS-down-regulated proteins in microspores of Micro-Tom.xlsx]

## Sheet: MT-MS-dn-string_MCL_clusters (6
#clustering method	cluster number	cluster color	gene count	protein name	protein identifier	protein description
MCL	1	Red	5	MBF1	4081.Solyc07g062400.2.1	Multiprotein bridging factor 1c
MCL	1	Red	5	Solyc02g021400.1.1	4081.Solyc02g021400.1.1	annotation not available
MCL	1	Red	5	Solyc06g062500.2.1	4081.Solyc06g062500.2.1	annotation not available
MCL	1	Red	5	Solyc07g040720.2.1	4081.Solyc07g040720.2.1	Casein kinase 1-like protein 2 isoform x1; Belongs to the protein kinase superfamily
MCL	1	Red	5	Solyc12g014290.1.1	4081.Solyc12g014290.1.1	Multiprotein-bridging factor 1b; Multiprotein bridging factor 1b
MCL	2	Brown	3	Solyc08g081430.2.1	4081.Solyc08g081430.2.1	Uncharacterized protein; FUNCTIONS IN: molecular_function unknown; INVOLVED IN: biological_process unknown; LOCATED IN: chloroplast; EXPRESSED IN: cultured cell; CONTAINS InterPro DOMAIN/s: Mitochondrial inner membrane translocase complex, subunit Tim21 (InterPro:IPR013261) /.../35333 Blast hits to 34131 proteins in 2444 species: Archae - 798; Bacteria - 22429; Metazoa - 974; Fungi - 991; Plants …
MCL	2	Brown	3	Solyc11g068510.1.1	4081.Solyc11g068510.1.1	Uncharacterized protein at2g27730, mitochondrial isoform x3; Uncharacterized protein; Copper ion binding
MCL	2	Brown	3	Solyc12g042920.1.1	4081.Solyc12g042920.1.1	annotation not available
MCL	3	Olive	2	HTA6	4081.Solyc01g099410.2.1	Histone H2A.1; Core component of nucleosome. Nucleosomes wrap and compact DNA into chromatin, limiting DNA accessibility to the cellular machineries which require DNA as a template. Histones thereby play a central role in transcription regulation, DNA repair, DNA replication and chromosomal stability. DNA accessibility is regulated via a complex set of post-translational modifications of histones…
MCL	3	Olive	2	Solyc11g007930.1.1	4081.Solyc11g007930.1.1	Belongs to the histone H2B family
MCL	4	Green	2	Solyc01g103420.2.1	4081.Solyc01g103420.2.1	annotation not available
MCL	4	Green	2	Solyc09g008620.1.1	4081.Solyc09g008620.1.1	Polyadenylate-binding protein 7; Polyadenylate-binding protein; Binds the poly(A) tail of mRNA
MCL	5	Lime Green	2	Solyc02g071150.2.1	4081.Solyc02g071150.2.1	Programmed cell death protein 5; Double-stranded DNA-binding family protein
MCL	5	Lime Green	2	Solyc08g016420.2.1	4081.Solyc08g016420.2.1	Uncharacterized protein; Prefoldin 6
MCL	6	Cyan	2	Solyc02g093580.2.1	4081.Solyc02g093580.2.1	Probable pectate lyase P18; May have a role in the development of the transmitting tissue of the style and/or in the events related to pollination such as some aspect in the facilitation of compatible pollen tube growth
MCL	6	Cyan	2	Solyc08g082230.2.1	4081.Solyc08g082230.2.1	annotation not available
MCL	7	Blue	2	Solyc03g119270.1.1	4081.Solyc03g119270.1.1	AP-3 complex subunit delta; Part of the AP-3 complex, an adaptor-related complex which seems to be clathrin-associated. The complex is associated with the Golgi region as well as more peripheral structures. It facilitates the budding of vesicles from the Golgi membrane and may be directly involved in trafficking to the vacuole. It also function in maintaining the identity of lytic vacuoles and in…
MCL	7	Blue	2	Solyc09g074870.2.1	4081.Solyc09g074870.2.1	annotation not available
MCL	8	Purple	2	Solyc04g007330.1.1	4081.Solyc04g007330.1.1	annotation not available
MCL	8	Purple	2	Solyc09g082710.2.1	4081.Solyc09g082710.2.1	Probable histone h2axb; Belongs to the histone H2A family
