# Supplementary material for: Cell-Type-Specific Heat-Induced Changes in the Proteomes of Pollen Mother Cells and Microspores Provide New Insights into Tomato Pollen Production Under Elevated Temperature
Source: Proteomes. 2025 Mar 25;13(2):13. doi: 10.3390/proteomes13020013 (PMC12015871; doi:10.3390/proteomes13020013)
Supplement: Supplementary file 1 [file proteomes-13-00013-s001.zip › Supplemental Materials/Supplemental material Table S5 STRING MCL Clusters for HS-Upregulated proteins in pollen mother cells of BV.xls]

## Sheet: BV-PMC- up-   string_MCL_cluste
#clustering method	cluster number	gene count	protein name	protein identifier	protein description
MCL	1	5	HSP17.4	4081.Solyc08g062340.2.1	Cytosolic class II small heat shock protein HCT2
MCL	1	5	HSP17.8	4081.Solyc06g076520.1.1	17.8 kDa class I heat shock protein ; Belongs to the small heat shock protein (HSP20) family
MCL	1	5	Solyc03g117630.1.1	4081.Solyc03g117630.1.1	Heat shock 70kda protein 1/2/6/8; Belongs to the heat shock protein 70 family
MCL	1	5	Solyc09g092690.2.1	4081.Solyc09g092690.2.1	annotation not available
MCL	1	5	Solyc11g071830.1.1	4081.Solyc11g071830.1.1	annotation not available
MCL	2	2	Solyc00g187050.2.1	4081.Solyc00g187050.2.1	Leucine aminopeptidase 1, chloroplastic; Leucine aminopeptidase LapA1; Leucine aminopeptidase LapA2
MCL	2	2	lap2	4081.Solyc12g010020.1.1	Leucine aminopeptidase 1, chloroplastic; Presumably involved in the processing and regular turnover of intracellular proteins
MCL	3	2	CHRD	4081.Solyc07g064600.2.1	2-iminobutanoate/2-iminopropanoate deaminase; Inducible plastid-lipid associated protein
MCL	3	2	Td	4081.Solyc09g008670.2.1	Threonine dehydratase biosynthetic, chloroplastic ; Belongs to the serine/threonine dehydratase family
MCL	4	2	Solyc07g055840.2.1	4081.Solyc07g055840.2.1	annotation not available
MCL	4	2	atpA	4081.Solyc06g072540.1.1	Atp synthase subunit alpha, chloroplastic; Produces ATP from ADP in the presence of a proton gradient across the membrane. The alpha chain is a regulatory subunit
MCL	5	2	SO	4081.Solyc02g094120.2.1	Uncharacterized protein; Sulfite oxidase
MCL	5	2	Solyc11g068730.1.1	4081.Solyc11g068730.1.1	annotation not available
MCL	6	2	NAOD	4081.Solyc08g076970.2.1	annotation not available
MCL	6	2	Solyc07g040750.1.1	4081.Solyc07g040750.1.1	Eukaryotic initiation factor 4a-9-like; Belongs to the DEAD box helicase family
