# Supplementary material for: Cell-Type-Specific Heat-Induced Changes in the Proteomes of Pollen Mother Cells and Microspores Provide New Insights into Tomato Pollen Production Under Elevated Temperature
Source: Proteomes. 2025 Mar 25;13(2):13. doi: 10.3390/proteomes13020013 (PMC12015871; doi:10.3390/proteomes13020013)
Supplement: Supplementary file 1 [file proteomes-13-00013-s001.zip › Supplemental Materials/Supplemental material Table S6 STRING MCL Clusters for HS-downn-regulated proteins in pollen mother cells of BV.xls]

## Sheet: BV-PMC-Dn   string_MCL_clusters
#clustering method	cluster number	cluster color	gene count	protein name	protein identifier	protein description
MCL	1	Red	12	Solyc01g094560.2.1	4081.Solyc01g094560.2.1	Large subunit ribosomal protein l36e; Belongs to the eukaryotic ribosomal protein eL36 family
MCL	1	Red	12	Solyc02g064670.1.1	4081.Solyc02g064670.1.1	annotation not available
MCL	1	Red	12	Solyc02g081310.2.1	4081.Solyc02g081310.2.1	Uncharacterized protein loc101266474; Ribosomal protein L18e/L15 superfamily protein
MCL	1	Red	12	Solyc04g008810.2.1	4081.Solyc04g008810.2.1	Small subunit ribosomal protein s26e; Belongs to the eukaryotic ribosomal protein eS26 family
MCL	1	Red	12	Solyc04g010240.2.1	4081.Solyc04g010240.2.1	annotation not available
MCL	1	Red	12	Solyc04g074910.2.1	4081.Solyc04g074910.2.1	Small subunit ribosomal protein s21e; Belongs to the eukaryotic ribosomal protein eS21 family
MCL	1	Red	12	Solyc05g054810.2.1	4081.Solyc05g054810.2.1	annotation not available
MCL	1	Red	12	Solyc06g050120.2.1	4081.Solyc06g050120.2.1	annotation not available
MCL	1	Red	12	Solyc06g071530.2.1	4081.Solyc06g071530.2.1	Large subunit ribosomal protein l44e; Belongs to the eukaryotic ribosomal protein eL42 family
MCL	1	Red	12	Solyc07g053470.2.1	4081.Solyc07g053470.2.1	Uncharacterized protein loc101257189; Elongation factor family protein
MCL	1	Red	12	Solyc09g098280.2.1	4081.Solyc09g098280.2.1	Eukaryotic translation initiation factor 3 subunit H; Component of the eukaryotic translation initiation factor 3 (eIF-3) complex, which is involved in protein synthesis of a specialized repertoire of mRNAs and, together with other initiation factors, stimulates binding of mRNA and methionyl-tRNAi to the 40S ribosome. The eIF-3 complex specifically targets and initiates translation of a subset of…
MCL	1	Red	12	Solyc12g039120.1.1	4081.Solyc12g039120.1.1	annotation not available
MCL	2	Brown	6	GRP1	4081.Solyc10g051390.1.1	annotation not available
MCL	2	Brown	6	Solyc01g087670.2.1	4081.Solyc01g087670.2.1	U3 small nucleolar RNA-associated protein 21; Transducin family protein / WD-40 repeat family protein
MCL	2	Brown	6	Solyc05g053780.2.1	4081.Solyc05g053780.2.1	annotation not available
MCL	2	Brown	6	Solyc10g039190.1.1	4081.Solyc10g039190.1.1	annotation not available
MCL	2	Brown	6	Solyc10g080180.1.1	4081.Solyc10g080180.1.1	U3 small nucleolar RNA-associated protein 18 homolog; Uncharacterized protein; Transducin/WD40 repeat-like superfamily protein
MCL	2	Brown	6	Solyc10g086150.1.1	4081.Solyc10g086150.1.1	annotation not available
MCL	3	Olive	6	Solyc01g091650.2.1	4081.Solyc01g091650.2.1	COP9 signalosome complex subunit 1; Uncharacterized protein; 26S proteasome, regulatory subunit Rpn7;Proteasome component (PCI) domain
MCL	3	Olive	6	Solyc02g032860.2.1	4081.Solyc02g032860.2.1	annotation not available
MCL	3	Olive	6	Solyc04g010030.1.1	4081.Solyc04g010030.1.1	annotation not available
MCL	3	Olive	6	Solyc04g012040.2.1	4081.Solyc04g012040.2.1	annotation not available
MCL	3	Olive	6	Solyc05g052690.2.1	4081.Solyc05g052690.2.1	Eukaryotic translation initiation factor 3 subunit F; Component of the eukaryotic translation initiation factor 3 (eIF-3) complex, which is involved in protein synthesis of a specialized repertoire of mRNAs and, together with other initiation factors, stimulates binding of mRNA and methionyl-tRNAi to the 40S ribosome. The eIF-3 complex specifically targets and initiates translation of a subset of…
MCL	3	Olive	6	Solyc11g062430.1.1	4081.Solyc11g062430.1.1	annotation not available
MCL	4	Green	4	Solyc01g104570.2.1	4081.Solyc01g104570.2.1	annotation not available
MCL	4	Green	4	Solyc05g014540.2.1	4081.Solyc05g014540.2.1	DNA polymerase alpha subunit B; May play an essential role at the early stage of chromosomal DNA replication by coupling the polymerase alpha/primase complex to the cellular replication machinery
MCL	4	Green	4	Solyc11g006390.1.1	4081.Solyc11g006390.1.1	annotation not available
MCL	4	Green	4	TUB	4081.Solyc04g081490.2.1	Tubulin beta chain; Tubulin is the major constituent of microtubules. It binds two moles of GTP, one at an exchangeable site on the beta chain and one at a non-exchangeable site on the alpha chain
MCL	5	Lime Green	3	HTA6	4081.Solyc01g099410.2.1	Histone H2A.1; Core component of nucleosome. Nucleosomes wrap and compact DNA into chromatin, limiting DNA accessibility to the cellular machineries which require DNA as a template. Histones thereby play a central role in transcription regulation, DNA repair, DNA replication and chromosomal stability. DNA accessibility is regulated via a complex set of post-translational modifications of histones…
MCL	5	Lime Green	3	Solyc09g066100.2.1	4081.Solyc09g066100.2.1	Histone h1/5; Histone H1; Histones H1 are necessary for the condensation of nucleosome chains into higher-order structures
MCL	5	Lime Green	3	Solyc09g083380.2.1	4081.Solyc09g083380.2.1	annotation not available
MCL	6	Cyan	3	Solyc03g118010.2.1	4081.Solyc03g118010.2.1	Staphylococcal nuclease domain-containing protein 1; Cytoprotective ribonuclease (RNase) required for resistance to abiotic stresses, acting as a positive regulator of mRNA decapping during stress
MCL	6	Cyan	3	Solyc04g080240.2.1	4081.Solyc04g080240.2.1	Uncharacterized protein loc101267523 isoform x1; GYF domain-containing protein
MCL	6	Cyan	3	Solyc10g017530.2.1	4081.Solyc10g017530.2.1	Dead-box atp-dependent rna helicase 8-like; Belongs to the DEAD box helicase family
MCL	7	Blue	2	Solyc01g079110.2.1	4081.Solyc01g079110.2.1	Histone h3.2-like; Belongs to the histone H3 family
MCL	7	Blue	2	Solyc06g008130.2.1	4081.Solyc06g008130.2.1	annotation not available
MCL	8	Purple	2	Solyc03g121310.2.1	4081.Solyc03g121310.2.1	Uncharacterized protein; Ubiquitin-conjugating enzyme family protein
MCL	8	Purple	2	Solyc06g069480.2.1	4081.Solyc06g069480.2.1	Activating signal cointegrator complex subunit 3; U5 small nuclear ribonucleoprotein helicase
