# Supplementary material for: Cell-Type-Specific Heat-Induced Changes in the Proteomes of Pollen Mother Cells and Microspores Provide New Insights into Tomato Pollen Production Under Elevated Temperature
Source: Proteomes. 2025 Mar 25;13(2):13. doi: 10.3390/proteomes13020013 (PMC12015871; doi:10.3390/proteomes13020013)
Supplement: Supplementary file 1 [file proteomes-13-00013-s001.zip › Supplemental Materials/Supplemental material Table S7 STRING MCL Clusters for HS-up-regulated proteins in pollen mother cells of Micro-Tom.xlsx]

## Sheet: MT-PMC- Up- string_MCL_clusters
#clustering method	cluster number	gene count	protein name	protein identifier	protein description
MCL	1	9	Solyc01g010900.2.1	4081.Solyc01g010900.2.1	Long-chain fatty acid omega-monooxygenase; Uncharacterized protein; Cytochrome P450, family 704, subfamily B, polypeptide 1
MCL	1	9	Solyc01g068080.2.1	4081.Solyc01g068080.2.1	annotation not available
MCL	1	9	Solyc01g079080.2.1	4081.Solyc01g079080.2.1	Unknown protein; Has 1165 Blast hits to 947 proteins in 158 species: Archae - 0; Bacteria - 33; Metazoa - 631; Fungi - 90; Plants - 54; Viruses - 14; Other Eukaryotes - 343 (source: NCBI BLink)
MCL	1	9	Solyc01g090600.2.1	4081.Solyc01g090600.2.1	Uncharacterized protein; Belongs to the thiolase-like superfamily. Chalcone/stilbene synthases family
MCL	1	9	Solyc01g111070.2.1	4081.Solyc01g111070.2.1	Type iii polyketide synthase b; Chalcone and stilbene synthase family protein; Belongs to the chalcone/stilbene synthases family
MCL	1	9	Solyc07g065780.1.1	4081.Solyc07g065780.1.1	annotation not available
MCL	1	9	Solyc08g080190.2.1	4081.Solyc08g080190.2.1	Uncharacterized protein; Glucose-methanol-choline (GMC) oxidoreductase family protein
MCL	1	9	Solyc10g009390.2.1	4081.Solyc10g009390.2.1	Laurate 7-monooxygenase; Uncharacterized protein; Cytochrome P450, family 703, subfamily A, polypeptide 2
MCL	1	9	Solyc10g086180.1.1	4081.Solyc10g086180.1.1	annotation not available
MCL	2	4	Solyc05g014150.2.1	4081.Solyc05g014150.2.1	Uncharacterized protein; Beta-ketoacyl reductase 2; Belongs to the short-chain dehydrogenases/reductases (SDR) family
MCL	2	4	Solyc07g063010.2.1	4081.Solyc07g063010.2.1	Uncharacterized protein loc101257879; 3-hydroxyacyl-CoA dehydrogenase family protein
MCL	2	4	Solyc10g086390.1.1	4081.Solyc10g086390.1.1	Short-chain dehydrogenase tic 32, chloroplastic; Belongs to the short-chain dehydrogenases/reductases (SDR) family
MCL	2	4	Solyc12g007030.1.1	4081.Solyc12g007030.1.1	Uncharacterized protein; Aldehyde dehydrogenase 2C4; Belongs to the aldehyde dehydrogenase family
MCL	3	4	Solyc02g068400.2.1	4081.Solyc02g068400.2.1	Uncharacterized protein; Pectin lyase-like superfamily protein
MCL	3	4	Solyc03g051960.2.1	4081.Solyc03g051960.2.1	Alcohol-forming fatty acyl-coa reductase; Fatty acyl-CoA reductase; Catalyzes the reduction of fatty acyl-CoA to fatty alcohols
MCL	3	4	Solyc06g069220.1.1	4081.Solyc06g069220.1.1	Protein aspartic protease in guard cell 1-like; Belongs to the peptidase A1 family
MCL	3	4	Solyc06g072780.1.1	4081.Solyc06g072780.1.1	FAS1 domain-containing protein SELMODRAFT_448915-like; Fasciclin-like arabinogalactan family protein
MCL	4	2	Solyc01g107910.2.1	4081.Solyc01g107910.2.1	annotation not available
MCL	4	2	Solyc07g015960.1.1	4081.Solyc07g015960.1.1	Shikimate o-hydroxycinnamoyltransferase; Uncharacterized protein; Spermidine hydroxycinnamoyl transferase
MCL	5	4	Solyc03g114580.2.1	4081.Solyc03g114580.2.1	Uridine-cytidine kinase c isoform x3; Uncharacterized protein; Phosphoribulokinase / Uridine kinase family
MCL	5	4	Solyc04g005030.2.1	4081.Solyc04g005030.2.1	Uncharacterized protein loc101259144 isoform x1; Phosphoglucosamine mutase family protein
MCL	5	4	TRRAP	4081.Solyc02g083900.2.1	Transformation/transcription domain-associated protein isoform x4; Belongs to the PI3/PI4-kinase family
MCL	5	4	hxk1	4081.Solyc03g121070.2.1	Phosphotransferase; Hexokinase ; Belongs to the hexokinase family
MCL	6	2	Solyc03g117630.1.1	4081.Solyc03g117630.1.1	Heat shock 70kda protein 1/2/6/8; Belongs to the heat shock protein 70 family
MCL	6	2	Solyc09g092690.2.1	4081.Solyc09g092690.2.1	annotation not available
MCL	7	2	NAOD	4081.Solyc08g076970.2.1	annotation not available
MCL	7	2	Solyc07g040750.1.1	4081.Solyc07g040750.1.1	Eukaryotic initiation factor 4a-9-like; Belongs to the DEAD box helicase family
MCL	8	4	PIIF	4081.Solyc09g084470.2.1	Wound-induced proteinase inhibitor 1 ; Belongs to the protease inhibitor I13 (potato type I serine protease inhibitor) family
MCL	8	4	Solyc00g187050.2.1	4081.Solyc00g187050.2.1	Leucine aminopeptidase 1, chloroplastic; Leucine aminopeptidase LapA1; Leucine aminopeptidase LapA2
MCL	8	4	Td	4081.Solyc09g008670.2.1	Threonine dehydratase biosynthetic, chloroplastic ; Belongs to the serine/threonine dehydratase family
MCL	8	4	lap2	4081.Solyc12g010020.1.1	Leucine aminopeptidase 1, chloroplastic; Presumably involved in the processing and regular turnover of intracellular proteins
