# Supplementary material for: Cell-Type-Specific Heat-Induced Changes in the Proteomes of Pollen Mother Cells and Microspores Provide New Insights into Tomato Pollen Production Under Elevated Temperature
Source: Proteomes. 2025 Mar 25;13(2):13. doi: 10.3390/proteomes13020013 (PMC12015871; doi:10.3390/proteomes13020013)
Supplement: Supplementary file 1 [file proteomes-13-00013-s001.zip › Supplemental Materials/Supplemental material Table S8 STRING MCL Clusters for HS-downn-regulated proteins in pollen mother cells of Micro-Tom.xlsx]

## Sheet: MT-PMC-Dn-  string_MCL_clusters
#clustering method	cluster number	gene count	protein name	protein identifier	protein description
MCL	1	5	Solyc01g098000.2.1	4081.Solyc01g098000.2.1	Elongation factor 1-delta 1 isoform x1; Belongs to the EF-1-beta/EF-1-delta family
MCL	1	5	Solyc03g119380.1.1	4081.Solyc03g119380.1.1	50S ribosomal protein HLP, mitochondrial isoform X1; Ribosomal protein L14p/L23e family protein; Belongs to the universal ribosomal protein uL14 family
MCL	1	5	Solyc05g052810.2.1	4081.Solyc05g052810.2.1	annotation not available
MCL	1	5	Solyc09g091740.2.1	4081.Solyc09g091740.2.1	Large subunit ribosomal protein l13ae; Belongs to the universal ribosomal protein uL13 family
MCL	1	5	Solyc10g081030.1.1	4081.Solyc10g081030.1.1	annotation not available
MCL	2	3	Solyc03g078080.2.1	4081.Solyc03g078080.2.1	Uncharacterized protein loc101267587 isoform x1; Amino acid kinase family protein
MCL	2	3	Solyc09g011300.2.1	4081.Solyc09g011300.2.1	annotation not available
MCL	2	3	Solyc10g054040.1.1	4081.Solyc10g054040.1.1	26S proteasome regulatory subunit 10B homolog A-like isoform X1; Belongs to the AAA ATPase family
MCL	3	5	GRP1	4081.Solyc10g051390.1.1	annotation not available
MCL	3	5	Solyc01g109660.2.1	4081.Solyc01g109660.2.1	Glycine-rich rna-binding protein; Glycine-rich protein
MCL	3	5	Solyc02g083470.2.1	4081.Solyc02g083470.2.1	Uncharacterized protein; FUNCTIONS IN: molecular_function unknown; INVOLVED IN: biological_process unknown; LOCATED IN: cytosol, nucleus; EXPRESSED IN: 22 plant structures; EXPRESSED DURING: 13 growth stages; CONTAINS InterPro DOMAIN/s: NUC153 (InterPro:IPR012580); Has 3663 /.../t hits to 21323 proteins in 1057 species: Archae - 109; Bacteria - 2369; Metazoa - 13796; Fungi - 4858; Plants - 1657; …
MCL	3	5	Solyc02g086660.2.1	4081.Solyc02g086660.2.1	Atp-dependent rna helicase-like protein db10; Belongs to the DEAD box helicase family
MCL	3	5	Solyc10g086150.1.1	4081.Solyc10g086150.1.1	annotation not available
MCL	4	2	Solyc01g097000.2.1	4081.Solyc01g097000.2.1	Uncharacterized protein loc101254239; Glycosyl hydrolase family protein
MCL	4	2	Solyc06g073750.2.1	4081.Solyc06g073750.2.1	annotation not available
