# Supplementary material for: Cell-Type-Specific Heat-Induced Changes in the Proteomes of Pollen Mother Cells and Microspores Provide New Insights into Tomato Pollen Production Under Elevated Temperature
Source: Proteomes. 2025 Mar 25;13(2):13. doi: 10.3390/proteomes13020013 (PMC12015871; doi:10.3390/proteomes13020013)
Supplement: Supplementary file 1 [file proteomes-13-00013-s001.zip › Supplemental Materials/Supplemental material Table S9 STRING MCL Clusters for HS-up-regulated proteins in microspores of Black Vernissage.xlsx]

## Sheet: BV-induced-MS- string_MCL_clust
#clustering method	cluster number	gene count	protein name	protein identifier	protein description
MCL	1	3	CysEP	4081.Solyc03g111730.2.1	Uncharacterized protein; KDEL-tailed cysteine endopeptidase ; Belongs to the peptidase C1 family
MCL	1	3	Solyc01g110110.2.1	4081.Solyc01g110110.2.1	Cysteine protease rd19a; Cysteine proteinase ; Belongs to the peptidase C1 family
MCL	1	3	Solyc02g080880.2.1	4081.Solyc02g080880.2.1	Uncharacterized protein; Belongs to the peptidase A1 family
MCL	2	3	CHRD	4081.Solyc07g064600.2.1	2-iminobutanoate/2-iminopropanoate deaminase; Inducible plastid-lipid associated protein
MCL	2	3	Cyp-3	4081.Solyc07g041900.2.1	Cysteine proteinase 3 precursor; Cysteine proteinase 3 ; Belongs to the peptidase C1 family
MCL	2	3	Solyc07g041920.2.1	4081.Solyc07g041920.2.1	Cysteine proteinase 3-like; Belongs to the peptidase C1 family
MCL	3	1	ca1	4081.Solyc05g005490.2.1	Carbonic anh isoform 2; Carbonic anhydrase; Reversible hydration of carbon dioxide
MCL	3	1	EO	4081.Solyc05g005480.2.1	2-methylene-furan-3-one reductase; Enone oxidoreductase involved in the biosynthesis of 4- hydroxy-2,5-dimethyl-3(2H)-furanone (HDMF or furaneol). Can use both NADH and NADPH as the electron donor
MCL	3	1	GLX1	4081.Solyc11g069040.2.1	Lactoylglutathione lyase isoform 2; Lactoylglutathione lyase; Catalyzes the conversion of hemimercaptal, formed from methylglyoxal and glutathione, to S-lactoylglutathione
MCL	3	1	Td	4081.Solyc09g008670.2.1	Threonine dehydratase biosynthetic, chloroplastic ; Belongs to the serine/threonine dehydratase family
MCL	4	4	SODCP.2	4081.Solyc11g066390.1.1	Superoxide dismutase [Cu-Zn], chloroplastic; Destroys radicals which are normally produced within the cells and which are toxic to biological systems; Belongs to the Cu-Zn superoxide dismutase family
MCL	4	4	Solyc00g187050.2.1	4081.Solyc00g187050.2.1	Leucine aminopeptidase 1, chloroplastic; Leucine aminopeptidase LapA1; Leucine aminopeptidase LapA2
MCL	4	4	Solyc03g062890.2.1	4081.Solyc03g062890.2.1	Superoxide dismutase [Cu-Zn]; Destroys radicals which are normally produced within the cells and which are toxic to biological systems; Belongs to the Cu-Zn superoxide dismutase family
MCL	4	4	lap2	4081.Solyc12g010020.1.1	Leucine aminopeptidase 1, chloroplastic; Presumably involved in the processing and regular turnover of intracellular proteins
MCL	5	3	Solyc01g099660.2.1	4081.Solyc01g099660.2.1	Mediator of rna polymerase ii transcription subunit 37a; Heat shock protein 70 (Hsp 70) family protein
MCL	5	3	Solyc06g084440.2.1	4081.Solyc06g084440.2.1	annotation not available
MCL	5	3	Solyc09g061230.2.1	4081.Solyc09g061230.2.1	Uncharacterized protein; Belongs to the cytochrome b5 family
MCL	6	2	BCCP1	4081.Solyc05g056290.2.1	Biotin carboxyl carrier protein of acetyl-CoA carboxylase; This protein is a component of the acetyl coenzyme A carboxylase complex; first, biotin carboxylase catalyzes the carboxylation of the carrier protein and then the transcarboxylase transfers the carboxyl group to form malonyl-CoA
MCL	6	2	Solyc01g006450.2.1	4081.Solyc01g006450.2.1	Enoyl-[acyl-carrier-protein] reductase [nadh], chloroplastic-like; Uncharacterized protein; NAD(P)-binding Rossmann-fold superfamily protein
MCL	6	2	Solyc09g061840.2.1	4081.Solyc09g061840.2.1	Uncharacterized protein; Peroxisomal 3-keto-acyl-CoA thiolase 2; Belongs to the thiolase family
MCL	6	2	Solyc10g081560.1.1	4081.Solyc10g081560.1.1	annotation not available
MCL	7	2	Solyc01g107760.2.1	4081.Solyc01g107760.2.1	annotation not available
MCL	7	2	Solyc04g079440.2.1	4081.Solyc04g079440.2.1	Uncharacterized protein; Belongs to the serpin family
MCL	8	2	Solyc03g098780.1.1	4081.Solyc03g098780.1.1	annotation not available
MCL	8	2	Solyc04g079890.2.1	4081.Solyc04g079890.2.1	annotation not available
MCL	9	3	Ervatamin-B	4081.Solyc07g053460.2.1	Uncharacterized protein; Cysteine proteinases superfamily protein; Belongs to the peptidase C1 family
MCL	9	3	Solyc02g078370.1.1	4081.Solyc02g078370.1.1	annotation not available
MCL	9	3	Solyc06g069220.1.1	4081.Solyc06g069220.1.1	Protein aspartic protease in guard cell 1-like; Belongs to the peptidase A1 family
MCL	10	1	Polygalacturonase-like	4081.Solyc01g087280.1.1	annotation not available
MCL	10	1	XYL1	4081.Solyc10g047030.1.1	Beta-d-xylosidase 1 precursor; LEXYL1 protein
MCL	11	4	PR-P2	4081.Solyc01g097240.2.1	Pathogenesis-related protein p2 precursor; Pathogenesis-related protein P2
MCL	11	4	SlArf/Xyl1	4081.Solyc11g044910.1.1	SlArf/Xyl1 protein precursor; SlArf/Xyl1 protein
MCL	11	4	Solyc03g098710.1.1	4081.Solyc03g098710.1.1	annotation not available
MCL	11	4	Solyc04g081810.2.1	4081.Solyc04g081810.2.1	CO(2)-response secreted protease; Belongs to the peptidase S8 family
MCL	12	4	AI	4081.Solyc03g083910.2.1	Acid beta-fructofuranosidase precursor; Acid beta-fructofuranosidase ; Belongs to the glycosyl hydrolase 32 family
MCL	12	4	Hxk2	4081.Solyc06g066440.2.1	Phosphotransferase; Hexokinase ; Belongs to the hexokinase family
MCL	12	4	Solyc01g010390.2.1	4081.Solyc01g010390.2.1	Uncharacterized protein; Beta glucosidase 40; Belongs to the glycosyl hydrolase 1 family
MCL	12	4	Solyc07g042220.1.1	4081.Solyc07g042220.1.1	annotation not available
MCL	13	3	LOC544087	4081.Solyc03g098790.1.1	Cathepsin d inhibitor protein precursor; Cathepsin D Inhibitor
MCL	13	3	Solyc09g084480.2.1	4081.Solyc09g084480.2.1	annotation not available
MCL	13	3	Solyc09g084490.2.1	4081.Solyc09g084490.2.1	annotation not available
