# Supplementary material for: Cell-Type-Specific Heat-Induced Changes in the Proteomes of Pollen Mother Cells and Microspores Provide New Insights into Tomato Pollen Production Under Elevated Temperature
Source: Proteomes. 2025 Mar 25;13(2):13. doi: 10.3390/proteomes13020013 (PMC12015871; doi:10.3390/proteomes13020013)
Supplement: Supplementary file 1 [file proteomes-13-00013-s001.zip › Supplemental Materials/supplementary material Table S1-The heat stress induced pollen mother cell proteomes.xlsx]

## Sheet: proteins
Protein FDR Confidence: Combined	Accession	Description	Exp. q-value: Combined	Coverage [%]	# Peptides	# PSMs	# Unique Peptides	# AAs	MW [kDa]	calc. pI	Score Sequest HT: Sequest HT	# Peptides (by Search Engine): Sequest HT	Abundances (Normalized): F80: 127N, Sample, n/a, BV/PMC/C, n/a	Abundances (Normalized): F80: 129C, Sample, n/a, BV/PMC/C, n/a	Abundances (Normalized): F80: 130N, Sample, n/a, BV/PMC/C, n/a	Abundances (Normalized): F80: 128C, Sample, n/a, BV/PMC/HH, n/a	Abundances (Normalized): F80: 132C, Sample, n/a, BV/PMC/HH, n/a	Abundances (Normalized): F80: 133N, Sample, n/a, BV/PMC/HH, n/a	Abundances (Normalized): F80: 129N, Sample, n/a, MT/PMC/C, n/a	Abundances (Normalized): F80: 131C, Sample, n/a, MT/PMC/C, n/a	Abundances (Normalized): F80: 132N, Sample, n/a, MT/PMC/C, n/a	Abundances (Normalized): F80: 128N, Sample, n/a, MT/PMC/HH, n/a	Abundances (Normalized): F80: 130C, Sample, n/a, MT/PMC/HH, n/a	Abundances (Normalized): F80: 131N, Sample, n/a, MT/PMC/HH, n/a	Abundances (Normalized): F80: 126, Sample, n/a, pool, n/a
High	Solyc01g095970.2.1	genomic_reference:SL2.50ch01 gene_region:78843007-78851652 transcript_region:SL2.50ch01:78843007..78851652- go_terms:GO:0003924 functional_description:"Dynamin 2 (AHRD V1 ***- Q4V8Z7_DANRE); contains Interpro domain(s) IPR001401 Dynamin, GTPase region "	0	32	17	29	6	610	68.2	7.97	83.22	17	20.6	21.6	22.9	10.5	10.3	12.1	44.2	38.6	29.1	35.2	44.1	36.5	38.7
High	Solyc01g111970.2.1	genomic_reference:SL2.50ch01 gene_region:89869360-89872814 transcript_region:SL2.50ch01:89869360..89872814- go_terms:GO:0055114 functional_description:"Laccase 1a (AHRD V1 **-- B9IG56_POPTR); contains Interpro domain(s) IPR001117 Multicopper oxidase, type 1 "	0	9	4	4	4	536	60.5	9.39	9.67	4	12.8	15.4	22.3	19.8	19.8	17.9	66.9	40.4	55.9	47	42	44.6	314.5
High	Solyc08g076430.2.1	genomic_reference:SL2.50ch08 gene_region:57606501-57612289 transcript_region:SL2.50ch08:57606501..57612289+ functional_description:"Unknown Protein (AHRD V1)"	0	18	4	4	4	299	32.7	4.78	10.58	4	37.3	35.6	31.6	12.7	15.9	17.4	20.4	28	24.1	29.2	32.6	31.2	23.2
High	Solyc05g055170.2.1	genomic_reference:SL2.50ch05 gene_region:64073846-64078030 transcript_region:SL2.50ch05:64073846..64078030- go_terms:GO:0015031 functional_description:"Charged multivesicular body protein 5 (AHRD V1 **-- B6TYU1_MAIZE); contains Interpro domain(s) IPR005024 Snf7 "	0	17	3	4	3	234	26.1	4.84	9.85	3	31.4	24.5	29.9	18.9	17.5	17.1	15.2	20.3	20.8	34	40.9	32.4	16.4
High	Solyc08g083260.2.1	genomic_reference:SL2.50ch08 gene_region:62935402-62939826 transcript_region:SL2.50ch08:62935402..62939826- functional_description:"Snurportin-like protein (AHRD V1 ***- D0NX00_PHYIN)"	0	9	3	3	3	427	48.3	6.42	6.2	3	58	60.5	57.6	58.6	53.9	53.2	70.2	85.6	77.4	92.4	89.4	96	48
High	Solyc11g072460.1.1	evidence_code:10F0H1E1IEG genomic_reference:SL2.50ch11 gene_region:52713558-52727401 transcript_region:SL2.50ch11:52713558..52727401+ go_terms:GO:0008152,GO:0003824 functional_description:"Nedd8 activating enzyme E1 subunit 1 (AHRD V1 ***- B5DFY9_SALSA); contains Interpro domain(s) IPR009036 Molybdenum cofactor biosynthesis, MoeB "	0	14	5	7	5	537	59.7	5.02	27.51	5	71.2	72.8	83.2	44.6	66.5	67.9	87	94.3	91.4	115.3	85.2	94.3	71.5
High	Solyc03g063110.2.1	genomic_reference:SL2.50ch03 gene_region:30614823-30618961 transcript_region:SL2.50ch03:30614823..30618961- go_terms:GO:0004768,GO:0045300 functional_description:"Stearoyl-acyl carrier protein desaturase (AHRD V1 **** B7TZ44_SPIOL); contains Interpro domain(s) IPR005067 Fatty acid desaturase, type 2 "	0	28	9	16	3	393	44.8	6.67	42.31	9	84.3	87.3	86.7	75.3	78.8	79.8	98.5	111.8	115.2	116.7	126.3	132	128.6
High	Solyc11g013320.1.1	evidence_code:10F0H1E0IEG genomic_reference:SL2.50ch11 gene_region:6297116-6299646 transcript_region:SL2.50ch11:6297116..6299646+ go_terms:GO:0004252 functional_description:"Rhomboid family protein (AHRD V1 ***- D7KPC1_ARALY); contains Interpro domain(s) IPR002610 Peptidase S54, rhomboid "	0	9	2	6	2	385	42.9	8.5	22.02	2	28.5	36.3	30.1	31.6	30.6	38.7	40.6	48	41.9	48.2	48.1	58.1	27.2
High	Solyc02g078880.2.1	genomic_reference:SL2.50ch02 gene_region:38097689-38103566 transcript_region:SL2.50ch02:38097689..38103566- go_terms:GO:0008026,GO:0005524 functional_description:"ATP-dependent RNA helicase (AHRD V1 ***- C4QVZ6_PICPG); contains Interpro domain(s) IPR011545 DNA/RNA helicase, DEAD/DEAH box type, N-terminal "	0	7	3	4	3	594	66.3	8.9	13.49	3	40.4	39	45.9	29.4	31.8	39.2	66.6	53.5	61.3	49.9	47.4	48.3	45.7
High	Solyc05g010150.2.1	genomic_reference:SL2.50ch05 gene_region:4321997-4328040 transcript_region:SL2.50ch05:4321997..4328040- go_terms:GO:0005515 functional_description:"HD domain containing protein (AHRD V1 ***- B6TWI3_MAIZE); contains Interpro domain(s) IPR006674 Metal-dependent phosphohydrolase, HD region, subdomain "	0	8	2	2	2	265	29.1	6.73	2.34	2	26.9	26.3	24	20.3	19	19	20.8	21.9	22.2	29.9	29.3	24.6	17.3
High	Solyc01g100570.2.1	genomic_reference:SL2.50ch01 gene_region:82320225-82324027 transcript_region:SL2.50ch01:82320225..82324027- go_terms:GO:0005515,GO:0030515 functional_description:"Nucleolar protein (AHRD V1 ***- Q9LTV0_ARATH); contains Interpro domain(s) IPR002687 Pre-mRNA processing ribonucleoprotein, binding region "	0	47	20	46	20	553	62.1	8.28	140.12	20	1152.5	1344	1482.1	952.8	1017	978.8	1929.1	1743.3	1667.9	1310	1439.3	1481.1	1498.2
High	Solyc09g061430.2.1	genomic_reference:SL2.50ch09 gene_region:54707523-54714483 transcript_region:SL2.50ch09:54707523..54714483+ go_terms:GO:0005515,GO:0005525 functional_description:"Nucleolar GTP-binding protein 2 (AHRD V1 *-** B0WF29_CULQU); contains Interpro domain(s) IPR014813 GNL3L/Grn1 putative GTPase "	0	28	14	24	14	609	68.3	8.91	66.07	14	139.9	130	146.4	101.8	122	124.3	159.2	176.8	195.8	153.4	161.2	180.3	152.3
High	Solyc03g116790.2.1	genomic_reference:SL2.50ch03 gene_region:60114726-60125680 transcript_region:SL2.50ch03:60114726..60125680+ go_terms:GO:0006457,GO:0009408,GO:0031072 functional_description:"Chaperone protein dnaJ (AHRD V1 ***- B6TAJ2_MAIZE); contains Interpro domain(s) IPR012724 Chaperone DnaJ "	0	11	5	7	5	498	53.5	8.82	12.38	5	210.5	228.9	187	244.2	244.9	262.2	261.7	260.4	261.5	349.5	370.1	346.4	200.4
High	Solyc08g080140.2.1	genomic_reference:SL2.50ch08 gene_region:60644754-60646888 transcript_region:SL2.50ch08:60644754..60646888+ go_terms:GO:0044237,GO:0008152 functional_description:"dTDP-4-dehydrorhamnose reductase (AHRD V1 **-- B6STR1_MAIZE); contains Interpro domain(s) IPR016040 NAD(P)-binding domain "	0	29	6	29	3	301	33.8	6.25	94.31	6	175.1	182.9	171.8	102.5	112.7	115.8	145.9	160.9	153.6	144	168.9	156.5	180
High	Solyc12g020050.1.1	evidence_code:10F0H1E1IEG genomic_reference:SL2.50ch12 gene_region:13965325-13970236 transcript_region:SL2.50ch12:13965325..13970236+ go_terms:GO:0003677 functional_description:"Pentatricopeptide repeat-containing protein (AHRD V1 ***- D7KWQ2_ARALY); contains Interpro domain(s) IPR002885 Pentatricopeptide repeat "	0	21	10	21	10	624	70.2	7.85	58.39	10	481.1	461.3	566.5	389.7	411.8	366.5	638.9	606.6	636.5	522.4	556.1	535.5	736.4
High	Solyc09g075200.2.1	genomic_reference:SL2.50ch09 gene_region:62470438-62476177 transcript_region:SL2.50ch09:62470438..62476177- go_terms:GO:0005515 functional_description:"U1 small nuclear ribonucleoprotein A (AHRD V1 ***- Q16H40_AEDAE); contains Interpro domain(s) IPR012677 Nucleotide-binding, alpha-beta plait "	0	15	3	10	3	253	28	9.44	26.25	3	155.7	177.9	188.2	95.8	104.8	101.6	135.4	121.9	130.3	145.4	130.9	122.5	101.7
High	Solyc01g110240.1.1	evidence_code:10F0H0E0IEG genomic_reference:SL2.50ch01 gene_region:88743427-88744276 transcript_region:SL2.50ch01:88743427..88744276+ functional_description:"MEI2-like RNA binding protein (AHRD V1 **-- Q75M35_ORYSJ); contains Interpro domain(s) IPR007201 RNA recognition motif 2 "	0	17	2	2	2	200	23	7.2	6.53	2	48.2	47.4	40.5	41.4	41.1	36.9	23.4	33.9	33.7	52.8	48.3	55.3	32.1
High	Solyc07g008040.2.1	genomic_reference:SL2.50ch07 gene_region:2754512-2761546 transcript_region:SL2.50ch07:2754512..2761546+ go_terms:GO:0042803,GO:0016564 functional_description:"WD-40 repeat protein-like (Fragment) (AHRD V1 *--- Q1HIU4_9ROSI); contains Interpro domain(s) IPR017986 WD40 repeat, region "	0	3	4	4	3	1097	120.3	7.18	8.09	4	115.3	92.3	112.9	63.1	67.3	70.6	77.4	64.8	83.6	83.7	91.1	87	83
High	Solyc07g032740.2.1	genomic_reference:SL2.50ch07 gene_region:40596737-40601885 transcript_region:SL2.50ch07:40596737..40601885- go_terms:GO:0004069 functional_description:"Aspartate aminotransferase (AHRD V1 **** A9PHH1_POPTR); contains Interpro domain(s) IPR000796 Aspartate/other aminotransferase "	0	21	6	7	6	357	39.2	8.15	14.73	6	132.6	148.1	150.6	151.8	126.8	119.5	167.7	190.1	201.9	165.5	172.6	175.3	302.3
High	Solyc12g011050.1.1	evidence_code:10F0H1E1IEG genomic_reference:SL2.50ch12 gene_region:3912855-3927074 transcript_region:SL2.50ch12:3912855..3927074+ go_terms:GO:0003676,GO:0000166 functional_description:"MKIAA4257 protein (Fragment) (AHRD V1 *--- Q571M7_MOUSE); contains Interpro domain(s) IPR012921 Spen paralogue and orthologue C-terminal "	0	6	4	4	4	909	101.3	8.25	6	4	64.7	69.2	62.5	44.6	37.2	39.8	41.5	42.1	57	55	50.9	50	52.7
High	Solyc11g005220.1.1	evidence_code:10F1H1E1IEG genomic_reference:SL2.50ch11 gene_region:188098-192547 transcript_region:SL2.50ch11:188098..192547+ go_terms:GO:0030131,GO:0030117,GO:0015031,GO:0006810 functional_description:"AP-1 complex subunit sigma-2 (AHRD V1 ***- B6T1U4_MAIZE); contains Interpro domain(s) IPR015604 Clathrin adaptor AP1, sigma subunit "	0	29	3	3	3	161	18.7	7.36	7.65	3	58.1	63.8	68.2	41.2	48.8	47.1	49.6	51	54.5	58.1	58.6	58.3	46.1
High	Solyc08g014130.2.1	genomic_reference:SL2.50ch08 gene_region:3734998-3744536 transcript_region:SL2.50ch08:3734998..3744536+ go_terms:GO:0003852 functional_description:"2-isopropylmalate synthase 1 (AHRD V1 **** Q30DX9_9BRAS); contains Interpro domain(s) IPR005671 Bacterial 2-isopropylmalate synthase "	0	47	19	29	14	614	66.9	6.18	73.22	19	268.4	253.7	284.2	319.3	291.4	319.1	312.2	341.3	378.3	405.7	385.6	390	296
High	Solyc06g076210.1.1	evidence_code:10F0H1E0IEG genomic_reference:SL2.50ch06 gene_region:43745444-43749319 transcript_region:SL2.50ch06:43745444..43749319+ functional_description:"X1 (Fragment) (AHRD V1 ***- Q3T7E5_ZEAMP); contains Interpro domain(s) IPR005379 Region of unknown function XH "	0	26	13	16	13	689	80.8	8.19	44.75	13	210.3	206.6	211.7	176.3	213.6	206.9	247.5	230.5	266	263.9	244.1	240.9	152.1
High	Solyc03g083610.2.1	genomic_reference:SL2.50ch03 gene_region:47110164-47113688 transcript_region:SL2.50ch03:47110164..47113688+ go_terms:GO:0009041 functional_description:"Adenylate kinase (AHRD V1 **** B6TE58_MAIZE); contains Interpro domain(s) IPR006266 UMP-CMP kinase "	0	22	4	7	4	237	26.8	8.63	18.79	4	62.7	60.5	59.8	44.3	41.1	47.9	48.4	57	50.8	51.6	56.2	59.3	46.2
High	Solyc01g095120.2.1	genomic_reference:SL2.50ch01 gene_region:78267784-78273618 transcript_region:SL2.50ch01:78267784..78273618+ go_terms:GO:0006508 functional_description:"Alpha/beta hydrolase fold (AHRD V1 **-- A4FFA2_SACEN); contains Interpro domain(s) IPR000073 Alpha/beta hydrolase fold-1 "	0	17	5	7	5	514	57.2	7.5	21.35	5	93.8	79	96.8	58.6	56.2	56.1	112.7	110.2	111	74.5	74.1	64.5	86.4
High	Solyc11g072950.1.1	evidence_code:10F0H1E1IEG genomic_reference:SL2.50ch11 gene_region:53186161-53193294 transcript_region:SL2.50ch11:53186161..53193294- go_terms:GO:0005515 functional_description:"E3 UFM1-protein ligase 1 homolog (AHRD V1 ***- UFL1_ARATH); contains Interpro domain(s) IPR018611 Protein of unknown function DUF2042 "	0	21	10	14	10	816	89.3	5.29	50.01	10	61.6	55.6	53.2	49.2	47	45	67.2	72.5	80.4	57.4	58.5	58.1	53.9
High	Solyc10g080940.1.1	evidence_code:10F0H1E1IEG genomic_reference:SL2.50ch10 gene_region:61453818-61456401 transcript_region:SL2.50ch10:61453818..61456401- go_terms:GO:0005874,GO:0043234,GO:0016021 functional_description:"Tubulin beta chain (AHRD V1 ***- B9HNJ2_POPTR); contains Interpro domain(s) IPR002453 Beta tubulin "	0	51	16	96	4	452	50.9	4.87	283.66	16	234.1	193.5	221.2	180.9	202.1	170.3	298	373	300.9	223.8	230.9	221.1	177.8
High	Solyc06g082580.2.1	genomic_reference:SL2.50ch06 gene_region:44640508-44646549 transcript_region:SL2.50ch06:44640508..44646549- go_terms:GO:0005515,GO:0003743 functional_description:"Eukaryotic translation initiation factor 2 beta subunit-like (AHRD V1 **** Q2V9B2_SOLTU); contains Interpro domain(s) IPR002735 Translation initiation factor IF2/IF5 "	0	43	9	27	9	303	34	7.31	79.75	9	214.1	231	238.5	156.4	164.3	177.4	200.4	202.3	189.1	205.7	200.6	194.4	166.3
High	Solyc11g040390.1.1	evidence_code:10F0H1E1IEG genomic_reference:SL2.50ch11 gene_region:30687864-30698842 transcript_region:SL2.50ch11:30687864..30698842- go_terms:GO:0008652,GO:0008152,GO:0006520,GO:0050661,GO:0055114 functional_description:"Aspartokinase-homoserine dehydrogenase (AHRD V1 ***- O63067_SOYBN); contains Interpro domain(s) IPR011147 Bifunctional aspartokinase/homoserine dehydrogenase I "	0	27	15	21	12	819	89.2	7.55	57.64	15	517.4	431.8	471.3	522.1	498.9	563.4	584.1	571.4	582	608.6	635	659	640.1
High	Solyc01g088800.2.1	genomic_reference:SL2.50ch01 gene_region:75298298-75303659 transcript_region:SL2.50ch01:75298298..75303659+ go_terms:GO:0003676,GO:0000166 functional_description:"Polyadenylate-binding protein (AHRD V1 *--- C1GL98_PARBD); contains Interpro domain(s) IPR000504 RNA recognition motif, RNP-1 "	0	19	11	18	10	753	84.7	6	37.01	11	89	89.3	93.5	90.5	90.9	96.1	122.2	129.3	154.6	110.7	110.1	103.4	164.2
High	Solyc04g082640.2.1	genomic_reference:SL2.50ch04 gene_region:63847522-63851069 transcript_region:SL2.50ch04:63847522..63851069- functional_description:"Unknown Protein (AHRD V1)"	0	25	3	7	3	169	17.7	8.98	21.42	3	94.2	112.2	118.5	93.8	88.6	95.6	86.2	77.1	74	110	105.8	108.4	99.8
High	Solyc11g040370.1.1	evidence_code:10F1H1E1IEG genomic_reference:SL2.50ch11 gene_region:30623538-30629206 transcript_region:SL2.50ch11:30623538..30629206- go_terms:GO:0003723 functional_description:"Far upstream element-binding protein 3 (AHRD V1 *-*- B5X224_SALSA); contains Interpro domain(s) IPR018111 K Homology, type 1, subgroup "	0	28	17	33	17	765	82	5.06	118.9	17	507.3	519.5	548.2	408.5	391.8	374.1	458.8	460	424.3	457.3	479.4	423.6	424.1
High	Solyc01g111170.2.1	genomic_reference:SL2.50ch01 gene_region:89284136-89285146 transcript_region:SL2.50ch01:89284136..89285146+ go_terms:GO:0006457 functional_description:"Peptidyl-prolyl cis-trans isomerase (AHRD V1 ***- Q9XF12_SOLTU); contains Interpro domain(s) IPR002130 Peptidyl-prolyl cis-trans isomerase, cyclophilin-type "	0	66	9	36	7	171	17.9	8.56	95.38	9	1142	1130.7	1165	903.6	912	851.4	1094.1	1075.8	1049.8	971.1	1054.9	1053	917.4
High	Solyc01g094690.2.1	genomic_reference:SL2.50ch01 gene_region:77897514-77900268 transcript_region:SL2.50ch01:77897514..77900268+ go_terms:GO:0016020,GO:0016021 functional_description:"Aquaporin (AHRD V1 ***- Q40266_MESCR); contains Interpro domain(s) IPR012269 Aquaporin "	0	15	3	3	3	285	30.5	8.63	10.21	3	36.2	41.6	57.7	58.6	57.3	60	72.8	66.3	68	70.4	63.8	64.1	51.5
High	Solyc06g011400.2.1	genomic_reference:SL2.50ch06 gene_region:6794068-6801172 transcript_region:SL2.50ch06:6794068..6801172+ go_terms:GO:0004176 functional_description:"ATP-dependent chaperone ClpB (AHRD V1 **** B5W0X8_SPIMA); contains Interpro domain(s) IPR013093 ATPase associated with various cellular activities, AAA-2 "	0	34	14	25	13	529	60.6	5.55	72.67	14	400.6	472.1	449.9	558.2	521.7	534.2	528.5	522.8	552.5	578.2	589.3	613.9	410.3
High	Solyc06g009970.2.1	genomic_reference:SL2.50ch06 gene_region:4379727-4382219 transcript_region:SL2.50ch06:4379727..4382219+ go_terms:GO:0051015 functional_description:"Elongation factor 1-alpha (AHRD V1 ***- Q8H9C0_SOLTU); contains Interpro domain(s) IPR004539 Translation elongation factor EF1A, eukaryotic and archaeal IPR000795 Protein synthesis factor, GTP-binding "	0	56	21	183	5	448	49.3	9.11	514.43	21	3168.5	3295.2	3535.9	3439.5	3611	3255.6	3951.1	3806.8	3666.8	2920.5	2973.4	2960.1	3633.1
High	Solyc08g075390.2.1	genomic_reference:SL2.50ch08 gene_region:56687214-56708030 transcript_region:SL2.50ch08:56687214..56708030- go_terms:GO:0005515 functional_description:"Isopentenyl-diphosphate delta-isomerase family protein (AHRD V1 *--- B1KWZ7_CLOBM); contains Interpro domain(s) IPR000086 NUDIX hydrolase domain "	0	34	21	33	21	783	88.5	5.15	89.18	21	388.8	388.1	399.4	438.5	432.1	448.3	358.2	371.6	342.8	345.6	410.4	358.6	377.7
High	Solyc02g050240.2.1	genomic_reference:SL2.50ch02 gene_region:24920469-24930852 transcript_region:SL2.50ch02:24920469..24930852+ go_terms:GO:0006508 functional_description:"Oligopeptidase (Protease II) (AHRD V1 ***- A6EQV2_9BACT); contains Interpro domain(s) IPR002470 Peptidase S9A, prolyl oligopeptidase "	0	17	6	7	6	382	43.3	6.32	18.39	6	209.7	214.2	229.9	250.5	237.8	246.7	240.9	237.5	244.1	219	200.1	194.7	240.4
High	Solyc04g082780.2.1	genomic_reference:SL2.50ch04 gene_region:63922431-63926074 transcript_region:SL2.50ch04:63922431..63926074- go_terms:GO:0016621,GO:0004022 functional_description:"Cinnamoyl CoA reductase-like 1 (AHRD V1 **** D2IX48_9POAL); contains Interpro domain(s) IPR016040 NAD(P)-binding domain "	0	25	5	10	5	321	35.6	5.63	30.67	5	118.6	120	119.6	135	145.6	146.6	147.5	130.9	139.2	112.2	121.7	118.7	126
High	Solyc08g015690.2.1	genomic_reference:SL2.50ch08 gene_region:5133715-5137445 transcript_region:SL2.50ch08:5133715..5137445- go_terms:GO:0009269 functional_description:"Late-embryogenesis abundant protein 2 (AHRD V1 **-- C6T750_SOYBN); contains Interpro domain(s) IPR013990 Water Stress and Hypersensitive response "	0	37	9	13	9	317	35.2	4.81	28.51	9	258.6	300.4	252.4	355.4	314	296.7	209	212.3	220.5	252.5	264.6	270.1	182
High	Solyc08g066110.2.1	genomic_reference:SL2.50ch08 gene_region:51752228-51755248 transcript_region:SL2.50ch08:51752228..51755248+ go_terms:GO:0003785 functional_description:"Profilin (AHRD V1 ***- Q38M47_SOLTU); contains Interpro domain(s) IPR005455 Profilin, plant "	0	24	4	7	4	131	14.2	4.7	12.9	4	303.8	349.7	313.6	350.5	375.4	410.7	435.7	383.2	423.4	310.2	312.2	284.7	297.8
High	Solyc08g068330.2.1	genomic_reference:SL2.50ch08 gene_region:54637277-54645402 transcript_region:SL2.50ch08:54637277..54645402- go_terms:GO:0004069 functional_description:"Aspartate aminotransferase (AHRD V1 **** B9H920_POPTR); contains Interpro domain(s) IPR000796 Aspartate/other aminotransferase "	0	32	10	16	10	452	49.7	9.28	47.74	10	165.1	190.1	177.9	223.3	226.2	228	209.9	209.4	236	178	186.2	173.5	170.6
High	Solyc11g070090.1.1	evidence_code:10F0H1E0IEG genomic_reference:SL2.50ch11 gene_region:51710738-51716337 transcript_region:SL2.50ch11:51710738..51716337+ functional_description:"Carboxyl-terminal peptidase (AHRD V1 ***- B6U8T6_MAIZE); contains Interpro domain(s) IPR004314 Protein of unknown function DUF239, plant "	0	45	12	52	10	389	44.4	7.15	197.81	12	340.7	446.8	360.6	544.6	486.3	542.6	542.7	569.5	477.6	406.2	414.1	419	418.7
High	Solyc11g008590.1.1	evidence_code:10F0H0E1IEG genomic_reference:SL2.50ch11 gene_region:2778593-2785148 transcript_region:SL2.50ch11:2778593..2785148+ go_terms:GO:0016021 functional_description:"UDP-galactose transporter-like protein (AHRD V1 *-*- O65494_ARATH); contains Interpro domain(s) IPR007271 Nucleotide-sugar transporter "	0	10	3	3	2	321	35.7	9.45	6.51	3	113.4	108.5	102.7	145.5	166.4	171.9	125.5	130.3	145.8	118.7	127.6	128.4	112.3
High	Solyc08g074630.1.1	evidence_code:10F1H1E1IEG genomic_reference:SL2.50ch08 gene_region:55921673-55923436 transcript_region:SL2.50ch08:55921673..55923436+ go_terms:GO:0008152,GO:0055114 functional_description:"Polyphenol oxidase (AHRD V1 ***- Q41428_SOLTU); contains Interpro domain(s) IPR016213 Polyphenol oxidase, plant "	0	31	16	28	5	587	66.3	6.49	74.18	16	594.2	596.2	769.6	1071.8	1146.7	1141.3	1277.6	932.1	1039	898.2	907	783.3	1061.4
High	Solyc11g008620.1.1	evidence_code:10F1H1E1IEG genomic_reference:SL2.50ch11 gene_region:2807207-2813709 transcript_region:SL2.50ch11:2807207..2813709- go_terms:GO:0008152 functional_description:"Phosphoglycolate phosphatase (AHRD V1 **-- C1FHY2_9CHLO); contains Interpro domain(s) IPR006349 2-phosphoglycolate phosphatase, eukaryotic "	0	11	3	3	3	360	39.6	8.15	9.56	3	81	97.1	89.5	117	122	115.6	106.3	104.4	115	90.7	95.1	86.7	113
High	Solyc05g048760.2.1	genomic_reference:SL2.50ch05 gene_region:58550837-58554198 transcript_region:SL2.50ch05:58550837..58554198+ go_terms:GO:0004615 functional_description:"Phosphomannomutase 2"	0	49	10	16	3	252	28.6	6.32	38.62	10	186.5	228.9	207.2	263.4	254.2	272.5	247.6	262.3	267.2	211.1	194.9	193	222.1
High	Solyc02g086520.2.1	genomic_reference:SL2.50ch02 gene_region:43768094-43773087 transcript_region:SL2.50ch02:43768094..43773087- functional_description:"Os05g0169400 protein (Fragment) (AHRD V1 *-*- Q0DKE7_ORYSJ); contains Interpro domain(s) IPR010820 Protein of unknown function DUF1421 "	0	20	8	9	7	545	59.3	6.44	21.88	8	197	220.3	174.1	255.6	217.7	247.5	147.5	143.5	153.2	175.6	173.7	171.8	130.8
High	Solyc05g008180.2.1	genomic_reference:SL2.50ch05 gene_region:2571445-2575572 transcript_region:SL2.50ch05:2571445..2575572+ go_terms:GO:0004514,GO:0042803 functional_description:"Nicotinate-nucleotide pyrophosphorylase (AHRD V1 **** B9SJ41_RICCO); contains Interpro domain(s) IPR004393 Nicotinate-nucleotide pyrophosphorylase "	0	11	3	4	3	353	38.2	6.87	6.24	3	33.7	34.8	31.2	53.9	51.6	44	27.8	28.2	25	37.4	33.6	35.2	44.5
High	Solyc11g072510.1.1	evidence_code:10F0H1E1IEG genomic_reference:SL2.50ch11 gene_region:52788038-52791228 transcript_region:SL2.50ch11:52788038..52791228+ go_terms:GO:0016621 functional_description:"Cinnamoyl-CoA reductase (AHRD V1 **** C3VPA5_9ERIC); contains Interpro domain(s) IPR016040 NAD(P)-binding domain "	0	15	4	5	4	324	35.6	5.35	12.21	4	65.3	67.3	62.6	83.3	69.3	74.2	79.7	95.4	80.1	63.7	52	45	60.7
High	Solyc04g080880.2.1	genomic_reference:SL2.50ch04 gene_region:62521368-62529607 transcript_region:SL2.50ch04:62521368..62529607- go_terms:GO:0006508,GO:0016020,GO:0008234,GO:0055114 functional_description:"Cathepsin B-like cysteine proteinase (AHRD V1 *--- CYSP_SCHMA); contains Interpro domain(s) IPR013128 Peptidase C1A, papain "	0	7	4	6	4	845	95.7	6.52	16.41	4	82	122.3	100.8	170.5	191.5	176.7	148.5	137.7	144.7	140.1	121	117.2	202.9
High	Solyc09g091900.2.1	genomic_reference:SL2.50ch09 gene_region:66459355-66464556 transcript_region:SL2.50ch09:66459355..66464556- go_terms:GO:0005046 functional_description:"ER lumen protein retaining receptor (AHRD V1 ***- D7PF42_NICBE); contains Interpro domain(s) IPR000133 ER lumen protein retaining receptor "	0	13	2	4	2	215	25.4	9.22	12.41	2	41	42.3	43.7	65.1	58	53.2	57.4	51.4	48.3	37.1	38.9	46.7	27.9
High	Solyc03g118650.2.1	genomic_reference:SL2.50ch03 gene_region:61575132-61577276 transcript_region:SL2.50ch03:61575132..61577276+ go_terms:GO:0005515,GO:0004034 functional_description:"Aldose 1-epimerase-like protein (AHRD V1 **** Q9LVH6_ARATH); contains Interpro domain(s) IPR015443 Aldose-1-epimerase "	0	17	4	9	4	335	36.6	6.27	26.18	4	117.6	142.8	131.2	205.9	205.9	203	161.9	158.1	156.1	142.6	141.6	138.9	267.8
High	Solyc11g044310.1.1	evidence_code:10F0H1E1IEG genomic_reference:SL2.50ch11 gene_region:35368977-35379803 transcript_region:SL2.50ch11:35368977..35379803+ go_terms:GO:0006508,GO:0005737 functional_description:"Proline iminopeptidase (AHRD V1 ***- B9S7S3_RICCO); contains Interpro domain(s) IPR005944 Peptidase S33, proline iminopeptidase 1 "	0	16	4	4	4	396	44.6	6.54	10.77	4	114.3	125.9	130.4	116.1	116.6	124.8	99.8	107.8	103.9	90	80.4	75	119.7
High	Solyc02g087550.2.1	genomic_reference:SL2.50ch02 gene_region:44534583-44538659 transcript_region:SL2.50ch02:44534583..44538659- go_terms:GO:0016757 functional_description:"Beta-1,3-galactosyl-O-glycosyl-glycoprotein beta-1,6-N-acetylglucosaminyltransferase 4 (AHRD V1 *--* GCNT4_DANRE); contains Interpro domain(s) IPR003406 Glycosyl transferase, family 14 "	0	7	2	2	2	430	49.2	9.11	5.92	2	33.8	44.4	38.7	63.3	61.1	68.2	55.6	49.6	59.1	42.2	42.4	45.7	39.9
High	Solyc04g074440.1.1	evidence_code:10F0H1E1IEG genomic_reference:SL2.50ch04 gene_region:58027860-58028807 transcript_region:SL2.50ch04:58027860..58028807- functional_description:"Os06g0220000 protein (Fragment) (AHRD V1 ***- Q0DDJ2_ORYSJ); contains Interpro domain(s) IPR006766 Phosphate-induced protein 1 conserved region "	0	23	5	6	5	315	33.9	8.72	13.94	5	103.6	131.6	129.2	141.7	147.4	160.1	92.9	74.6	84.5	97.9	109.2	96	115.7
High	Solyc12g014180.1.1	evidence_code:10F1H1E1IEG genomic_reference:SL2.50ch12 gene_region:5027817-5032069 transcript_region:SL2.50ch12:5027817..5032069- go_terms:GO:0008152,GO:0005975,GO:0055114 functional_description:"Malate dehydrogenase (AHRD V1 ***- Q8L5C9_SOLTU); contains Interpro domain(s) IPR010097 Malate dehydrogenase, NAD-dependent, eukaryotes and gamma proteobacteria "	0	51	11	26	6	342	35.6	8.75	74.32	11	204.2	240	216.8	306.2	339.4	310.7	262.7	260.1	250	230.3	207.4	206.1	646.7
High	Solyc07g066470.2.1	genomic_reference:SL2.50ch07 gene_region:65112777-65116118 transcript_region:SL2.50ch07:65112777..65116118- go_terms:GO:0004418 functional_description:"Porphobilinogen deaminase (AHRD V1 ***- B6TVP0_MAIZE); contains Interpro domain(s) IPR000860 Tetrapyrrole biosynthesis, hydroxymethylbilane synthase "	0	23	5	8	5	365	39.2	6.57	19.96	5	89.1	82.3	100.1	110.1	118.1	102.7	116.1	105.8	119	70.9	75	73.2	119.5
High	Solyc06g007980.2.1	genomic_reference:SL2.50ch06 gene_region:1835086-1845250 transcript_region:SL2.50ch06:1835086..1845250+ go_terms:GO:0030259 functional_description:"Sterol 3-beta-glucosyltransferase (AHRD V1 ***- B6U4Q7_MAIZE); contains Interpro domain(s) IPR004276 Glycosyl transferase, family 28 "	0	15	6	7	6	627	68.2	6.4	21.66	6	72.8	85.1	85.7	70.4	62.1	59.2	59.4	52.2	66.6	42.7	33.7	49.3	42.7
High	Solyc04g080190.2.1	genomic_reference:SL2.50ch04 gene_region:62042172-62045855 transcript_region:SL2.50ch04:62042172..62045855- functional_description:"Pore protein of (OEP24) (AHRD V1 **-- O49929_PEA)"	0	19	4	7	4	212	23.6	9.14	18.17	4	63.8	62.3	72	77.8	88.3	77.4	41.4	44.3	55.6	55	47.2	55.3	58.6
High	Solyc12g056220.1.1	evidence_code:10F1H1E1IEG genomic_reference:SL2.50ch12 gene_region:47535351-47537122 transcript_region:SL2.50ch12:47535351..47537122- go_terms:GO:0016020,GO:0016021 functional_description:"Aquaporin (AHRD V1 ***- Q8W507_TOBAC); contains Interpro domain(s) IPR012269 Aquaporin "	0	17	4	5	4	288	30.8	7.83	11.33	4	129	118	162.1	266.5	254.7	260.4	249.3	204.6	193.9	171.5	159.9	167.3	164.3
High	Solyc04g080080.2.1	genomic_reference:SL2.50ch04 gene_region:61956665-61959216 transcript_region:SL2.50ch04:61956665..61959216- go_terms:GO:0005783 functional_description:"Glycosyltransferase family 77 protein (AHRD V1 ***- C1N277_MICPS); contains Interpro domain(s) IPR003388 Reticulon "	0	28	11	18	11	428	48.2	8.16	45.02	11	188.6	224.4	201.8	280.1	264.2	308.3	171.6	163.7	161.2	178.7	168.7	174.1	136.8
High	Solyc03g123540.2.1	genomic_reference:SL2.50ch03 gene_region:64419768-64420397 transcript_region:SL2.50ch03:64419768..64420397- functional_description:"class II heat shock protein (AHRD V1 ***- B6U175_MAIZE); contains Interpro domain(s) IPR002068 Heat shock protein Hsp20 "	0	25	3	3	3	144	16.1	8.24	7.65	3	63.6	92.3	79.6	240.9	248	270.4	38.3	42.9	47.9	75.5	76.7	68.4	81.1
High	Solyc11g072670.1.1	evidence_code:10F0H0E0IEG genomic_reference:SL2.50ch11 gene_region:52972752-52973515 transcript_region:SL2.50ch11:52972752..52973515+ functional_description:"Unknown Protein (AHRD V1)"	0	31	4	4	4	223	25.1	10.15	11.16	4	108.2	140.8	63	122.8	87.6	107.9	0	7	8.3	25.8	12.9	10.9	27.6
High	Solyc07g065090.1.1	evidence_code:10F0H1E1IEG genomic_reference:SL2.50ch07 gene_region:64222356-64223339 transcript_region:SL2.50ch07:64222356..64223339- go_terms:GO:0004675 functional_description:"Polygalacturonase inhibitor protein (AHRD V1 ***- Q40160_SOLLC); contains Interpro domain(s) IPR013210 Leucine-rich repeat, N-terminal "	0	28	8	20	8	327	36.5	8.35	49.18	8	1306.1	1612.7	1882.2	1288.2	1130.2	1226.3	1067.4	762.6	957.7	1056.7	1023.7	1086.9	1092.9
High	Solyc05g056540.2.1	genomic_reference:SL2.50ch05 gene_region:64952197-64957183 transcript_region:SL2.50ch05:64952197..64957183- go_terms:GO:0004024 functional_description:"Alcohol dehydrogenase-like protein (AHRD V1 **** Q8LDF7_ARATH); contains Interpro domain(s) IPR002085 Alcohol dehydrogenase superfamily, zinc-containing "	0	10	4	5	4	432	46.1	7.75	5.27	4	81.3	75.1	77.4	120.8	133.8	127.2	109.3	94.4	125.9	117.7	109.9	111.2	141.5
High	Solyc12g005560.1.1	evidence_code:10F0H0E0IEG genomic_reference:SL2.50ch12 gene_region:303377-306070 transcript_region:SL2.50ch12:303377..306070+ go_terms:GO:0009168 functional_description:"Unknown Protein (AHRD V1)"	0	46	24	43	24	710	80.6	5.5	154.49	24	331.1	330.6	246.4	363.4	272.2	268.3	187.8	191.5	206.1	187.4	216.3	189.7	160.8
High	Solyc04g080240.2.1	genomic_reference:SL2.50ch04 gene_region:62073311-62083188 transcript_region:SL2.50ch04:62073311..62083188- functional_description:"PERQ amino acid-rich with GYF domain-containing protein 2 (AHRD V1 *-*- PERQ2_MOUSE); contains Interpro domain(s) IPR003169 GYF "	0	7	10	11	10	1730	189.5	6.71	25.3	10	319.5	265.6	305.4	157.5	161	190.9	227	218.7	236.3	204.8	198.8	218.5	226.8
High	Solyc02g062910.1.1	evidence_code:10F0H1E1IEG genomic_reference:SL2.50ch02 gene_region:29425706-29426956 transcript_region:SL2.50ch02:29425706..29426956- functional_description:"Pentatricopeptide repeat-containing protein (AHRD V1 ***- D7MBF2_ARALY); contains Interpro domain(s) IPR002885 Pentatricopeptide repeat "	0	27	11	13	11	416	46.4	8.44	26.92	11	347.6	295.4	307.4	299.5	312	316.2	391.1	380.5	451	334.5	401.4	383.1	351
High	Solyc01g010440.2.1	genomic_reference:SL2.50ch01 gene_region:5342392-5348166 transcript_region:SL2.50ch01:5342392..5348166- functional_description:"Unknown Protein (AHRD V1)"	0	15	5	5	5	442	48.8	5.27	13.42	5	183.4	176.3	201.8	121.7	130.7	128.2	157.4	150.1	158	167.6	140.3	149.9	172.5
High	Solyc02g068420.2.1	genomic_reference:SL2.50ch02 gene_region:32948141-32958285 transcript_region:SL2.50ch02:32948141..32958285- functional_description:"Glioma tumor suppressor candidate region gene 2 (AHRD V1 **-- Q6QLN3_RAT); contains Interpro domain(s) IPR011211 Tumor suppressor protein Gltscr2 "	0	11	4	5	4	458	51.3	9.28	16.17	4	40.9	36.7	55.8	24.5	36.5	26.6	68	69.9	81.1	44.6	40.7	56.5	47.3
High	Solyc06g050120.2.1	genomic_reference:SL2.50ch06 gene_region:28971861-28974038 transcript_region:SL2.50ch06:28971861..28974038+ go_terms:GO:0003735 functional_description:"Ribosomal protein L7a (AHRD V1 ***- A8J567_CHLRE); contains Interpro domain(s) IPR001921 Ribosomal protein L7A "	0	31	11	20	2	259	29.4	10.3	39.81	11	798.2	1052.1	1022.3	466.8	440.8	465.2	635.1	672.4	668.8	514	670.6	682.5	527.2
High	Solyc05g053830.2.1	genomic_reference:SL2.50ch05 gene_region:63004325-63011970 transcript_region:SL2.50ch05:63004325..63011970- go_terms:GO:0005515,GO:0005096 functional_description:"Protein transport protein Sec23 (AHRD V1 ***- Q9LUG1_ARATH); contains Interpro domain(s) IPR006896 Sec23/Sec24 trunk region "	0	14	6	8	3	784	86.2	5.68	28.23	6	134.7	120.3	123.4	74	92.2	94.5	81.1	91	109.2	106.6	128.5	110.1	94.7
High	Solyc09g098280.2.1	genomic_reference:SL2.50ch09 gene_region:67425417-67431175 transcript_region:SL2.50ch09:67425417..67431175+ go_terms:GO:0032403 functional_description:"Eukaryotic translation initiation factor 3 subunit 3 (AHRD V1 ***- B4FR57_MAIZE); contains Interpro domain(s) IPR000555 Mov34/MPN/PAD-1 "	0	26	7	19	2	338	38.7	4.82	60.35	7	38.6	31	37.2	11.1	17.5	14.5	28	26.5	24.9	19.3	30.8	30.7	26.5
High	Solyc05g018810.2.1	genomic_reference:SL2.50ch05 gene_region:23874894-23879625 transcript_region:SL2.50ch05:23874894..23879625+ go_terms:GO:0003677,GO:0042393 functional_description:"Nucleosome assembly protein 1-like protein 2 (AHRD V1 ***- Q70Z18_TOBAC); contains Interpro domain(s) IPR002164 Nucleosome assembly protein (NAP) "	0	36	11	22	6	376	42.9	4.48	66.66	11	129.7	131.5	125.4	82.9	75	79	98	116	108.7	90	107.7	92.2	77.1
High	Solyc06g064480.2.1	genomic_reference:SL2.50ch06 gene_region:36542401-36544270 transcript_region:SL2.50ch06:36542401..36544270- functional_description:"Protein TAP1 (AHRD V1 -**- TAP1_ANTMA)"	0	21	2	3	2	103	11.7	7.93	2.79	2	224.1	254.8	186.4	244	216.2	211.1	109.6	149.1	118.1	136	167.6	195.3	90.4
High	Solyc11g008700.1.1	evidence_code:10F0H1E1IEG genomic_reference:SL2.50ch11 gene_region:2876416-2885934 transcript_region:SL2.50ch11:2876416..2885934- go_terms:GO:0003676,GO:0000166 functional_description:"Splicing factor U2AF-associated protein (AHRD V1 *--- C0NKB4_AJECG); contains Interpro domain(s) IPR012677 Nucleotide-binding, alpha-beta plait "	0	16	7	8	7	508	57.4	4.78	18.98	7	280.1	271.2	247.8	206.6	191	174.3	210.7	233.8	214.8	217.1	291.3	267.6	205.9
High	Solyc03g121310.2.1	genomic_reference:SL2.50ch03 gene_region:63499998-63504830 transcript_region:SL2.50ch03:63499998..63504830- go_terms:GO:0005515 functional_description:"RWD domain-containing protein (AHRD V1 ***- Q38HU0_SOLTU); contains Interpro domain(s) IPR006575 RWD "	0	16	3	3	3	246	27.9	4.58	8.76	3	45.7	45.1	48.8	25.6	30	24	35.3	25.1	37.8	33	30.6	35.5	29.8
High	Solyc01g109830.2.1	genomic_reference:SL2.50ch01 gene_region:88435982-88439987 transcript_region:SL2.50ch01:88435982..88439987- go_terms:GO:0009165,GO:0006231,GO:0055114 functional_description:"Thymidylate synthase (AHRD V1 ***- D8LWN8_BLAHO); contains Interpro domain(s) IPR012262 Bifunctional dihydrofolate reductase/thymidylate synthase "	0	35	13	22	13	527	59.1	6.89	62.27	13	331.9	309.6	305.7	293.5	318.9	298.3	247.3	281.2	280.9	286.1	261.6	249.2	274.6
High	Solyc01g094560.2.1	genomic_reference:SL2.50ch01 gene_region:77748472-77751106 transcript_region:SL2.50ch01:77748472..77751106- go_terms:GO:0003735 functional_description:"60S ribosomal protein L36 (AHRD V1 ***- B9I1L9_POPTR); contains Interpro domain(s) IPR000509 Ribosomal protein L36e "	0	23	4	11	2	152	17.4	11.03	25.67	4	688.9	922.6	832.9	306.6	347.4	299.6	512.3	556.8	522.7	371.2	443.1	514.6	386.4
High	Solyc09g008140.2.1	genomic_reference:SL2.50ch09 gene_region:1607740-1612248 transcript_region:SL2.50ch09:1607740..1612248+ go_terms:GO:0015095 functional_description:"Membrane magnesium transporter 1 (AHRD V1 **** MMGT1_DANRE); contains Interpro domain(s) IPR018937 Magnesium transporter "	0	33	3	3	3	105	11.5	6.27	8.06	3	47.1	58.1	54.1	57.3	53.7	51.3	40.1	40.5	41.5	48	42.2	48.9	48.8
High	Solyc01g105980.2.1	genomic_reference:SL2.50ch01 gene_region:85736252-85741419 transcript_region:SL2.50ch01:85736252..85741419- functional_description:"Unknown Protein (AHRD V1)"	0	23	5	9	5	199	22.6	8.35	16.23	5	33	37.6	34	66.6	59.8	64	46.6	45.6	55.2	58.1	57.2	52.2	45.4
High	Solyc11g018600.1.1	evidence_code:10F0H1E0IEG genomic_reference:SL2.50ch11 gene_region:8763294-8764711 transcript_region:SL2.50ch11:8763294..8764711- go_terms:GO:0008152,GO:0055114 functional_description:"3-phenylpropionate-dihydrodiol/cinnamic acid-dihydrodiol dehydrogenase (AHRD V1 *-*- HCAB_ECO5E); contains Interpro domain(s) IPR002347 Glucose/ribitol dehydrogenase "	0	27	6	9	6	256	26.8	7.21	19.1	6	100.8	95.8	59.9	84.9	59.8	67.9	34	42.1	33.9	53.1	44.4	49.5	38.7
High	Solyc12g094520.1.1	evidence_code:10F0H1E1IEG genomic_reference:SL2.50ch12 gene_region:63076525-63080167 transcript_region:SL2.50ch12:63076525..63080167- go_terms:GO:0008152 functional_description:"4-coumarate-coa ligase (AHRD V1 ***- B9MY03_POPTR); contains Interpro domain(s) IPR000873 AMP-dependent synthetase and ligase "	0	22	8	10	8	551	59.8	8.53	30.06	8	105.1	123.8	113.3	134.1	147.4	139.3	173.7	149.3	149.7	129.8	114	101.7	102.4
High	Solyc04g012120.2.1	genomic_reference:SL2.50ch04 gene_region:4428571-4430128 transcript_region:SL2.50ch04:4428571..4430128- go_terms:GO:0050815 functional_description:"14-3-3 protein beta/alpha-1 (AHRD V1 **-- 143B1_ONCMY); contains Interpro domain(s) IPR000308 14-3-3 protein "	0	70	17	76	6	255	28.8	4.81	223.45	17	2879.3	2500.4	2550.4	2288.5	2262.5	2261.7	2067.6	2260	2251.3	2359.5	2424.7	2582.2	2014.7
High	Solyc01g079650.2.1	genomic_reference:SL2.50ch01 gene_region:71283871-71294729 transcript_region:SL2.50ch01:71283871..71294729+ go_terms:GO:0006221,GO:0003824 functional_description:"CTP synthase-like protein (AHRD V1 ***- Q8L6Z9_ARATH); contains Interpro domain(s) IPR004468 CTP synthase "	0	27	12	26	10	562	61.6	6.44	67.98	12	304.3	335.7	328	325.8	355.9	325.9	380.9	417	380.7	354.6	398.3	399	266.4
High	Solyc05g054960.2.1	genomic_reference:SL2.50ch05 gene_region:63892360-63895361 transcript_region:SL2.50ch05:63892360..63895361+ functional_description:"DAG protein (AHRD V1 **-- B6TMC1_MAIZE)"	0	25	4	16	4	234	26.4	8.84	52.92	4	52.6	63.1	58.8	58.8	52.6	59.5	78.5	96	106.7	71.4	66.7	61.4	59.8
High	Solyc03g044430.2.1	genomic_reference:SL2.50ch03 gene_region:13182851-13192978 transcript_region:SL2.50ch03:13182851..13192978+ go_terms:GO:0004516 functional_description:"Nicotinate phosphoribosyltransferase-like protein (AHRD V1 **** Q6XQM5_MEDTR); contains Interpro domain(s) IPR006405 Nicotinate phosphoribosyltransferase putative "	0.001	5	2	2	2	566	63.2	7.99	5.25	2	45.7	40.5	39.4	45.2	37.2	34.5	49.6	55.9	52.9	48.7	45.5	52.7	52
High	Solyc03g044010.2.1	genomic_reference:SL2.50ch03 gene_region:11766864-11770767 transcript_region:SL2.50ch03:11766864..11770767- go_terms:GO:0008308 functional_description:"Mitochondrial porin (Voltage-dependent anion channel) outer membrane protein (AHRD V1 **** C4R1Z2_PICPG); contains Interpro domain(s) IPR001925 Porin, eukaryotic type "	0	29	6	8	3	274	29	8.63	14.75	6	119.2	148.7	120.1	185.8	202.1	191.7	163.9	161.6	181.6	158.5	184.9	159.9	234.6
High	Solyc12g008570.1.1	evidence_code:10F0H1E1IEG genomic_reference:SL2.50ch12 gene_region:1956456-1966721 transcript_region:SL2.50ch12:1956456..1966721+ go_terms:GO:0006420,GO:0005737 functional_description:"Arginyl-tRNA synthetase (AHRD V1 ***- O23247_ARATH); contains Interpro domain(s) IPR001278 Arginyl-tRNA synthetase, class Ic "	0	34	17	25	17	649	73.1	7.28	67.32	17	543.6	445	494.8	467.1	534.8	520.7	611.1	606.2	605.2	542	595.6	605.4	574.6
High	Solyc07g056030.2.1	genomic_reference:SL2.50ch07 gene_region:61252970-61260871 transcript_region:SL2.50ch07:61252970..61260871+ go_terms:GO:0005634 functional_description:"Zinc ion binding protein (AHRD V1 **-- D7KFC8_ARALY); contains Interpro domain(s) IPR012935 Zinc finger, C3HC-like "	0	12	6	8	6	967	102	5.06	37.35	6	48.2	35.1	39.3	26.5	21.6	31.3	26.2	21.5	21.1	39.6	36.7	31.4	33.8
High	Solyc11g045120.1.1	evidence_code:10F0H1E1IEG genomic_reference:SL2.50ch11 gene_region:36678548-36691386 transcript_region:SL2.50ch11:36678548..36691386- go_terms:GO:0005515,GO:0004872 functional_description:"Translation machinery associated protein (AHRD V1 **-- A6ZY78_YEAS7); contains Interpro domain(s) IPR001950 Translation initiation factor SUI1 "	0	8	4	4	4	610	66.9	7.3	8.64	4	50	45.6	45.2	38.6	51.1	36.9	55.8	51.9	59.3	71.2	53.7	56	37.5
High	Solyc06g053480.2.1	genomic_reference:SL2.50ch06 gene_region:32770333-32774663 transcript_region:SL2.50ch06:32770333..32774663+ go_terms:GO:0004768,GO:0045300 functional_description:"Stearoyl-acyl carrier protein desaturase (AHRD V1 **** B7TZ44_SPIOL); contains Interpro domain(s) IPR005067 Fatty acid desaturase, type 2 "	0	36	10	14	7	397	45.2	6.48	40.31	10	78.8	70.3	82.3	76.2	88.6	82.1	111.1	90.7	102.8	88	98.1	96.7	98
High	Solyc08g029160.1.1	evidence_code:10F1H1E1IEG genomic_reference:SL2.50ch08 gene_region:22866418-22866720 transcript_region:SL2.50ch08:22866418..22866720+ go_terms:GO:0008083 functional_description:"Membrane-associated progesterone receptor component 2 (AHRD V1 **-- B6K303_SCHJY); contains Interpro domain(s) IPR001199 Cytochrome b5 "	0	51	4	8	4	100	10.8	4.75	15.82	4	379.8	373	286.2	414	335.3	324.6	207.7	212.7	229.7	206.5	288.6	288.8	278.6
High	Solyc08g075840.2.1	genomic_reference:SL2.50ch08 gene_region:57089376-57093498 transcript_region:SL2.50ch08:57089376..57093498+ go_terms:GO:0003697 functional_description:"Single-stranded DNA-binding replication protein A large subunit (AHRD V1 *-** D2V0Z2_NAEGR); contains Interpro domain(s) IPR004591 Replication factor-a protein 1 Rpa1 "	0	4	3	3	3	899	98.7	7.52	7.49	3	65.8	55.1	64	49	50.6	54.8	47.1	48.2	45.6	74	63.4	56.5	49.9
High	Solyc12g098150.1.1	evidence_code:10F1H1E1IEG genomic_reference:SL2.50ch12 gene_region:64110249-64114488 transcript_region:SL2.50ch12:64110249..64114488+ go_terms:GO:0055085,GO:0055114 functional_description:"Voltage-gated potassium channel beta subunit (AHRD V1 **-- B6T7A1_MAIZE); contains Interpro domain(s) IPR005399 Potassium channel, voltage-dependent, beta subunit, KCNAB-related "	0	24	7	15	7	330	36.9	7.77	39.93	7	443	451.3	445.3	494.7	464	449.4	455.5	462.2	461.4	377.7	432.9	431.9	459.2
High	Solyc07g007210.2.1	genomic_reference:SL2.50ch07 gene_region:1950540-1956871 transcript_region:SL2.50ch07:1950540..1956871+ go_terms:GO:0005515,GO:0003746 functional_description:"Elongation factor like protein (AHRD V1 **** Q9LNC5_ARATH); contains Interpro domain(s) IPR001841 Zinc finger, RING-type "	0	37	25	47	25	925	103.4	5.81	143.43	25	954.6	894	1054	740.7	810.3	818.5	776.3	789.5	774.6	836.5	855.2	878.9	716.1
High	Solyc05g010290.1.1	evidence_code:10F0H1E1IEG genomic_reference:SL2.50ch05 gene_region:4453322-4454134 transcript_region:SL2.50ch05:4453322..4454134+ functional_description:"Expressed protein (Fragment) (AHRD V1 *-*- B3VYF2_POPTN)"	0	22	5	7	5	270	29.9	6.4	18.18	5	249.9	246.7	241.3	228	215.9	193.2	232.6	217.4	210.9	227.2	253.7	267	230.4
High	Solyc07g006790.2.1	genomic_reference:SL2.50ch07 gene_region:1637797-1645252 transcript_region:SL2.50ch07:1637797..1645252+ go_terms:GO:0004742,GO:0005507 functional_description:"Dihydrolipoyllysine-residue acetyltransferase component of pyruvate dehydrogenase complex (AHRD V1 **** A4TXZ0_9PROT); contains Interpro domain(s) IPR006257 Dihydrolipoamide acetyltransferase, long form "	0	29	14	20	14	553	59.6	8.16	53.58	14	556.8	610.3	513.4	626.4	536.4	628.4	472.7	453.5	468	529.2	527.5	518.1	559.3
High	Solyc11g006550.1.1	evidence_code:10F1H1E1IEG genomic_reference:SL2.50ch11 gene_region:1196006-1201138 transcript_region:SL2.50ch11:1196006..1201138- go_terms:GO:0004846 functional_description:"Uricase (AHRD V1 ***- A2SXR3_SOLLC); contains Interpro domain(s) IPR002042 Uricase "	0	50	11	16	11	307	34.7	8.22	37.46	11	379.8	443.1	416.3	439.2	461.4	426.2	499.7	482	485.9	455.6	518.1	508.6	502.1
High	Solyc08g067810.2.1	genomic_reference:SL2.50ch08 gene_region:54056525-54058909 transcript_region:SL2.50ch08:54056525..54058909- go_terms:GO:0005515 functional_description:"CID5/IPD1 (AHRD V1 ***- D7M3Q7_ARALY); contains Interpro domain(s) IPR003892 Ubiquitin system component Cue "	0	52	6	15	6	190	20.2	4.48	53.24	6	179.3	202.5	179.6	148	125	139.8	138.1	163.3	143.5	171	148.2	159.1	102.6
High	Solyc03g123610.2.1	genomic_reference:SL2.50ch03 gene_region:64464540-64471268 transcript_region:SL2.50ch03:64464540..64471268- go_terms:GO:0005524 functional_description:"Alanine aminotransferase (AHRD V1 ***- Q6VEJ5_CAPAN); contains Interpro domain(s) IPR004839 Aminotransferase, class I and II "	0	21	9	15	8	606	66.3	8.24	35.63	9	24	21.4	25.9	31	28.5	36.3	48.6	36.7	33.9	25.6	28.2	24.5	49.5
High	Solyc03g119090.2.1	genomic_reference:SL2.50ch03 gene_region:61843010-61849696 transcript_region:SL2.50ch03:61843010..61849696- go_terms:GO:0003779,GO:0000166 functional_description:"WD repeat-containing protein 1 (AHRD V1 ***- B5X1Z0_SALSA); contains Interpro domain(s) IPR017986 WD40 repeat, region "	0	16	7	9	7	609	66.1	6.83	23.27	7	161	164.4	175.9	158	149.7	158.5	190.9	206.7	215.5	159.2	185.1	177.3	194
High	Solyc01g099770.2.1	genomic_reference:SL2.50ch01 gene_region:81675491-81677536 transcript_region:SL2.50ch01:81675491..81677536+ go_terms:GO:0005515 functional_description:"Translationally-controlled tumor protein homolog (AHRD V1 ***- B5XDL0_SALSA); contains Interpro domain(s) IPR001983 Translationally controlled tumour-associated TCTP "	0	51	8	33	3	168	18.9	4.68	95.22	8	434.8	385	470.3	303.1	260.6	274.6	328.3	299.3	338.8	305.1	309.2	308.1	448
High	Solyc07g047670.2.1	genomic_reference:SL2.50ch07 gene_region:56216949-56224432 transcript_region:SL2.50ch07:56216949..56224432+ go_terms:GO:0003713 functional_description:"Pescadillo homolog 1 (AHRD V1 ***- B2RDF2_HUMAN); contains Interpro domain(s) IPR010613 Pescadillo, N-terminal "	0	19	8	10	8	603	69.4	8.81	31.57	8	109.9	124.7	140.8	105.8	102.2	120.8	184.8	162.4	185.4	144.2	118.6	127.9	156.1
High	Solyc06g073390.2.1	genomic_reference:SL2.50ch06 gene_region:41616510-41621899 transcript_region:SL2.50ch06:41616510..41621899+ go_terms:GO:0004660 functional_description:"Farnesyltransferase/type I geranylgeranyltransferase alpha subunit (AHRD V1 **** Q6EZ49_CATRO); contains Interpro domain(s) IPR008940 Protein prenyltransferase "	0	12	3	5	3	346	40	5.59	15.76	3	47.6	49.1	47.8	32.8	42.9	49.2	52.5	50.3	51.7	55.2	51.1	50.7	53.6
High	Solyc01g111280.2.1	genomic_reference:SL2.50ch01 gene_region:89345171-89346007 transcript_region:SL2.50ch01:89345171..89346007- go_terms:GO:0030528,GO:0005515 functional_description:"Cold shock protein-1 (AHRD V1 *-*- Q8LPA7_WHEAT); contains Interpro domain(s) IPR002059 Cold-shock protein, DNA-binding "	0	19	2	3	2	171	17.3	6.86	8.97	2	45.2	43.8	45.7	37.9	42.1	42.4	55.9	73	67.1	59.3	44.4	48.4	37.9
High	Solyc09g098240.2.1	genomic_reference:SL2.50ch09 gene_region:67365058-67377466 transcript_region:SL2.50ch09:67365058..67377466- go_terms:GO:0008536 functional_description:"Importin-7 (Imp7) (Ran-binding protein 7) (RanBP7) (AHRD V1 **** D8LDH6_ECTSI); contains Interpro domain(s) IPR011989 Armadillo-like helical "	0	18	14	16	14	1036	119	5	32.64	14	35.8	29.7	33.2	25.6	23.6	26.1	20.9	27.3	21.1	32.3	25.6	31.4	22.7
High	Solyc07g053830.2.1	genomic_reference:SL2.50ch07 gene_region:59571961-59574722 transcript_region:SL2.50ch07:59571961..59574722+ go_terms:GO:0005471 functional_description:"Mitochondrial ADP/ATP carrier proteins (AHRD V1 **** Q2UU95_ASPOR); contains Interpro domain(s) IPR002113 Adenine nucleotide translocator 1 "	0	28	10	77	3	383	41.5	9.6	188.68	10	18.5	16.8	13.9	34.5	21.8	28.2	22.1	26.5	23.8	14.2	17.7	23.8	19.4
High	Solyc04g015680.2.1	genomic_reference:SL2.50ch04 gene_region:5956632-5977381 transcript_region:SL2.50ch04:5956632..5977381+ go_terms:GO:0004222 functional_description:"Insulin degrading enzyme (AHRD V1 **-- Q93YG9_SOLLC); contains Interpro domain(s) IPR011237 Peptidase M16, core "	0	13	10	11	10	971	112.3	6.23	29.1	10	181.5	153.3	166.9	147.5	134.5	141.6	115	137.8	117.4	131	135.7	120.5	150.2
High	Solyc06g076640.2.1	genomic_reference:SL2.50ch06 gene_region:43983765-43986609 transcript_region:SL2.50ch06:43983765..43986609- go_terms:GO:0005200 functional_description:"Tubulin beta chain (AHRD V1 ***- B9GKJ5_POPTR); contains Interpro domain(s) IPR002453 Beta tubulin "	0	53	17	107	3	452	51	4.86	322.6	17	350.3	288.2	282.4	261.8	298.9	270.6	389.6	473.5	406.4	301	303.1	297.1	250.3
High	Solyc03g122250.2.1	genomic_reference:SL2.50ch03 gene_region:64185690-64190037 transcript_region:SL2.50ch03:64185690..64190037- go_terms:GO:0016021 functional_description:"Transmembrane protein (AHRD V1 **-- C0NFK1_AJECG); contains Interpro domain(s) IPR009637 Transmembrane receptor, eukaryota "	0	7	2	2	2	513	57.7	6.7	5.9	2	47	55.7	62.2	84.7	82.9	87.7	71.5	72.4	82.6	83.2	51.4	62.6	41
High	Solyc08g005060.2.1	genomic_reference:SL2.50ch08 gene_region:48135-51527 transcript_region:SL2.50ch08:48135..51527- go_terms:GO:0050897 functional_description:"SnRK1-interacting protein 1 (AHRD V1 ***- Q9LEH5_HORVU)"	0	17	2	4	2	178	20	8.81	15.87	2	50	82.2	60.8	115.7	108.1	134	155.2	111.1	147	109.7	94.6	73.4	125.1
High	Solyc09g009890.2.1	genomic_reference:SL2.50ch09 gene_region:3372431-3376679 transcript_region:SL2.50ch09:3372431..3376679- go_terms:GO:0003676,GO:0000166 functional_description:"Polyadenylate-binding protein (AHRD V1 *--- B8N3I8_ASPFN); contains Interpro domain(s) IPR012677 Nucleotide-binding, alpha-beta plait "	0	12	6	8	6	485	53.1	4.93	17.19	6	311.5	339.8	370.7	264.3	263.2	272.5	287.7	254.2	273.2	277.1	297.8	339.9	343.3
High	Solyc09g089940.1.1	evidence_code:10F0H1E1IEG genomic_reference:SL2.50ch09 gene_region:64900265-64902178 transcript_region:SL2.50ch09:64900265..64902178+ functional_description:"Genomic DNA chromosome 3 TAC clone K7P8 (AHRD V1 *--- Q9LRY2_ARATH); contains Interpro domain(s) IPR011205 Uncharacterized conserved protein UCP015417, vWA "	0	25	11	13	11	637	72	6.35	41.29	11	273.8	252.6	276.5	244.9	245.5	228.3	229	244.1	227.6	244.8	267.5	259.2	222.8
High	Solyc02g080880.2.1	genomic_reference:SL2.50ch02 gene_region:39553552-39559262 transcript_region:SL2.50ch02:39553552..39559262- go_terms:GO:0004190 functional_description:"Aspartic proteinase (AHRD V1 **-* Q8L6A8_THECC); contains Interpro domain(s) IPR001461 Peptidase A1 "	0	25	11	13	7	534	58.3	7.3	34.38	11	113.2	132.7	118.4	222.8	272.7	235.9	223.6	186.2	168.3	266.3	342.8	285.4	1075.5
High	Solyc03g034180.2.1	genomic_reference:SL2.50ch03 gene_region:10153209-10155317 transcript_region:SL2.50ch03:10153209..10155317- go_terms:GO:0050815 functional_description:"14-3-3 protein beta/alpha-1 (AHRD V1 **-- 143B1_DANRE); contains Interpro domain(s) IPR000308 14-3-3 protein "	0	48	12	53	2	258	29.1	4.77	149.69	12	77.4	78.3	63.3	103.6	114	146.6	110.9	90.1	101.2	78.6	105.5	91.2	99.3
High	Solyc12g019890.1.1	evidence_code:10F0H1E1IEG genomic_reference:SL2.50ch12 gene_region:12107524-12110521 transcript_region:SL2.50ch12:12107524..12110521- go_terms:GO:0005975 functional_description:"Glucan endo-1 3-beta-glucosidase 5 (AHRD V1 ***- B6SXV6_MAIZE); contains Interpro domain(s) IPR013781 Glycoside hydrolase, subgroup, catalytic core "	0	7	2	2	2	475	52.3	5.11	6.14	2	37.3	31.3	32.1	49.9	51.9	47.4	48.4	42.1	51.1	49.4	35.6	38.4	67.3
High	Solyc04g079970.2.1	genomic_reference:SL2.50ch04 gene_region:61876931-61880760 transcript_region:SL2.50ch04:61876931..61880760+ go_terms:GO:0019788 functional_description:"Ubiquitin-conjugating enzyme E2 11 (AHRD V1 ***- UBC11_ARATH); contains Interpro domain(s) IPR000608 Ubiquitin-conjugating enzyme, E2 "	0.001	12	2	3	2	183	21	8.15	2.64	2	58.5	58.4	66.6	59.1	61.4	84	71.6	88.8	92.3	78.1	86.1	93.4	83.4
High	Solyc10g008990.2.1	genomic_reference:SL2.50ch10 gene_region:3017001-3024548 transcript_region:SL2.50ch10:3017001..3024548+ go_terms:GO:0005515 functional_description:"UPF0533 protein C5orf44 homolog (AHRD V1 ***- CE044_PONAB); contains Interpro domain(s) IPR010378 Protein of unknown function DUF974 "	0	9	3	3	3	446	49.8	5.82	8.03	3	93.4	89.9	85	61.1	61.9	66.6	72.5	77.7	68.2	76.7	66	67.9	78.2
High	Solyc04g071260.2.1	genomic_reference:SL2.50ch04 gene_region:55789259-55790792 transcript_region:SL2.50ch04:55789259..55790792- go_terms:GO:0005200 functional_description:"Actin (AHRD V1 ***- Q5XPX5_SACOF); contains Interpro domain(s) IPR004000 Actin/actin-like "	0	39	11	32	7	377	41.9	5.4	84.01	11	168.2	150	137	163.3	129.9	150.6	114.8	111.5	98.4	140.9	104.4	117.2	87.2
High	Solyc01g009620.2.1	genomic_reference:SL2.50ch01 gene_region:3852922-3862672 transcript_region:SL2.50ch01:3852922..3862672+ go_terms:GO:0042826,GO:0042802 functional_description:"Cleavage and polyadenylation specificity factor subunit 5 (AHRD V1 ***- C1BVK1_9MAXI); contains Interpro domain(s) IPR016706 Cleavage and polyadenylation specificity factor, 25 kDa subunit "	0	18	3	4	3	200	22.9	9.36	14.76	3	180.6	157.6	170.7	121.4	108.6	120	145.4	145.2	131.7	146.7	118.6	136.1	121.9
High	Solyc06g053600.2.1	genomic_reference:SL2.50ch06 gene_region:32897410-32909873 transcript_region:SL2.50ch06:32897410..32909873- go_terms:GO:0050236 functional_description:"Oxidoreductase aldo/keto reductase family protein expressed (AHRD V1 ***- Q10GW4_ORYSJ); contains Interpro domain(s) IPR020471 Aldo/keto reductase subgroup "	0	12	4	5	4	401	45.4	7.72	13.45	4	81.4	89.9	110	121.7	121.7	124	127.7	126.7	126.4	123	125	126.3	105.9
High	Solyc01g099350.2.1	genomic_reference:SL2.50ch01 gene_region:81389905-81403291 transcript_region:SL2.50ch01:81389905..81403291+ go_terms:GO:0000062 functional_description:"Acyl-CoA binding protein 4 acyl-CoA-binding domain 4 (AHRD V1 **-* D7L3U2_ARALY); contains Interpro domain(s) IPR015915 Kelch-type beta propeller "	0	25	12	16	12	669	72.9	5.25	43.43	12	158.2	118.7	116.5	163.3	176.1	131.1	195.8	174.7	211.3	142.1	126.7	119.9	191.4
High	Solyc02g084490.1.1	evidence_code:10F0H1E1IEG genomic_reference:SL2.50ch02 gene_region:42159973-42164143 transcript_region:SL2.50ch02:42159973..42164143+ go_terms:GO:0005488 functional_description:"General vesicular transport factor p115 (AHRD V1 **-- B0WXD3_CULQU); contains Interpro domain(s) IPR016024 Armadillo-type fold "	0	13	4	4	4	433	48.1	5.31	10.82	4	32.4	21.2	29.1	12.7	33.6	18.4	46.6	39.4	52.4	52.3	29.5	34.1	26.2
High	Solyc03g025610.1.1	evidence_code:10F0H1E1IEG genomic_reference:SL2.50ch03 gene_region:7389499-7395832 transcript_region:SL2.50ch03:7389499..7395832+ go_terms:GO:0006508 functional_description:"Subtilisin-like serine protease (AHRD V1 **-- D8I1W0_AMYMU); contains Interpro domain(s) IPR015500 Peptidase S8, subtilisin-related "	0	27	8	10	8	418	44.3	5.43	24.83	8	184.4	109.6	181.8	98	93.5	85	56.1	62.8	49.2	93.3	55.7	56.9	136.8
High	Solyc06g082630.2.1	genomic_reference:SL2.50ch06 gene_region:44672378-44677754 transcript_region:SL2.50ch06:44672378..44677754- go_terms:GO:0042623 functional_description:"26S protease regulatory subunit 6B (AHRD V1 ***- B6TRH7_MAIZE); contains Interpro domain(s) IPR005937 26S proteasome subunit P45 "	0	42	11	35	10	414	46.6	5.91	124.24	11	477.1	458.4	478	348.1	363	339.4	444.6	418.6	424.5	498.1	358.8	416.7	362.2
High	Solyc03g111340.2.1	genomic_reference:SL2.50ch03 gene_region:55998016-56004770 transcript_region:SL2.50ch03:55998016..56004770+ go_terms:GO:0005515,GO:0008641 functional_description:"Ubiquitin-like modifier-activating enzyme 5 (AHRD V1 **-* D3PG49_9MAXI); contains Interpro domain(s) IPR009036 Molybdenum cofactor biosynthesis, MoeB "	0	19	7	7	7	426	46.6	4.93	12.73	7	59.2	56.4	58	59.7	58.3	66.1	44.3	49.9	52.6	57.2	58.1	50.7	46.6
High	Solyc06g084020.2.1	genomic_reference:SL2.50ch06 gene_region:45575496-45576696 transcript_region:SL2.50ch06:45575496..45576696- go_terms:GO:0005634,GO:0000786 functional_description:"Histone H1 (AHRD V1 *-*- O65820_SOLLC); contains Interpro domain(s) IPR005818 Histone H1/H5 "	0	13	4	6	4	271	28.8	10.55	12.31	4	153.4	150.9	156.2	105.8	128.6	130.1	145.7	138.8	133.5	142.8	134.6	132.2	118.1
High	Solyc06g072040.1.1	evidence_code:10F0H1E1IEG genomic_reference:SL2.50ch06 gene_region:40788275-40788973 transcript_region:SL2.50ch06:40788275..40788973- go_terms:GO:0016563,GO:0003700 functional_description:"Nuclear transcription factor Y subunit C-1 (AHRD V1 **** B6SWV5_MAIZE); contains Interpro domain(s) IPR003958 Transcription factor CBF/NF-Y/archaeal histone "	0	15	3	4	3	232	25.4	5.38	11	3	199.4	172.7	196.2	159.1	185.1	163	143.1	146	167.1	186.5	177.7	210.6	103.8
High	Solyc11g005360.1.1	evidence_code:10F1H0E1IEG genomic_reference:SL2.50ch11 gene_region:291709-295568 transcript_region:SL2.50ch11:291709..295568- functional_description:"BolA-like protein (AHRD V1 ***- B6SIB6_MAIZE); contains Interpro domain(s) IPR002634 BolA-like protein "	0	36	3	4	3	92	10.3	7.44	10.2	3	153.2	152.4	172.7	135.3	111.2	106.6	132.2	136.5	136.7	98.4	101.4	105.1	105.2
High	Solyc03g118390.2.1	genomic_reference:SL2.50ch03 gene_region:61331348-61340606 transcript_region:SL2.50ch03:61331348..61340606- functional_description:"Chromosome 14 contig 1 DNA sequence (AHRD V1 *-*- Q00WF1_OSTTA)"	0	7	3	3	3	567	63.1	5.69	7.94	3	54.7	50.9	47.8	42.1	39.5	40.3	38.3	42.7	43.1	39.3	65.5	58.9	37.5
High	Solyc01g095050.2.1	genomic_reference:SL2.50ch01 gene_region:78179288-78180925 transcript_region:SL2.50ch01:78179288..78180925- functional_description:"Negatively light-regulated protein (AHRD V1 ***- B4FAY8_MAIZE); contains Interpro domain(s) IPR012482 Lg106-like "	0.001	21	2	3	2	106	11.6	6.14	5.14	2	144.2	111.6	120.7	91.1	68	84	84.1	92.2	95.9	75.5	60.1	64.5	64.5
High	Solyc04g015380.1.1	evidence_code:10F0H1E0IEG genomic_reference:SL2.50ch04 gene_region:5584065-5586083 transcript_region:SL2.50ch04:5584065..5586083- functional_description:"Os06g0724200 protein (Fragment) (AHRD V1 ***- Q0D9E9_ORYSJ)"	0	35	10	26	2	409	45.1	8.91	86.84	10	45.7	47	38.4	42.6	31.6	37.1	54.3	60.6	57.9	52.1	55.5	37.1	47.1
High	Solyc01g112240.2.1	genomic_reference:SL2.50ch01 gene_region:90039792-90058786 transcript_region:SL2.50ch01:90039792..90058786- go_terms:GO:0003827,GO:0016262 functional_description:"Alpha-1 3-mannosyl-glycoprotein beta-1 2-N-acetylglucosaminyltransferase (AHRD V1 **** Q9ST97_TOBAC); contains Interpro domain(s) IPR004139 Glycosyl transferase, family 13 "	0	34	13	17	13	446	52	7.05	47.55	13	238.1	259.4	255.6	318.7	303	268.5	302.6	291.4	333.1	301.7	376	347.1	180
High	Solyc04g049630.2.1	genomic_reference:SL2.50ch04 gene_region:41776714-41794055 transcript_region:SL2.50ch04:41776714..41794055- go_terms:GO:0008233 functional_description:"Peptidase S9 prolyl oligopeptidase active site domain protein (AHRD V1 **** B7K7L2_CYAP7); contains Interpro domain(s) IPR001375 Peptidase S9, prolyl oligopeptidase active site region "	0	16	7	9	7	722	80.5	5.58	25.75	7	28.7	28	30	19.4	23.6	9.5	21.6	19.3	25	22.7	24.3	28.1	25.8
High	Solyc02g064670.1.1	evidence_code:10F1H1E1IEG genomic_reference:SL2.50ch02 gene_region:30328162-30328602 transcript_region:SL2.50ch02:30328162..30328602+ go_terms:GO:0003735,GO:0003723 functional_description:"Ribosomal protein L26-like 1 (AHRD V1 ***- B7TJ03_PIG); contains Interpro domain(s) IPR005756 Ribosomal protein L26, eukaryotic/archaeal "	0	42	7	14	3	146	16.8	10.92	34.39	7	283.3	444.6	367.3	178.5	177.4	161.1	195.6	202.2	179.9	167.2	230.5	223.7	130.7
High	Solyc01g095040.2.1	genomic_reference:SL2.50ch01 gene_region:78171634-78177463 transcript_region:SL2.50ch01:78171634..78177463- go_terms:GO:0008152,GO:0048037 functional_description:"Glyoxylate/hydroxypyruvate reductase B (AHRD V1 *--- GHRB_SERP5); contains Interpro domain(s) IPR006140 D-isomer specific 2-hydroxyacid dehydrogenase, NAD-binding "	0	6	2	2	2	631	69.7	6.92	6.33	2	46.8	42.5	52.4	38.8	31.3	46.1	35.7	35.1	39.2	49.2	45.9	43.9	40.1
High	Solyc11g065690.1.1	evidence_code:10F1H1E1IEG genomic_reference:SL2.50ch11 gene_region:48305577-48311971 transcript_region:SL2.50ch11:48305577..48311971+ go_terms:GO:0016021 functional_description:"Protein transporter (AHRD V1 **-- B6UFL6_MAIZE); contains Interpro domain(s) IPR004728 Translocation protein Sec62 "	0	9	3	4	2	342	39.4	6.8	8.21	3	89.4	91.4	83.5	82	74.7	88.5	79.3	74.3	78.1	77.7	62.9	74.5	71.4
High	Solyc01g079880.2.1	genomic_reference:SL2.50ch01 gene_region:71536915-71541059 transcript_region:SL2.50ch01:71536915..71541059- functional_description:"Asparagine synthetase (AHRD V1 *--- Q9ZST6_ARATH)"	0	21	4	7	4	236	25.2	5.39	14.86	4	351.8	362.6	315.5	302.8	359.7	351.7	411	459.6	432.3	416.8	365.1	359.5	277.6
High	Solyc10g062340.1.1	evidence_code:10F0H1E1IEG genomic_reference:SL2.50ch10 gene_region:56743542-56749859 transcript_region:SL2.50ch10:56743542..56749859- go_terms:GO:0003676,GO:0000166 functional_description:"Polyadenylate-binding protein (AHRD V1 *--- C4JVG5_UNCRE); contains Interpro domain(s) IPR000504 RNA recognition motif, RNP-1 "	0	20	12	14	8	762	85.8	6.02	34.73	12	225.7	232.7	258.3	164.5	157.9	200.3	274.8	286.1	285.8	226.7	187.5	195.3	297.3
High	Solyc02g079210.2.1	genomic_reference:SL2.50ch02 gene_region:38397630-38401238 transcript_region:SL2.50ch02:38397630..38401238- functional_description:"DAG protein (AHRD V1 *-*- B6SJX7_MAIZE)"	0	34	10	27	10	460	51.5	7.87	108.58	10	164.8	226.6	220.7	194.5	175.4	208	305.5	279.2	321.2	222.4	196.9	216.3	174.6
High	Solyc03g111200.2.1	genomic_reference:SL2.50ch03 gene_region:55891362-55895244 transcript_region:SL2.50ch03:55891362..55895244- go_terms:GO:0005507 functional_description:"Adenylate kinase (AHRD V1 ***- D7MQ61_ARALY); contains Interpro domain(s) IPR006259 Adenylate kinase, subfamily "	0	49	11	23	7	244	26.7	8.38	57.21	11	602	643.8	701.4	530.8	476.3	527.6	529	400.4	517.4	480.2	473.9	493.1	458.6
High	Solyc06g053920.2.1	genomic_reference:SL2.50ch06 gene_region:33310350-33315158 transcript_region:SL2.50ch06:33310350..33315158+ functional_description:"Os11g0586300 protein (Fragment) (AHRD V1 ***- Q0IRY4_ORYSJ)"	0	18	8	11	8	553	63.3	6.09	33.53	8	172	180.1	166.9	138.4	104.8	137.2	146.1	150.9	130.9	134.1	161.5	148.6	145.5
High	Solyc01g091750.2.1	genomic_reference:SL2.50ch01 gene_region:77096104-77100887 transcript_region:SL2.50ch01:77096104..77100887- go_terms:GO:0003676,GO:0000166 functional_description:"Arginine/serine-rich splicing factor (AHRD V1 ***- D8L816_9POAL); contains Interpro domain(s) IPR012677 Nucleotide-binding, alpha-beta plait "	0	14	2	2	2	218	25.8	10.59	6.74	2	23.3	21.4	20.6	29.2	24.4	29	29.6	30.3	26.1	22.4	27.5	21	29.3
High	Solyc06g053400.2.1	genomic_reference:SL2.50ch06 gene_region:32654699-32664611 transcript_region:SL2.50ch06:32654699..32664611+ go_terms:GO:0003852 functional_description:"2-isopropylmalate synthase 1 (AHRD V1 **** Q30DX9_9BRAS); contains Interpro domain(s) IPR005671 Bacterial 2-isopropylmalate synthase "	0	40	16	32	11	612	66.5	6.8	79.83	16	165	145.5	184.4	188.7	203.1	192.4	218.7	197.1	223.2	190.3	236	224.6	213.4
High	Solyc06g075400.2.1	genomic_reference:SL2.50ch06 gene_region:43190253-43198996 transcript_region:SL2.50ch06:43190253..43198996+ go_terms:GO:0046961,GO:0009678 functional_description:"V-type proton ATPase subunit a (AHRD V1 **** VPH1_NEUCR); contains Interpro domain(s) IPR002490 ATPase, V0/A0 complex, 116-kDa subunit "	0	4	3	3	2	818	93.6	6.2	8.28	3	25.4	20.4	21.3	30.1	40.6	35.3	29.1	33.2	36.6	32.1	21.8	31.4	34
High	Solyc06g065470.2.1	genomic_reference:SL2.50ch06 gene_region:37255674-37260503 transcript_region:SL2.50ch06:37255674..37260503- go_terms:GO:0005515 functional_description:"RNA-binding protein 8A (AHRD V1 *--* B6TR37_MAIZE); contains Interpro domain(s) IPR012677 Nucleotide-binding, alpha-beta plait "	0	42	6	12	6	195	21.9	5.41	35.21	6	301.5	250.4	211.3	287	272.9	312	390.1	332.1	400.2	228.9	249.1	292.8	266.6
High	Solyc03g005730.2.1	genomic_reference:SL2.50ch03 gene_region:509260-517653 transcript_region:SL2.50ch03:509260..517653- go_terms:GO:0004409 functional_description:"3-isopropylmalate dehydratase large subunit 2 (AHRD V1 ***- B6U6T6_MAIZE); contains Interpro domain(s) IPR011826 Homoaconitase/3-isopropylmalate dehydratase, large subunit, prokaryotic "	0	21	7	8	7	509	55.2	7.3	21.99	7	138.6	144.2	137.6	134.8	144.3	122.7	114.7	127.3	126.4	131.7	164.8	160.6	157
High	Solyc11g066870.1.1	evidence_code:10F0H1E1IEG genomic_reference:SL2.50ch11 gene_region:49750064-49758736 transcript_region:SL2.50ch11:49750064..49758736- functional_description:"Genomic DNA chromosome 5 P1 clone MDJ22 (AHRD V1 **-- Q9FNJ7_ARATH); contains Interpro domain(s) IPR003409 MORN motif "	0	8	4	5	4	841	97.2	4.51	15.68	4	57.1	55.9	55	48.4	43.6	49	76.2	68.8	64.1	47.5	40.4	35	69.1
High	Solyc06g071160.2.1	genomic_reference:SL2.50ch06 gene_region:40134685-40138844 transcript_region:SL2.50ch06:40134685..40138844- go_terms:GO:0016020,GO:0005529 functional_description:"Beta-1 3-galactosyltransferase-like protein (AHRD V1 ***- D8RWA4_SELML); contains Interpro domain(s) IPR002659 Glycosyl transferase, family 31 "	0	5	2	2	2	666	76.2	7.53	6.68	2	33.5	26.6	33	42.3	32.4	37.4	39.4	39.5	42.8	64.6	42.6	40.7	34.7
High	Solyc12g070100.1.1	evidence_code:10F0H1E1IEG genomic_reference:SL2.50ch12 gene_region:54648529-54669876 transcript_region:SL2.50ch12:54648529..54669876- go_terms:GO:0003713 functional_description:"Mediator of RNA polymerase II transcription subunit 25 (AHRD V1 *-** MED25_XENTR)"	0	5	3	5	3	805	86.4	8.84	15.88	3	30.9	27.5	32.5	24.5	24.1	14.5	23.1	24.3	23.8	24.8	24.5	30	20.6
High	Solyc08g074410.2.1	genomic_reference:SL2.50ch08 gene_region:55693755-55701940 transcript_region:SL2.50ch08:55693755..55701940+ go_terms:GO:0005515,GO:0004830 functional_description:"Tryptophanyl-tRNA synthetase (AHRD V1 **** B6T773_MAIZE); contains Interpro domain(s) IPR002306 Tryptophanyl-tRNA synthetase, class Ib "	0	34	9	18	9	403	46.1	6.42	53.1	9	189.9	216.1	225.1	226.2	271.1	217.7	255.7	273.9	255.1	207.9	221.6	212.8	190.7
High	Solyc05g010670.2.1	genomic_reference:SL2.50ch05 gene_region:4883167-4891847 transcript_region:SL2.50ch05:4883167..4891847- go_terms:GO:0005524 functional_description:"Chaperone protein htpG (AHRD V1 ***- HTPG_MYXXD); contains Interpro domain(s) IPR001404 Heat shock protein Hsp90 "	0	49	27	57	22	787	89.7	5.01	198.55	27	368.5	320.7	408.1	433.2	525.1	484.7	470.6	445.5	472.8	528.7	505.4	524.6	594.2
High	Solyc06g073150.2.1	genomic_reference:SL2.50ch06 gene_region:41454567-41459362 transcript_region:SL2.50ch06:41454567..41459362- go_terms:GO:0003713 functional_description:"COP9 signalosome complex subunit 5b (AHRD V1 ***- B4FUK9_MAIZE); contains Interpro domain(s) IPR000555 Mov34/MPN/PAD-1 "	0	47	11	16	3	367	40.8	5.21	49.07	11	243.1	230.4	225.7	215.9	232.4	230.9	208.2	188.4	208.1	226.7	241.2	275.2	189.1
High	Solyc10g074700.1.1	evidence_code:10F1H1E1IEG genomic_reference:SL2.50ch10 gene_region:57632239-57644832 transcript_region:SL2.50ch10:57632239..57644832+ go_terms:GO:0009058 functional_description:"Bifunctional protein hldE (AHRD V1 *-*- HLDE_ERWCT); contains Interpro domain(s) IPR004820 Cytidylyltransferase "	0	23	6	9	6	413	45.4	7.64	26.15	6	37.5	35.6	35.2	29.9	22.9	30	18	24.2	27.3	39.6	29.1	30.8	24.2
High	Solyc01g068040.1.1	evidence_code:10F0H0E0IEG genomic_reference:SL2.50ch01 gene_region:69461769-69462605 transcript_region:SL2.50ch01:69461769..69462605+ go_terms:GO:0003676 functional_description:"3-5 exonuclease/ nucleic acid binding protein (AHRD V1 ***- B6TKY2_MAIZE); contains Interpro domain(s) IPR012337 Polynucleotidyl transferase, ribonuclease H fold "	0	42	11	29	11	278	33.4	8.88	69.28	11	373.4	490.7	431.9	447.2	501.7	477	553.7	559.2	621.6	455.6	457.8	446.9	257.3
High	Solyc03g006510.2.1	genomic_reference:SL2.50ch03 gene_region:1090410-1093485 transcript_region:SL2.50ch03:1090410..1093485- go_terms:GO:0030132 functional_description:"Unknown Protein (AHRD V1); contains Interpro domain(s) IPR000996 Clathrin light chain "	0	36	7	8	7	305	33.5	5.43	24.62	7	77.1	107.4	100.1	121.7	123.2	87.1	137.4	140.5	131.6	111.9	82.2	65	89.3
High	Solyc01g022750.2.1	genomic_reference:SL2.50ch01 gene_region:32937521-32944195 transcript_region:SL2.50ch01:32937521..32944195- go_terms:GO:0008137 functional_description:"NADH dehydrogenase (AHRD V1 **** B5G1U3_TAEGU); contains Interpro domain(s) IPR008011 Complex 1 LYR protein "	0	40	5	5	5	132	15.1	9.51	10.82	5	140.5	148	143.4	94.9	98.1	97.9	111.7	105.9	131	91.2	114.3	126.3	102.1
High	Solyc02g082830.1.1	evidence_code:10F0H1E1IEG genomic_reference:SL2.50ch02 gene_region:41056853-41058151 transcript_region:SL2.50ch02:41056853..41058151+ go_terms:GO:0005515,GO:0004648 functional_description:"Phosphoserine aminotransferase (AHRD V1 **** B9H657_POPTR); contains Interpro domain(s) IPR003248 Phosphoserine aminotransferase "	0	38	12	30	12	432	47.2	7.91	88.08	12	676.7	640.5	746.8	761.6	785.9	729.5	919.9	841.7	793.4	752.1	707.1	736.1	728.2
High	Solyc04g076230.2.1	genomic_reference:SL2.50ch04 gene_region:58763880-58771326 transcript_region:SL2.50ch04:58763880..58771326- go_terms:GO:0008565,GO:0030276 functional_description:"AP-2 complex subunit mu (AHRD V1 ***- D0N5Q6_PHYIN); contains Interpro domain(s) IPR001392 Clathrin adaptor, mu subunit "	0	14	5	7	5	452	50.6	6.98	20.54	5	104.3	99.5	103.2	96.5	79.3	86.9	91.8	96.9	96.1	98.4	92	93.1	74.7
High	Solyc02g081730.2.1	genomic_reference:SL2.50ch02 gene_region:40139724-40146798 transcript_region:SL2.50ch02:40139724..40146798+ go_terms:GO:0047012 functional_description:"Sterol-4-alpha-carboxylate 3-dehydrogenase decarboxylating (AHRD V1 **** B6TKP9_MAIZE); contains Interpro domain(s) IPR002225 3-beta hydroxysteroid dehydrogenase/isomerase "	0	13	4	4	3	419	45.7	8.65	10.57	4	23.5	25.3	30.3	33	32.4	20.8	16.2	17.4	17.8	28.2	18.1	20.7	20.8
High	Solyc02g089260.2.1	genomic_reference:SL2.50ch02 gene_region:45704210-45726943 transcript_region:SL2.50ch02:45704210..45726943+ go_terms:GO:0005488,GO:0008270,GO:0005622 functional_description:"E3 ubiquitin-protein ligase UBR4 (AHRD V1 *--- UBR4_HUMAN); contains Interpro domain(s) IPR013993 Zinc finger, N-recognin, metazoa "	0	5	21	28	21	5104	565.2	6.23	64.08	21	84.4	72.9	80	49.9	68.6	56.6	62	66.1	54.7	81.5	57.7	69.6	68.7
High	Solyc03g005930.2.1	genomic_reference:SL2.50ch03 gene_region:628731-631838 transcript_region:SL2.50ch03:628731..631838- go_terms:GO:0004112,GO:0005622 functional_description:"Cyclic phosphodiesterase (AHRD V1 ***- D7M9D2_ARALY); contains Interpro domain(s) IPR012386 2 , 3 cyclic phosphodiesterase, plant "	0.001	12	2	3	2	221	25.1	5.49	6.09	2	51.8	45.3	54.6	43.7	33.6	32.4	40.6	39.8	37.1	35.5	44.4	53.9	50.1
High	Solyc04g080440.2.1	genomic_reference:SL2.50ch04 gene_region:62208525-62213336 transcript_region:SL2.50ch04:62208525..62213336- go_terms:GO:0005737 functional_description:"Maf-like protein CV_0124 (AHRD V1 ***- B6TNZ3_MAIZE); contains Interpro domain(s) IPR003697 Maf-like protein "	0	33	4	7	4	204	22.4	5.22	19.79	4	25.4	30.2	25.3	38.3	44.2	47.7	61.7	39.6	47.6	50.2	16.6	23.8	42.2
High	Solyc01g094530.2.1	genomic_reference:SL2.50ch01 gene_region:77722731-77729413 transcript_region:SL2.50ch01:77722731..77729413- go_terms:GO:0006637 functional_description:"Acyl-CoA thioesterase (AHRD V1 ***- Q8GYW7_ARATH); contains Interpro domain(s) IPR003703 Acyl-CoA thioesterase "	0	12	5	8	5	428	48.6	7.85	20.77	5	150.4	141.7	153.3	117.4	107.3	140.3	131	111.1	117.4	177.5	124.6	133.7	119.5
High	Solyc08g065640.2.1	genomic_reference:SL2.50ch08 gene_region:51051346-51059767 transcript_region:SL2.50ch08:51051346..51059767- functional_description:"Thioredoxin-like protein (AHRD V1 **-- Q2UPJ7_ASPOR); contains Interpro domain(s) IPR010400 Protein of unknown function DUF1000 "	0	34	5	5	5	204	22.6	5.16	13.1	5	49.5	46.9	51.7	57.3	43.9	55.8	41.1	40.5	43.7	39.6	43.9	52.4	40.5
High	Solyc02g094500.2.1	genomic_reference:SL2.50ch02 gene_region:49581916-49597120 transcript_region:SL2.50ch02:49581916..49597120- go_terms:GO:0030173 functional_description:"Alpha-2 8-sialyltransferase 8B 1 (AHRD V1 *-*- B2R9U8_HUMAN); contains Interpro domain(s) IPR001675 Glycosyl transferase, family 29 "	0	13	5	9	5	469	53.5	9.14	21.52	5	33.5	47.9	39.6	44.3	52.9	62.1	71	59.6	77.2	44.9	50	44.5	44
High	Solyc10g086580.1.1	evidence_code:10F0H1E1IEG genomic_reference:SL2.50ch10 gene_region:64688483-64690961 transcript_region:SL2.50ch10:64688483..64690961- go_terms:GO:0005524 functional_description:"Ribulose-1 5-bisphosphate carboxylase/oxygenase activase 1 (AHRD V1 ***- Q9AXG1_GOSHI); contains Interpro domain(s) IPR003959 ATPase, AAA-type, core "	0	16	6	8	6	445	49.2	8.47	21.93	6	107.3	87.6	134.1	158	222.3	165.9	191.2	169.8	156.1	159.4	161.7	153.2	182.1
High	Solyc02g090910.2.1	genomic_reference:SL2.50ch02 gene_region:46964307-46971505 transcript_region:SL2.50ch02:46964307..46971505- go_terms:GO:0008266 functional_description:"RNA-binding like protein (AHRD V1 **-* O23189_ARATH); contains Interpro domain(s) IPR000504 RNA recognition motif, RNP-1 "	0	17	5	6	5	376	41.1	7.55	15.02	5	120.2	146	141	133	123.8	139.5	171.4	163.2	163.5	152.2	130.9	140.1	168.3
High	Solyc04g005690.2.1	genomic_reference:SL2.50ch04 gene_region:451734-456916 transcript_region:SL2.50ch04:451734..456916+ go_terms:GO:0005515,GO:0003723 functional_description:"Splicing factor (AHRD V1 *-*- Q5CJR5_CRYHO); contains Interpro domain(s) IPR000061 SWAP/Surp "	0	25	15	22	5	768	85.4	5.07	79.89	15	128.1	118	129	90.9	97.1	98.5	84.6	107.4	104	103.2	93.7	102.9	71.4
High	Solyc11g069270.1.1	evidence_code:10F1H1E1IEG genomic_reference:SL2.50ch11 gene_region:50983703-50990234 transcript_region:SL2.50ch11:50983703..50990234+ go_terms:GO:0005529,GO:0005975 functional_description:"Beta-galactosidase (AHRD V1 ***- Q9LLT0_SOLLC); contains Interpro domain(s) IPR001944 Glycoside hydrolase, family 35 "	0	33	19	37	18	852	93.2	7.18	127.98	19	531.3	639.7	499.8	811.6	791.8	895.6	817.8	931.6	754	825.4	940.4	890.5	754.5
High	Solyc10g055640.1.1	evidence_code:10F1H1E1IEG genomic_reference:SL2.50ch10 gene_region:52588098-52594877 transcript_region:SL2.50ch10:52588098..52594877- go_terms:GO:0005515 functional_description:"Pre-mRNA-splicing factor syf2 (AHRD V1 ***- D0MQW6_PHYIN); contains Interpro domain(s) IPR013260 mRNA splicing factor SYF2 "	0	11	3	3	3	310	35.6	7.84	7.53	3	39.4	42.5	40.5	41	45.2	46.9	52.2	48.4	60	48	36.7	29	61.1
High	Solyc01g106430.2.1	genomic_reference:SL2.50ch01 gene_region:86088310-86092110 transcript_region:SL2.50ch01:86088310..86092110- go_terms:GO:0004427 functional_description:"Inorganic pyrophosphatase family protein (AHRD V1 **** D7M262_ARALY); contains Interpro domain(s) IPR008162 Inorganic pyrophosphatase "	0	21	5	9	4	290	32.4	6.43	19.21	5	109.8	105.8	108.1	106.1	120.2	127.4	83.4	60.6	83.6	97.4	96.8	123.4	114.4
High	Solyc01g107160.2.1	genomic_reference:SL2.50ch01 gene_region:86534713-86540689 transcript_region:SL2.50ch01:86534713..86540689+ go_terms:GO:0008017 functional_description:"Mitotic checkpoint protein BUB3 (AHRD V1 **-- B6UH61_MAIZE); contains Interpro domain(s) IPR020472 G-protein beta WD-40 repeat, region "	0	26	6	12	6	340	37.7	8.1	34.9	6	178.5	207.2	221.9	236.9	214.1	218	265.1	243.9	257.3	207	225.1	205.1	239.2
High	Solyc12g044860.1.1	evidence_code:10F0H1E1IEG genomic_reference:SL2.50ch12 gene_region:45650517-45657385 transcript_region:SL2.50ch12:45650517..45657385- go_terms:GO:0008026,GO:0005524 functional_description:"ATP dependent RNA helicase (AHRD V1 ***- B3LNW9_YEAS1); contains Interpro domain(s) IPR011545 DNA/RNA helicase, DEAD/DEAH box type, N-terminal "	0	27	10	17	7	479	53.3	8.69	48.97	10	225.2	216.5	237.3	214.6	248	188.8	184.5	176.9	205.8	233	233.1	243.5	192.2
High	Solyc11g010890.1.1	evidence_code:10F0H1E1IEG genomic_reference:SL2.50ch11 gene_region:3947873-3952034 transcript_region:SL2.50ch11:3947873..3952034- go_terms:GO:0016020 functional_description:"Exostosin family protein (AHRD V1 ***- D7M9K9_ARALY); contains Interpro domain(s) IPR004263 Exostosin-like "	0	9	3	3	3	410	47.5	8.43	5.22	3	42.9	37.4	38.7	52.6	51.9	45.3	45.8	54.1	57.5	46.8	49.2	45.2	39.3
High	Solyc05g005510.2.1	genomic_reference:SL2.50ch05 gene_region:368271-370985 transcript_region:SL2.50ch05:368271..370985+ functional_description:"DNA-binding related protein (Fragment) (AHRD V1 ***- A9XNX9_9MYRT); contains Interpro domain(s) IPR012340 Nucleic acid-binding, OB-fold "	0.001	31	2	3	2	97	10.9	5.01	8.19	2	25.7	24	32.3	18.9	18.7	20	16.7	15.9	13.1	27	19.9	19.1	26.2
High	Solyc08g075750.2.1	genomic_reference:SL2.50ch08 gene_region:57034106-57040896 transcript_region:SL2.50ch08:57034106..57040896+ go_terms:GO:0006508 functional_description:"ATP-dependent Clp protease proteolytic subunit (AHRD V1 ***- A9PA38_POPTR); contains Interpro domain(s) IPR001907 Peptidase S14, ClpP "	0	24	5	9	5	302	32.9	6.09	23.99	5	59.6	62	74	62.2	40.8	37.9	48.7	48.6	47.4	44.9	62.3	66	49.9
High	Solyc10g005510.2.1	genomic_reference:SL2.50ch10 gene_region:417823-423467 transcript_region:SL2.50ch10:417823..423467- go_terms:GO:0004365 functional_description:"Glyceraldehyde-3-phosphate dehydrogenase (AHRD V1 **** Q8VWN9_CAPAN); contains Interpro domain(s) IPR000173 Glyceraldehyde 3-phosphate dehydrogenase "	0	58	19	66	17	419	44.5	8.44	189.56	19	597.3	701.5	680.3	727.1	795.4	753.7	865.3	784.4	822.6	778.1	804.1	766.9	778.2
High	Solyc10g006400.2.1	genomic_reference:SL2.50ch10 gene_region:1014935-1019360 transcript_region:SL2.50ch10:1014935..1019360+ go_terms:GO:0004834 functional_description:"Tryptophan synthase beta chain 1 (AHRD V1 **** Q0WUI8_ARATH); contains Interpro domain(s) IPR006654 Tryptophan synthase, beta chain "	0	23	8	14	3	468	50.9	6.87	41.71	8	221.8	222.4	227.2	258.9	222.3	237.5	245.8	286.6	259.9	237.8	229.2	210.9	194.2
High	Solyc04g051860.2.1	genomic_reference:SL2.50ch04 gene_region:50314366-50320348 transcript_region:SL2.50ch04:50314366..50320348+ go_terms:GO:0005515,GO:0004765 functional_description:"Shikimate kinase (AHRD V1 **** B9VU88_VITVI); contains Interpro domain(s) IPR000623 Shikimate kinase "	0.001	6	2	2	2	300	33.7	7.74	1.69	2	92	63.3	65.2	53.5	50.3	68.7	36.3	44.6	42.4	52.8	53.3	48.8	44.1
High	Solyc11g005490.1.1	evidence_code:10F0H0E0IEG genomic_reference:SL2.50ch11 gene_region:383445-384278 transcript_region:SL2.50ch11:383445..384278+ functional_description:"Fasciclin-like arabinogalactan protein 18 (AHRD V1 *-*- A9XTM3_GOSHI); contains Interpro domain(s) IPR000782 FAS1 domain "	0	30	5	9	5	277	30.7	9.35	27.09	5	58	70.6	54.6	67.1	58.8	63.4	79.5	86.3	80.8	60.1	64.7	49.6	45.2
High	Solyc02g066930.2.1	genomic_reference:SL2.50ch02 gene_region:31762776-31764561 transcript_region:SL2.50ch02:31762776..31764561+ go_terms:GO:0008266 functional_description:"RNA-binding protein (AHRD V1 *--* Q941H9_TOBAC); contains Interpro domain(s) IPR015465 RNA recognition motif, glycine rich protein "	0	34	5	14	4	216	21.9	4.75	39.65	5	99	126.1	130.1	119	151	143.7	194.6	154.1	163	133.9	113.2	133.9	121.4
High	Solyc03g006870.2.1	genomic_reference:SL2.50ch03 gene_region:1382913-1390635 transcript_region:SL2.50ch03:1382913..1390635+ go_terms:GO:0004614 functional_description:"Phosphoglucomutase (AHRD V1 **** C1MKX8_MICPS); contains Interpro domain(s) IPR016055 Alpha-D-phosphohexomutase, alpha/beta/alpha I, II and III "	0	23	10	10	10	632	68.7	5.99	22.77	10	120.8	115.6	118.2	144.6	167.7	175.6	132.3	129.4	144.2	157.3	148.2	155.8	186.5
High	Solyc01g009420.2.1	genomic_reference:SL2.50ch01 gene_region:3621816-3626739 transcript_region:SL2.50ch01:3621816..3626739+ go_terms:GO:0044237,GO:0008152 functional_description:"Bifunctional polymyxin resistance arnA protein (AHRD V1 ***- B6TQB1_MAIZE); contains Interpro domain(s) IPR001509 NAD-dependent epimerase/dehydratase "	0	32	10	22	4	386	43.2	5.69	73.66	10	66	58.3	65.8	51.5	48.3	47.7	51.4	52.3	51.7	50.4	48.9	52.4	46.9
High	Solyc01g008840.2.1	genomic_reference:SL2.50ch01 gene_region:2864398-2872190 transcript_region:SL2.50ch01:2864398..2872190+ go_terms:GO:0003714 functional_description:"COP9 signalosome complex subunit 2 (AHRD V1 ***- B6TIW9_MAIZE); contains Interpro domain(s) IPR013143 PCI/PINT associated module "	0	8	3	5	2	439	51.3	6.39	9.71	3	69.8	56.6	73.1	53.7	38.8	61.3	34	37.6	49.4	52.3	64.4	57.2	52
High	Solyc08g082580.2.1	genomic_reference:SL2.50ch08 gene_region:62481272-62484580 transcript_region:SL2.50ch08:62481272..62484580+ go_terms:GO:0030528,GO:0005515 functional_description:"Activated RNA polymerase II transcriptional coactivator p15 (AHRD V1 *-*- B9EM37_SALSA); contains Interpro domain(s) IPR017415 RNA polymerase II transcriptional coactivator KELP "	0	38	6	6	6	175	19.9	4.82	16.28	6	403.2	407.4	459.5	306.6	287.3	314.6	318.5	322.5	365.7	318.9	298.7	319.2	229.1
High	Solyc11g013260.1.1	evidence_code:10F0H1E1IEG genomic_reference:SL2.50ch11 gene_region:6170897-6173581 transcript_region:SL2.50ch11:6170897..6173581+ go_terms:GO:0005515 functional_description:"Prohibitin (AHRD V1 ***- O04361_TOBAC); contains Interpro domain(s) IPR000163 Prohibitin "	0	31	7	18	3	301	32.9	9.06	55.79	7	100.6	105.2	113.5	121.7	172.3	136.6	185.6	142.6	188	137	97.2	141.7	134
High	Solyc06g062510.2.1	genomic_reference:SL2.50ch06 gene_region:35823172-35824382 transcript_region:SL2.50ch06:35823172..35824382+ go_terms:GO:0015031 functional_description:"Charged multivesicular body protein 1b (AHRD V1 ***- B6T9W6_MAIZE); contains Interpro domain(s) IPR005024 Snf7 "	0	19	4	6	4	203	22.6	7.2	12.75	4	270.9	290.3	322.5	195.4	204.6	217.5	224.1	236.1	243.9	252.8	197.8	213	176
High	Solyc08g062190.2.1	genomic_reference:SL2.50ch08 gene_region:47875449-47889419 transcript_region:SL2.50ch08:47875449..47889419- go_terms:GO:0000257,GO:0047710 functional_description:"Nitrilase 2 (AHRD V1 **-* D3BLP1_POLPA); contains Interpro domain(s) IPR003010 Nitrilase/cyanide hydratase and apolipoprotein N-acyltransferase "	0	20	5	5	5	371	40.5	6.9	14.6	5	63	62.7	59.4	62.4	72.7	79.8	73.6	66.3	69.2	77.4	57.5	58.8	69.8
High	Solyc12g056450.1.1	evidence_code:10F0H1E1IEG genomic_reference:SL2.50ch12 gene_region:47749001-47752891 transcript_region:SL2.50ch12:47749001..47752891+ go_terms:GO:0008152,GO:0008299 functional_description:"Hydroxymethylglutaryl-CoA synthase (AHRD V1 ***- A9ZMZ7_HEVBR); contains Interpro domain(s) IPR010122 Hydroxymethylglutaryl-CoA synthase, eukaryotic "	0	16	7	10	4	462	51	6.54	25.33	7	196.1	167.3	189.8	157.3	130.7	148.7	131.7	152.3	125.5	114.6	144.7	144.6	170.4
High	Solyc06g050590.2.1	genomic_reference:SL2.50ch06 gene_region:29782773-29788444 transcript_region:SL2.50ch06:29782773..29788444- go_terms:GO:0005488 functional_description:"Acetyl-CoA carboxylase biotin carboxyl carrier protein (AHRD V1 *-*- D3PS72_MEIRD); contains Interpro domain(s) IPR011053 Single hybrid motif "	0	33	7	12	7	290	30.1	8.98	33.75	7	351.4	279.3	285.8	269.6	234.2	252.5	207.9	204.9	230.1	240.7	268.8	295	251.7
High	Solyc00g042130.1.1	evidence_code:10F0H1E0IEG genomic_reference:SL2.50ch00 gene_region:13249935-13252107 transcript_region:SL2.50ch00:13249935..13252107+ go_terms:GO:0045261,GO:0005524,GO:0033178,GO:0016469 functional_description:"ATP synthase subunit alpha (AHRD V1 ***- D4Z4I4_SPHJU); contains Interpro domain(s) IPR005294 ATPase, F1 complex, alpha subunit "	0	4	3	5	3	704	74.9	6.05	8.96	3	192.1	219.9	233.7	249.4	249.1	240.4	272.7	257.1	272.9	253.7	237.1	226.5	278.8
High	Solyc01g103420.2.1	genomic_reference:SL2.50ch01 gene_region:83786331-83798238 transcript_region:SL2.50ch01:83786331..83798238+ go_terms:GO:0000166 functional_description:"Upf3 regulator of nonsense transcripts-like protein B (AHRD V1 *--- Q2F5U6_BOMMO); contains Interpro domain(s) IPR005120 Regulator of nonsense-mediated decay, UPF3 "	0	10	3	5	3	496	55.2	9.82	12.39	3	63.1	66.8	67.1	53.7	58.8	55.8	47.9	52.7	58.8	52.3	68.8	59.5	38.4
High	Solyc07g032250.2.1	genomic_reference:SL2.50ch07 gene_region:36165100-36169372 transcript_region:SL2.50ch07:36165100..36169372- functional_description:"Homology to unknown gene (AHRD V1 ***- Q01FF7_OSTTA)"	0	24	4	6	4	301	34.4	6.98	15.77	4	47.1	60.2	54.1	51	60.3	53.7	73.6	76	67.1	43.9	58.1	51.2	45.7
High	Solyc01g065500.2.1	genomic_reference:SL2.50ch01 gene_region:64136383-64139796 transcript_region:SL2.50ch01:64136383..64139796- functional_description:"Phosphoribosylanthranilate transferase (Fragment) (AHRD V1 *--- Q43085_PEA); contains Interpro domain(s) IPR013583 Phosphoribosyltransferase C-terminal, plant "	0	7	5	5	5	992	111.9	7.06	13.43	5	49.8	44.3	47.7	44.1	36.2	39.8	35.7	38.9	31.4	46.6	45.5	36.9	33.1
High	Solyc10g079470.2.1	genomic_reference:SL2.50ch10 gene_region:60341212-60348821 transcript_region:SL2.50ch10:60341212..60348821- go_terms:GO:0016633,GO:0080049 functional_description:"L-galactono-1,4-lactone dehydrogenase"	0	27	13	19	13	588	66.9	7.94	52.15	13	376.4	422.9	411.4	504.9	468.8	535.2	495.6	442.9	479.5	499.5	502.1	446.2	468.4
High	Solyc07g049750.2.1	genomic_reference:SL2.50ch07 gene_region:57417080-57421894 transcript_region:SL2.50ch07:57417080..57421894+ functional_description:"GD3A (Fragment) (AHRD V1 *-*- Q6S477_ARATH)"	0	6	2	2	2	586	63.2	4.46	2.39	2	50.5	48.4	55.9	42.1	34.1	44.2	44.3	41.1	41.4	46.1	41.9	40.5	29.3
High	Solyc10g044480.1.1	evidence_code:10F0H1E1IEG genomic_reference:SL2.50ch10 gene_region:21983016-21991883 transcript_region:SL2.50ch10:21983016..21991883+ go_terms:GO:0016021 functional_description:"Transmembrane 9 superfamily protein member 3 (AHRD V1 ***- B6SY54_MAIZE); contains Interpro domain(s) IPR004240 Nonaspanin (TM9SF) "	0	9	4	6	3	588	66.9	6.98	18.07	4	51.2	51.1	52.6	51.9	59.8	66.6	54.8	57.8	58.6	72.4	55.1	65.7	41
High	Solyc01g111060.2.1	genomic_reference:SL2.50ch01 gene_region:89216546-89222824 transcript_region:SL2.50ch01:89216546..89222824+ go_terms:GO:0008930 functional_description:"5&apos-methylthioadenosine/S-adenosylhomocysteine nucleosidase (AHRD V1 **** D4FIY6_STAEP); contains Interpro domain(s) IPR018017 Nucleoside phosphorylase, family 1 "	0	38	6	10	6	308	32.7	5.41	30.68	6	206	201.6	223.7	243.6	201	202.2	272.2	241.7	242	214.9	197.8	200.3	235.5
High	Solyc09g089880.2.1	genomic_reference:SL2.50ch09 gene_region:64846851-64850243 transcript_region:SL2.50ch09:64846851..64850243- go_terms:GO:0009055 functional_description:"Electron transfer flavoprotein beta-subunit (AHRD V1 **** B6TPR6_MAIZE); contains Interpro domain(s) IPR012255 Electron transfer flavoprotein, beta subunit "	0	21	4	5	4	251	27.6	8.32	13.31	4	93.5	115.3	101	107.6	88.1	112.9	76.2	76	76.2	103.2	89.1	97	107.5
High	Solyc05g009530.2.1	genomic_reference:SL2.50ch05 gene_region:3737122-3743261 transcript_region:SL2.50ch05:3737122..3743261- go_terms:GO:0004742 functional_description:"Dihydrolipoyllysine-residue acetyltransferase component of pyruvate dehydrogenase complex (AHRD V1 **** A5GUY8_SYNR3); contains Interpro domain(s) IPR001078 2-oxoacid dehydrogenase acyltransferase, catalytic domain "	0	44	15	27	13	459	48.2	8.32	74.58	15	446.1	462	460.1	494.9	491.4	487.6	538	531	491.6	447	532	570.3	647
High	Solyc01g098230.2.1	genomic_reference:SL2.50ch01 gene_region:80566796-80574909 transcript_region:SL2.50ch01:80566796..80574909+ go_terms:GO:0015462 functional_description:"Mitochondrial import inner membrane translocase subunit TIM44 (AHRD V1 ***- D7L3P3_ARALY); contains Interpro domain(s) IPR007379 Mitochondrial inner membrane translocase complex, subunit Tim44-related "	0	31	13	17	13	498	56.2	8.76	36.94	13	382.6	355.1	319.9	365.9	381	365.4	415	412.7	413.9	412.5	371.5	360.9	393.2
High	Solyc03g097790.2.1	genomic_reference:SL2.50ch03 gene_region:53564540-53576586 transcript_region:SL2.50ch03:53564540..53576586+ go_terms:GO:0005515,GO:0046961 functional_description:"V-type proton ATPase subunit C (AHRD V1 **** VATC_ARATH); contains Interpro domain(s) IPR004907 ATPase, V1 complex, subunit C "	0	32	7	10	7	303	34.8	6	22.31	7	75.1	57.4	74.1	59.5	58.3	81.1	51.2	45.2	49	64.2	47.4	68.1	61.4
High	Solyc07g017410.2.1	genomic_reference:SL2.50ch07 gene_region:6911254-6913069 transcript_region:SL2.50ch07:6911254..6913069+ functional_description:"Unknown Protein (AHRD V1)"	0	16	2	3	2	188	21.8	9.72	9.56	2	52.6	62.5	48.7	58.8	55.7	50	89.1	74.7	79.4	79.8	45	59.6	66.5
High	Solyc10g085060.1.1	evidence_code:10F0H1E1IEG genomic_reference:SL2.50ch10 gene_region:63693703-63702531 transcript_region:SL2.50ch10:63693703..63702531+ functional_description:"Defective in exine formation (AHRD V1 ***- Q9FV30_ARATH); contains Interpro domain(s) IPR013517 FG-GAP "	0	7	5	5	3	863	96.3	4.81	14.1	5	22.9	25.4	23.2	21.6	24.4	34.2	29.6	29	26.8	28.2	26	15.7	23.2
High	Solyc06g074300.2.1	genomic_reference:SL2.50ch06 gene_region:42312797-42316469 transcript_region:SL2.50ch06:42312797..42316469- go_terms:GO:0032183,GO:0003735 functional_description:"Ribosomal protein (AHRD V1 ***- Q6ER67_ORYSJ); contains Interpro domain(s) IPR002143 Ribosomal protein L1 "	0	43	9	32	4	216	24.5	9.86	79.46	9	569.4	656.9	684.7	496.7	496.3	474.7	519.7	499.5	528.4	517.1	474.6	502.9	515.9
High	Solyc10g007180.2.1	genomic_reference:SL2.50ch10 gene_region:1623464-1627207 transcript_region:SL2.50ch10:1623464..1627207- functional_description:"DAG protein (AHRD V1 *--- B6TDH1_MAIZE); contains Interpro domain(s) IPR015500 Peptidase S8, subtilisin-related "	0	31	9	48	2	391	43.5	9.33	153.12	9	89.1	125.5	113.6	112.3	103.5	126.1	162.7	147.8	160.7	94.1	144.4	133.9	109.6
High	Solyc11g011140.1.1	evidence_code:10F1H1E1IEG genomic_reference:SL2.50ch11 gene_region:4216693-4218319 transcript_region:SL2.50ch11:4216693..4218319- go_terms:GO:0005840,GO:0000166 functional_description:"50S ribosomal protein L23 (AHRD V1 *-*- C0N8Z1_9GAMM); contains Interpro domain(s) IPR013025 Ribosomal protein L25/L23 "	0	35	5	6	5	188	21.3	10.18	17.67	5	129.5	164.6	167.4	153.3	195.6	149.8	210.8	188.3	204	180.9	146.8	134.9	198.9
High	Solyc02g086610.2.1	genomic_reference:SL2.50ch02 gene_region:43846929-43852398 transcript_region:SL2.50ch02:43846929..43852398+ go_terms:GO:0004450,GO:0005507 functional_description:"Isocitrate dehydrogenase-like protein (AHRD V1 **** Q8LPJ5_ARATH); contains Interpro domain(s) IPR004790 Isocitrate dehydrogenase NADP-dependent, eukaryotic "	0	30	12	26	7	471	52.7	7.75	73.42	12	173.5	206.5	216.6	265.8	275.5	288.8	284.4	260.4	306.6	294.3	269.2	233.3	387.5
High	Solyc12g036200.1.1	evidence_code:10F1H1E1IEG genomic_reference:SL2.50ch12 gene_region:29804400-29807477 transcript_region:SL2.50ch12:29804400..29807477+ go_terms:GO:0016853 functional_description:"Peptidyl-prolyl cis-trans isomerase (AHRD V1 *-*- Q2F670_BOMMO); contains Interpro domain(s) IPR000297 Peptidyl-prolyl cis-trans isomerase, PpiC-type "	0	26	3	5	3	178	18.8	9.55	9.82	3	51.4	59.2	64.7	43.7	40.8	50.3	36.6	46.5	42.3	28.9	43.3	50.5	46.6
High	Solyc09g008630.2.1	genomic_reference:SL2.50ch09 gene_region:2093603-2098893 transcript_region:SL2.50ch09:2093603..2098893- go_terms:GO:0005515 functional_description:"DNA replication complex GINS protein PSF1 (AHRD V1 ***- B6THR1_MAIZE); contains Interpro domain(s) IPR005339 GINS complex, Psf1 component "	0	23	2	4	2	230	26.1	5.26	17.73	2	82.8	75.6	81.2	59.7	91.9	67.7	72.8	68.5	69.1	63.4	83.9	95.5	37.5
High	Solyc07g026670.2.1	genomic_reference:SL2.50ch07 gene_region:30206942-30221961 transcript_region:SL2.50ch07:30206942..30221961+ go_terms:GO:0015503,GO:0015386 functional_description:"Glutathione-regulated potassium-efflux system protein (AHRD V1 **** Q46EP4_METBF); contains Interpro domain(s) IPR006153 Cation/H+ exchanger "	0.002	4	2	2	2	551	59.9	5.5	0	2	78.6	85.4	78.1	107.2	139.7	112.9	94.4	100.4	109.7	101.8	130.2	161.8	69.3
High	Solyc12g014470.1.1	evidence_code:10F0H1E1IEG genomic_reference:SL2.50ch12 gene_region:5447836-5450290 transcript_region:SL2.50ch12:5447836..5450290+ go_terms:GO:0005524,GO:0005507 functional_description:"Protein grpE (AHRD V1 *-*- Q1QRU3_NITHX); contains Interpro domain(s) IPR000740 GrpE nucleotide exchange factor "	0	27	8	16	6	335	37.7	6.07	48.28	8	26.7	34.8	31.6	28.5	30.6	43.7	57.1	42.2	49	52.3	32.3	32.1	36.1
High	Solyc11g009080.1.1	evidence_code:10F1H1E1IEG genomic_reference:SL2.50ch11 gene_region:3200299-3203598 transcript_region:SL2.50ch11:3200299..3203598+ go_terms:GO:0009073 functional_description:"Phospho-2-dehydro-3-deoxyheptonate aldolase 1 (AHRD V1 ***- B6TUB8_MAIZE); contains Interpro domain(s) IPR002480 DAHP synthetase, class II "	0	19	8	10	5	511	56.9	7.83	27.26	8	39.7	33.1	41.6	23.8	28.5	32.4	30.6	26.5	28.9	26	23	30.3	52
High	Solyc10g086550.1.1	evidence_code:10F0H1E1IEG genomic_reference:SL2.50ch10 gene_region:64658970-64670325 transcript_region:SL2.50ch10:64658970..64670325- go_terms:GO:0006508,GO:0016020,GO:0005524,GO:0017111,GO:0016021 functional_description:"Cell division protease ftsH homolog 3 (AHRD V1 *--- FTSH3_SYNY3); contains Interpro domain(s) IPR005936 Peptidase M41, FtsH "	0	22	13	18	5	813	89.6	7.88	52.41	13	65	66.9	62.2	56.4	50.3	45.3	54.8	59.8	55.7	58.1	51.4	49.3	74.1
High	Solyc11g068730.1.1	evidence_code:10F0H1E1IEG genomic_reference:SL2.50ch11 gene_region:50446387-50451004 transcript_region:SL2.50ch11:50446387..50451004- go_terms:GO:0016810,GO:0006807 functional_description:"Nitrilase 4A (AHRD V1 ***- Q5QGZ8_LUPAN); contains Interpro domain(s) IPR003010 Nitrilase/cyanide hydratase and apolipoprotein N-acyltransferase "	0	17	3	4	3	351	37.7	5.08	16.42	3	36.8	33.8	37.2	71.1	84.5	70.3	55.8	45.1	53.6	96.5	53.5	50.5	43.6
High	Solyc04g005080.2.1	genomic_reference:SL2.50ch04 gene_region:64905-71276 transcript_region:SL2.50ch04:64905..71276- go_terms:GO:0050897,GO:0008270 functional_description:"Pyruvate dehydrogenase E1 component alpha subunit (AHRD V1 ***- B6TMS5_MAIZE); contains Interpro domain(s) IPR017597 Pyruvate dehydrogenase (acetyl-transferring) E1 component, alpha subunit, subgroup y "	0	35	12	25	8	391	43.1	7.55	67.67	12	213.1	267.8	230	310.4	264.7	301.4	296.9	335.2	343.2	301.7	307.7	290.4	313.7
High	Solyc11g069860.1.1	evidence_code:10F1H0E1IEG genomic_reference:SL2.50ch11 gene_region:51566625-51571040 transcript_region:SL2.50ch11:51566625..51571040+ go_terms:GO:0045454 functional_description:"Glutaredoxin (AHRD V1 ***- Q8S3L1_9ROSI); contains Interpro domain(s) IPR011899 Glutaredoxin, eukaryotic and viruses "	0	46	5	8	5	143	15.4	6.77	24.12	5	240.7	331.4	348.1	200.3	169.7	187.4	175.5	149.3	213.4	185.5	174.1	183	190.3
High	Solyc12g008750.1.1	evidence_code:10F0H1E1IEG genomic_reference:SL2.50ch12 gene_region:2109108-2115828 transcript_region:SL2.50ch12:2109108..2115828+ go_terms:GO:0003676,GO:0005634,GO:0000166 functional_description:"Splicing factor U2AF subunit (AHRD V1 ***- C5FT14_NANOT); contains Interpro domain(s) IPR006529 U2 snRNP auxilliary factor, large subunit, splicing factor "	0	26	9	13	8	607	67.3	8.06	48.34	9	26.3	28.8	30	32.3	34.4	32.6	61.3	49	43.5	34.5	31	36.4	26.2
High	Solyc08g006840.2.1	genomic_reference:SL2.50ch08 gene_region:1373840-1381510 transcript_region:SL2.50ch08:1373840..1381510+ go_terms:GO:0005840 functional_description:"30S ribosomal protein S15 (AHRD V1 *-*- A9TLD1_PHYPA); contains Interpro domain(s) IPR009068 S15/NS1, RNA-binding "	0	21	5	7	5	327	37.6	9.79	19.78	5	37.2	38.8	42.9	36.1	40.6	50	69.2	53	67.3	45.8	41.7	45.7	64.9
High	Solyc01g068160.2.1	genomic_reference:SL2.50ch01 gene_region:69652662-69658418 transcript_region:SL2.50ch01:69652662..69658418- go_terms:GO:0008152,GO:0030170 functional_description:"Cysteine desulfurase like (AHRD V1 **-- B0JY75_MICAN); contains Interpro domain(s) IPR000192 Aminotransferase, class V/Cysteine desulfurase "	0	19	6	9	6	454	50.5	7.11	25.89	6	118.8	102.6	97	112.8	112.5	124	129.7	125.1	131	108.1	134.4	119.3	115.3
High	Solyc11g072940.1.1	evidence_code:10F0H1E1IEG genomic_reference:SL2.50ch11 gene_region:53178457-53185286 transcript_region:SL2.50ch11:53178457..53185286+ go_terms:GO:0005634 functional_description:"CCR4-NOT transcription complex subunit 2 (AHRD V1 **-- B6SVB8_MAIZE); contains Interpro domain(s) IPR007282 NOT2/NOT3/NOT5 "	0	14	6	7	6	628	67	7.37	24.26	6	117.4	123	126.1	117.9	96.3	107.1	143	163.7	141	151.5	96.4	100.6	96.6
High	Solyc09g075120.2.1	genomic_reference:SL2.50ch09 gene_region:62423310-62427575 transcript_region:SL2.50ch09:62423310..62427575+ go_terms:GO:0048040 functional_description:"Bifunctional polymyxin resistance protein ArnA (AHRD V1 **-- ARNA_SALDC); contains Interpro domain(s) IPR016040 NAD(P)-binding domain "	0	31	4	7	2	224	25.3	6.8	26.45	4	39	26.8	29.8	30.5	23.6	33.2	18	18.9	19.9	33.3	27.3	31.5	41.3
High	Solyc02g031970.1.1	evidence_code:10F1H1E1IEG genomic_reference:SL2.50ch02 gene_region:17931623-17932270 transcript_region:SL2.50ch02:17931623..17932270- go_terms:GO:0005515,GO:0003682 functional_description:"50S ribosomal protein L12-2 (AHRD V1 ***- B6SHT7_MAIZE); contains Interpro domain(s) IPR015608 Ribosomal protein L12, chloroplast "	0	24	4	5	3	215	24	7.05	12.76	4	37.2	44.3	42.5	44.3	46.7	35.5	65.8	51.5	66	44.9	34.1	41	37
High	Solyc01g108250.2.1	genomic_reference:SL2.50ch01 gene_region:87382869-87386126 transcript_region:SL2.50ch01:87382869..87386126+ functional_description:"Vacuolar import and degradation protein VID27 (AHRD V1 *--- B3LP56_YEAS1); contains Interpro domain(s) IPR013863 Vacuolar import and degradation, Vid27-related "	0	25	11	18	9	639	71.1	6.46	59.12	11	153.4	164.8	158.1	169.4	211.6	177.7	206.4	205	245.5	253.5	175.7	170.8	172.2
High	Solyc12g089150.1.1	evidence_code:10F0H1E1IEG genomic_reference:SL2.50ch12 gene_region:62702377-62703497 transcript_region:SL2.50ch12:62702377..62703497- functional_description:"Syntaxin-like protein (AHRD V1 *-*- B0E004_LACBS); contains Interpro domain(s) IPR000727 Target SNARE coiled-coil region "	0	46	4	5	4	129	14.9	4.96	14.38	4	48.8	35.7	38.9	28.1	29.3	30.3	21.8	28	24.9	24.1	35.8	32.4	18.5
High	Solyc01g102600.2.1	genomic_reference:SL2.50ch01 gene_region:83129159-83130851 transcript_region:SL2.50ch01:83129159..83130851- go_terms:GO:0005852 functional_description:"Eukaryotic translation initiation factor 3 subunit 8-like protein (AHRD V1 ***- Q9LIL2_ARATH); contains Interpro domain(s) IPR008905 Eukaryotic translation initiation factor 3 subunit 8, N-terminal "	0	26	8	17	6	357	40.3	4.68	46.25	8	501.5	473.7	485.4	427.4	445.7	474.7	433.5	444.9	461.8	425.7	481.6	468.9	388.2
High	Solyc03g114740.2.1	genomic_reference:SL2.50ch03 gene_region:58701852-58705567 transcript_region:SL2.50ch03:58701852..58705567- functional_description:"BSD domain containing protein (AHRD V1 ***- B4FWY5_MAIZE); contains Interpro domain(s) IPR005607 BSD "	0.001	8	3	3	2	274	30.4	5.53	5.66	3	91.7	94.1	98.7	64.2	111.7	80	72	71.1	86.5	88.3	64.2	83.1	65.9
High	Solyc05g051250.2.1	genomic_reference:SL2.50ch05 gene_region:60677819-60681135 transcript_region:SL2.50ch05:60677819..60681135- go_terms:GO:0004356 functional_description:"Glutamine synthetase (AHRD V1 ***- A9PB10_POPTR); contains Interpro domain(s) IPR008146 Glutamine synthetase, catalytic region "	0	17	4	9	3	356	38.9	6.13	30.38	4	6.4	4	4.9	0	9.5	5.3	9.2	8	8.7	10.4	9.8	0	245.5
High	Solyc04g074750.2.1	genomic_reference:SL2.50ch04 gene_region:58271847-58273865 transcript_region:SL2.50ch04:58271847..58273865- go_terms:GO:0008266 functional_description:"Polyadenylate-binding protein 1-A (AHRD V1 **-* PAP1A_DICDI); contains Interpro domain(s) IPR000504 RNA recognition motif, RNP-1 "	0.001	8	2	2	2	278	31.1	7.9	4.93	2	81.7	75.1	71.6	63.5	58	55	57.6	57.4	65	60.3	58.5	60.8	43.6
High	Solyc01g088370.2.1	genomic_reference:SL2.50ch01 gene_region:74897598-74903074 transcript_region:SL2.50ch01:74897598..74903074+ go_terms:GO:0032947,GO:0003743 functional_description:"Eukaryotic translation initiation factor 3 subunit B (AHRD V1 **** B2VZ72_PYRTR); contains Interpro domain(s) IPR011400 Translation initiation factor eIF-3b "	0	39	22	37	21	717	82.7	5.33	105.38	22	509.1	455.7	426.3	493.6	599.3	510.7	579.2	559.9	558.4	508.5	537.1	518.9	548.5
High	Solyc06g005360.2.1	genomic_reference:SL2.50ch06 gene_region:372206-374775 transcript_region:SL2.50ch06:372206..374775+ go_terms:GO:0051015 functional_description:"Actin depolymerizing factor 3 (AHRD V1 **** A1XJ46_GOSHI); contains Interpro domain(s) IPR002108 Actin-binding, cofilin/tropomyosin type "	0	30	3	9	2	137	15.8	6.57	28.41	3	104.1	86.8	100.8	94.7	91.7	82.7	129.7	152.2	128.7	121.3	77.1	86.5	98.4
High	Solyc02g063130.2.1	genomic_reference:SL2.50ch02 gene_region:29750711-29757113 transcript_region:SL2.50ch02:29750711..29757113- go_terms:GO:0031593,GO:0070628 functional_description:"UV excision repair protein RAD23 (AHRD V1 ***- B6JX15_SCHJY); contains Interpro domain(s) IPR004806 UV excision repair protein Rad23 "	0	26	7	23	4	383	40.5	4.77	62.27	7	362.5	382.6	402.5	298.2	300.7	324.1	323.9	333.5	309.1	309.9	284.3	314.7	272.1
High	Solyc06g083150.2.1	genomic_reference:SL2.50ch06 gene_region:44977538-44982219 transcript_region:SL2.50ch06:44977538..44982219+ go_terms:GO:0034450 functional_description:"U-box domain-containing protein (AHRD V1 **-- C6HIA6_AJECH); contains Interpro domain(s) IPR003613 U box domain "	0.001	8	2	2	2	276	31.8	7.74	2.09	2	26.5	22.1	23.6	26.1	14.6	16.1	15.7	18.8	16.5	17.4	21.2	22.4	16.7
High	Solyc11g065210.1.1	evidence_code:10F0H1E0IEG genomic_reference:SL2.50ch11 gene_region:47642992-47649719 transcript_region:SL2.50ch11:47642992..47649719+ go_terms:GO:0004843 functional_description:"Ubiquitin carboxyl-terminal hydrolase (AHRD V1 **** B9DGE6_ARATH); contains Interpro domain(s) IPR001394 Peptidase C19, ubiquitin carboxyl-terminal hydrolase 2 "	0	9	5	5	5	534	59	6.7	10.65	5	84	71.5	72.8	61.7	68.6	52.7	58.6	62.3	63.7	66.8	68.8	54.3	37.3
High	Solyc10g007350.2.1	genomic_reference:SL2.50ch10 gene_region:1740404-1747481 transcript_region:SL2.50ch10:1740404..1747481+ go_terms:GO:0003713 functional_description:"Multiprotein bridging factor 1 (AHRD V1 ***- Q9LL86_SOLTU); contains Interpro domain(s) IPR013729 Multiprotein bridging factor 1, N-terminal "	0	48	5	8	3	139	15.3	9.95	24.7	5	85.8	116.5	109.3	76.9	55.5	52.9	74.6	67.1	71.6	67.5	50.7	58.1	41
High	Solyc02g083810.2.1	genomic_reference:SL2.50ch02 gene_region:41646719-41650004 transcript_region:SL2.50ch02:41646719..41650004- go_terms:GO:0003959 functional_description:"Ferredoxin--NADP reductase (AHRD V1 ***- D7MN04_ARALY); contains Interpro domain(s) IPR012146 Ferredoxin--NADP reductase "	0	18	4	5	4	370	41.6	8.73	12.35	4	32.1	27.6	32	36.8	41.3	33.4	39.9	37.7	35.9	39.1	36.1	33.6	31.1
High	Solyc02g090860.2.1	genomic_reference:SL2.50ch02 gene_region:46907110-46917832 transcript_region:SL2.50ch02:46907110..46917832- go_terms:GO:0005515,GO:0004826 functional_description:"Phenylalanyl-tRNA synthetase alpha chain (AHRD V1 **** B6SS66_MAIZE); contains Interpro domain(s) IPR002319 Phenylalanyl-tRNA synthetase, class IIc-related "	0	19	10	14	2	490	56.6	8.53	32.69	10	215.2	200	205.9	206.8	185.9	175.9	220.8	228.3	224.8	178.2	189.5	191.6	208.6
High	Solyc02g079170.2.1	genomic_reference:SL2.50ch02 gene_region:38360060-38365669 transcript_region:SL2.50ch02:38360060..38365669+ go_terms:GO:0008137 functional_description:"NADH dehydrogenase like protein (AHRD V1 **** O65414_ARATH); contains Interpro domain(s) IPR013027 FAD-dependent pyridine nucleotide-disulphide oxidoreductase "	0	41	20	41	20	584	65.9	8.05	99.84	20	688.8	745.3	720.8	774.6	722.8	810.9	808	784.6	857.9	760.5	783.1	789.7	631.5
High	Solyc07g055840.2.1	genomic_reference:SL2.50ch07 gene_region:61080992-61089365 transcript_region:SL2.50ch07:61080992..61089365- go_terms:GO:0004108 functional_description:"Citrate synthase (AHRD V1 **** B9IFM7_POPTR); contains Interpro domain(s) IPR010953 Citrate synthase, type II "	0	23	11	12	8	511	56.1	8.79	29.75	11	139.7	171.5	170.6	279.2	271.4	317	213	196.3	224.4	298.9	263.7	289.4	167.3
High	Solyc08g013860.2.1	genomic_reference:SL2.50ch08 gene_region:3198664-3222236 transcript_region:SL2.50ch08:3198664..3222236- go_terms:GO:0005524,GO:0008270,GO:0050897 functional_description:"NAD-dependent malic enzyme 2 (AHRD V1 ***- C2WKU6_BACCE); contains Interpro domain(s) IPR012302 Malic enzyme, NAD-binding "	0	32	14	24	14	626	69.9	6.15	59.29	14	292.9	267.7	276.2	370.8	377.2	378.3	359.2	329.9	313.9	426.2	365.8	353.5	341.9
High	Solyc05g012390.2.1	genomic_reference:SL2.50ch05 gene_region:5649249-5653665 transcript_region:SL2.50ch05:5649249..5653665+ functional_description:"Pentatricopeptide repeat-containing protein (AHRD V1 ***- D7KQQ2_ARALY); contains Interpro domain(s) IPR002885 Pentatricopeptide repeat "	0	24	10	14	10	617	69.4	6.57	37.7	10	111.3	117.8	112	117.7	101.2	120	149.5	135.6	131.9	159	94	102.7	139
High	Solyc03g051900.2.1	genomic_reference:SL2.50ch03 gene_region:19266146-19305006 transcript_region:SL2.50ch03:19266146..19305006- go_terms:GO:0008134 functional_description:"30S ribosomal protein S1 (AHRD V1 *--- RS1_CHLPN); contains Interpro domain(s) IPR003029 Ribosomal protein S1, RNA binding domain "	0	6	9	11	9	1979	220.1	8.41	23.43	9	15.8	23	20.4	16.7	17.5	22.9	29.6	29.4	34.6	18.6	20.8	19.3	36.6
High	Solyc01g091300.2.1	genomic_reference:SL2.50ch01 gene_region:76703040-76708743 transcript_region:SL2.50ch01:76703040..76708743+ go_terms:GO:0008565,GO:0005515 functional_description:"Sec1-4 syntaxin-binding protein (AHRD V1 **-* Q3SEP7_PARTE); contains Interpro domain(s) IPR001619 Sec1-like protein "	0	7	3	3	2	525	59.4	7.97	6.06	3	14.5	19	20.6	20.7	22.3	20	27	27.1	24	22.7	26.4	16.2	15.5
High	Solyc08g081570.2.1	genomic_reference:SL2.50ch08 gene_region:61751474-61756267 transcript_region:SL2.50ch08:61751474..61756267- go_terms:GO:0008685,GO:0005515 functional_description:"2-C-methyl-D-erythritol 2 4-cyclodiphosphate synthase (AHRD V1 **** A9ZN13_HEVBR); contains Interpro domain(s) IPR003526 2-C-methyl-D-erythritol 2,4-cyclodiphosphate synthase, core "	0	12	2	2	2	256	27.7	8.28	5.7	2	57.3	62.2	62.6	62.2	60.6	51.1	50.7	41.4	47	57.9	61.6	57.2	56.7
High	Solyc03g079940.2.1	genomic_reference:SL2.50ch03 gene_region:45400646-45404642 transcript_region:SL2.50ch03:45400646..45404642- go_terms:GO:0015450 functional_description:"Mitochondrial import inner membrane translocase (AHRD V1 **-- C1FD57_9CHLO); contains Interpro domain(s) IPR001660 Sterile alpha motif SAM "	0	20	4	8	4	260	27.5	9.7	14.6	4	64.7	64.2	74.5	78.2	79.1	70.8	91.8	84.3	101.2	82.3	77.1	64.3	76.1
High	Solyc05g009470.2.1	genomic_reference:SL2.50ch05 gene_region:3636010-3643963 transcript_region:SL2.50ch05:3636010..3643963- go_terms:GO:0004558 functional_description:"Alpha-glucosidase (AHRD V1 **** Q9LEC9_SOLTU); contains Interpro domain(s) IPR000322 Glycoside hydrolase, family 31 "	0	11	9	11	9	928	104.6	7.27	21.1	9	43.2	50.2	48.4	63.3	68.6	80	57.7	55	56.5	90.7	59.4	52.6	57.6
High	Solyc03g097990.2.1	genomic_reference:SL2.50ch03 gene_region:53797571-53802108 transcript_region:SL2.50ch03:53797571..53802108- go_terms:GO:0042802,GO:0004725 functional_description:"RNA polymerase II subunit A C-terminal domain phosphatase SSU72 (AHRD V1 **** C1BX60_ESOLU); contains Interpro domain(s) IPR006811 RNA polymerase II subunit A "	0	14	2	2	2	193	22.4	6.4	6.27	2	28.2	25	30.5	9.1	24.1	20.5	22.9	15.8	19.2	18.6	19.2	19	15
High	Solyc06g062590.2.1	genomic_reference:SL2.50ch06 gene_region:35894121-35897787 transcript_region:SL2.50ch06:35894121..35897787- go_terms:GO:0005515,GO:0004888 functional_description:"Transmembrane 9 superfamily protein member 4 (AHRD V1 **** B6SXZ2_MAIZE); contains Interpro domain(s) IPR004240 Nonaspanin (TM9SF) "	0	13	7	11	3	639	73.2	7.34	38.39	7	31	27.2	26.5	54.8	42.6	63.7	34.3	39	43.3	61.7	47	47.2	22.2
High	Solyc02g088790.2.1	genomic_reference:SL2.50ch02 gene_region:45342858-45345771 transcript_region:SL2.50ch02:45342858..45345771- go_terms:GO:0003730 functional_description:"RNA-binding protein (AHRD V1 *-** Q941H8_SOLTU); contains Interpro domain(s) IPR015465 RNA recognition motif, glycine rich protein "	0	27	6	13	5	373	38.3	5.85	44.23	6	28.2	43.9	37.2	35.7	47.8	44.8	56.4	56.7	64.6	41.2	42.4	47	47.1
High	Solyc06g052080.2.1	genomic_reference:SL2.50ch06 gene_region:32245549-32253815 transcript_region:SL2.50ch06:32245549..32253815+ go_terms:GO:0003676,GO:0000166 functional_description:"RNA recognition motif-containing protein (AHRD V1 **-- D7KTY4_ARALY); contains Interpro domain(s) IPR012677 Nucleotide-binding, alpha-beta plait "	0	21	3	4	3	207	22.2	7.12	12.24	3	55.8	64.6	63.4	51.7	49.8	47.7	46.8	53.9	48.1	33.5	52.7	58.8	39.9
High	Solyc08g080940.2.1	genomic_reference:SL2.50ch08 gene_region:61250698-61253731 transcript_region:SL2.50ch08:61250698..61253731+ go_terms:GO:0055114 functional_description:"Glutathione peroxidase (AHRD V1 ***- Q4VY91_CAPCH); contains Interpro domain(s) IPR000889 Glutathione peroxidase "	0	14	3	3	3	239	26.7	9.06	5.23	3	28.1	22.6	28.5	27	18.2	9	17.7	18	16	18.6	14.4	18.4	19.2
High	Solyc06g005810.2.1	genomic_reference:SL2.50ch06 gene_region:839934-842843 transcript_region:SL2.50ch06:839934..842843- go_terms:GO:0005525,GO:0003924 functional_description:"Ras-related protein Rab-25 (AHRD V1 ***- RAB25_MOUSE); contains Interpro domain(s) IPR015595 Rab11-related "	0	42	8	15	2	216	23.8	6.55	35.21	8	217.1	231.6	250.5	242.7	251.6	242.7	189.9	173.4	195.8	253.7	228.1	259.4	183.2
High	Solyc08g022210.2.1	genomic_reference:SL2.50ch08 gene_region:14105526-14113435 transcript_region:SL2.50ch08:14105526..14113435- go_terms:GO:0003743 functional_description:"Methylthioribose-1-phosphate isomerase (AHRD V1 ***- B6TZD1_MAIZE); contains Interpro domain(s) IPR005251 Putative translation initiation factor, aIF-2BI/5-methylthioribose-1-phosphate isomerase "	0	29	6	18	6	374	39.4	6.01	59.21	6	127.5	105.8	115.7	94.9	81.4	70.8	86.9	87.4	99.1	85.9	81.9	76.9	90.5
High	Solyc04g056390.2.1	genomic_reference:SL2.50ch04 gene_region:53311908-53315677 transcript_region:SL2.50ch04:53311908..53315677- go_terms:GO:0004452,GO:0042802 functional_description:"Isopentenyl-diphosphate delta-isomerase (AHRD V1 **** Q84RZ8_9GENT); contains Interpro domain(s) IPR011876 Isopentenyl-diphosphate delta-isomerase, type 1 "	0	23	5	5	4	294	33.8	6.46	11.67	5	48.8	50.1	51	41.4	44.2	33.7	43	34.7	38.5	42.7	37.6	37.9	41.2
High	Solyc05g050800.2.1	genomic_reference:SL2.50ch05 gene_region:60131934-60136497 transcript_region:SL2.50ch05:60131934..60136497- functional_description:"Phosphoglycerate mutase family protein (AHRD V1 ***- C3SAD0_BRADI); contains Interpro domain(s) IPR012398 PRIB5 "	0	17	3	6	3	255	28.3	6.04	15.58	3	174.8	155.8	175.2	166.2	152.3	151.6	132.2	117.1	137.4	139.9	175	158.7	158.1
High	Solyc01g104680.2.1	genomic_reference:SL2.50ch01 gene_region:84860212-84864020 transcript_region:SL2.50ch01:84860212..84864020- go_terms:GO:0003924 functional_description:"GTP-binding nuclear protein Ran-A1 (AHRD V1 **-- B3TM31_ELAGV); contains Interpro domain(s) IPR018210 GTP-binding nuclear protein, Ran, conserved site IPR002041 Ran GTPase "	0	28	6	12	6	221	25.1	6.86	32.13	6	293.6	305	298.3	275.6	263.2	262	343.5	358.5	322.1	265.8	271.2	265.1	303
High	Solyc02g084440.2.1	genomic_reference:SL2.50ch02 gene_region:42111042-42113547 transcript_region:SL2.50ch02:42111042..42113547- go_terms:GO:0005507 functional_description:"Fructose-bisphosphate aldolase (AHRD V1 ***- Q9SXX4_NICPA); contains Interpro domain(s) IPR000741 Fructose-bisphosphate aldolase, class-I "	0	30	9	14	3	392	42.4	8	18.53	9	24.4	20	26.3	33	28.8	38.7	34.5	31.2	41.2	38.8	29.3	33.4	42.9
High	Solyc02g067030.2.1	genomic_reference:SL2.50ch02 gene_region:31839840-31851609 transcript_region:SL2.50ch02:31839840..31851609- go_terms:GO:0004679 functional_description:"5&apos-AMP-activated protein kinase catalytic subunit alpha-2 (AHRD V1 **** D1LWW2_SACKO); contains Interpro domain(s) IPR002290 Serine/threonine protein kinase "	0	13	5	5	5	514	58.8	8.41	13.86	5	59.3	61	64.9	58.8	79.6	90.8	81.8	70.2	75.5	88.3	72.1	71.5	75
High	Solyc06g074250.2.1	genomic_reference:SL2.50ch06 gene_region:42290491-42294509 transcript_region:SL2.50ch06:42290491..42294509- go_terms:GO:0005484 functional_description:"Vesicle-associated membrane protein 7C (AHRD V1 **-- D7MAR2_ARALY); contains Interpro domain(s) IPR001388 Synaptobrevin "	0	36	7	12	6	261	29.7	8.46	40.29	7	226.2	269.2	230.6	315.3	276	271.7	279.9	295.2	303.4	296.2	295.9	267.8	187.2
High	Solyc03g121270.2.1	genomic_reference:SL2.50ch03 gene_region:63482883-63487287 transcript_region:SL2.50ch03:63482883..63487287+ go_terms:GO:0010179 functional_description:"IAA-amino acid hydrolase (AHRD V1 **** D5FTH2_POPTO); contains Interpro domain(s) IPR017439 Peptidase M20D, mername-AA028/carboxypeptidase Ss1 "	0	29	8	10	8	445	48.7	5.45	28.1	8	59	57.2	63.9	49.7	70.1	55.8	52	48.7	43.1	59.6	59.9	57.2	58.8
High	Solyc11g012730.1.1	evidence_code:10F1H1E1IEG genomic_reference:SL2.50ch11 gene_region:5491671-5492554 transcript_region:SL2.50ch11:5491671..5492554+ go_terms:GO:0048487 functional_description:"Thioredoxin domain-containing protein 9 (AHRD V1 ***- B5XD78_SALSA); contains Interpro domain(s) IPR012335 Thioredoxin fold "	0	25	4	5	4	212	24.3	5.94	6.21	4	165.8	196.8	197.6	131	120.9	129	104.5	120.4	144.5	128.8	127	124.8	91.9
High	Solyc02g078970.2.1	genomic_reference:SL2.50ch02 gene_region:38153830-38158196 transcript_region:SL2.50ch02:38153830..38158196- go_terms:GO:0003676 functional_description:"Guanine nucleotide-binding protein G(I)/G(S)/G(T) subunit beta-1 (AHRD V1 *--* GBB1_DANRE); contains Interpro domain(s) IPR020472 G-protein beta WD-40 repeat, region "	0	13	6	8	6	570	65	6.8	16.11	6	83.4	78.9	83.1	79.6	73.9	86.1	109.1	99.3	129.6	84.4	82.8	72	93.3
High	Solyc11g010880.1.1	evidence_code:10F0H0E0IEG genomic_reference:SL2.50ch11 gene_region:3946189-3947756 transcript_region:SL2.50ch11:3946189..3947756+ functional_description:"Unknown Protein (AHRD V1)"	0	12	2	4	2	264	30.1	9.91	10.45	2	13.1	13	18.3	17.6	21.1	19.5	40.7	98	53.3	96.5	141.6	109.3	35.4
High	Solyc03g098680.2.1	genomic_reference:SL2.50ch03 gene_region:54410812-54412199 transcript_region:SL2.50ch03:54410812..54412199- go_terms:GO:0004866 functional_description:"Kunitz trypsin inhibitor (AHRD V1 ***- Q4W188_POPTN); contains Interpro domain(s) IPR011065 Kunitz inhibitor ST1-like "	0	20	3	5	3	226	25.1	5.39	15.41	3	45.1	53.3	42.9	55.7	108.1	64.2	56.4	61.6	68	233.2	478.1	275.7	2766.1
High	Solyc07g015960.1.1	evidence_code:10F0H1E1IEG genomic_reference:SL2.50ch07 gene_region:6048054-6049409 transcript_region:SL2.50ch07:6048054..6049409- go_terms:GO:0047205,GO:0047172 functional_description:"Hydroxycinnamoyl CoA shikimate/quinate hydroxycinnamoyltransferase-like protein (AHRD V1 **-* B9N329_POPTR); contains Interpro domain(s) IPR003480 Transferase "	0	28	10	27	10	451	50.7	5.94	85.84	10	89	91.7	115.1	119.4	136.1	150.3	275.3	253.1	138.5	455.9	668.6	539.1	1328.4
High	Solyc08g079910.1.1	evidence_code:10F0H1E0IEG genomic_reference:SL2.50ch08 gene_region:60497445-60499682 transcript_region:SL2.50ch08:60497445..60499682+ go_terms:GO:0004252 functional_description:"Subtilisin-like protease (AHRD V1 **-- Q9LWA3_SOLLC); contains Interpro domain(s) IPR015500 Peptidase S8, subtilisin-related "	0	21	10	24	10	745	79.5	6.1	83.8	10	184.8	203.9	225.6	298.4	300.4	406.2	539.3	683.2	314.1	821.8	1268.9	1140.5	1528.9
High	Solyc05g052690.2.1	genomic_reference:SL2.50ch05 gene_region:62044294-62048361 transcript_region:SL2.50ch05:62044294..62048361- go_terms:GO:0005515 functional_description:"Eukaryotic translation initiation factor 3 subunit 5 (AHRD V1 ***- B4FRD9_MAIZE); contains Interpro domain(s) IPR000555 Mov34/MPN/PAD-1 "	0	23	5	5	3	285	31.2	5.02	15.25	5	42.1	52.5	58.4	18.5	19.3	15.3	34.7	40.1	34.8	30.2	25.6	30.3	29.3
High	Solyc09g091430.2.1	genomic_reference:SL2.50ch09 gene_region:66051415-66055786 transcript_region:SL2.50ch09:66051415..66055786- go_terms:GO:0016829 functional_description:"Pectate lyase 1-27 (AHRD V1 **** B9TU35_9ROSI); contains Interpro domain(s) IPR002022 Pectate lyase/Amb allergen "	0	21	7	9	6	451	49.7	7.9	23.7	7	37.8	44.1	38.4	32.5	27.5	31.1	44.3	51.9	52.6	47	46.3	47.6	33.5
High	Solyc01g079110.2.1	genomic_reference:SL2.50ch01 gene_region:70680757-70681377 transcript_region:SL2.50ch01:70680757..70681377+ go_terms:GO:0042802 functional_description:"Histone H3 (AHRD V1 ***- D8L9K7_WHEAT); contains Interpro domain(s) IPR000164 Histone H3 "	0	12	2	7	2	136	15.2	11.3	12.07	2	308.2	426.3	418.6	143.1	195.6	172.4	290	251.4	243.1	260	267.9	249.7	198.4
High	Solyc10g051390.1.1	evidence_code:10F0H1E1IEG genomic_reference:SL2.50ch10 gene_region:47556796-47557568 transcript_region:SL2.50ch10:47556796..47557568+ go_terms:GO:0008266 functional_description:"RNA-binding glycine-rich protein-1b (AHRD V1 **** Q40427_NICSY); contains Interpro domain(s) IPR015465 RNA recognition motif, glycine rich protein "	0	58	7	18	6	118	12.1	5.05	55.16	7	270	338.8	406	85.6	98.3	59.2	506.6	437.7	474	128.6	127	111.7	299.4
High	Solyc05g054810.2.1	genomic_reference:SL2.50ch05 gene_region:63775298-63777437 transcript_region:SL2.50ch05:63775298..63777437+ go_terms:GO:0003735 functional_description:"60S ribosomal protein L35 (AHRD V1 ***- D7M7V2_ARALY); contains Interpro domain(s) IPR001854 Ribosomal protein L29 "	0	43	6	12	2	123	14.3	10.81	26.86	6	343.3	494.6	424.4	156.9	173.6	175.1	267.1	290.4	296	269.4	221.6	257.8	179.7
High	Solyc01g099410.2.1	genomic_reference:SL2.50ch01 gene_region:81438054-81439018 transcript_region:SL2.50ch01:81438054..81439018- go_terms:GO:0005634,GO:0003677 functional_description:"Histone H2A (AHRD V1 ***- Q8H0G7_TOBAC); contains Interpro domain(s) IPR002119 Histone H2A "	0	32	5	17	3	146	15.3	10.55	34.03	5	350.6	471.5	445.8	182.5	209.3	184.3	339.4	294.9	270.8	294	247.1	310.7	198
High	Solyc04g081500.2.1	genomic_reference:SL2.50ch04 gene_region:63039981-63045663 transcript_region:SL2.50ch04:63039981..63045663- go_terms:GO:0031593,GO:0005164 functional_description:"BRCA1-A complex subunit BRE (AHRD V1 ***- BRE_XENTR); contains Interpro domain(s) IPR010358 Brain and reproductive organ-expressed "	0	6	2	2	2	378	43	5.97	4.82	2	67.2	59.2	74.2	57.7	41.6	43.4	55.8	54.4	51.1	65.1	72.5	68.1	33.1
High	Solyc06g005570.2.1	genomic_reference:SL2.50ch06 gene_region:608436-615962 transcript_region:SL2.50ch06:608436..615962- functional_description:"Genomic DNA chromosome 5 TAC clone K22G18 (AHRD V1 *--- Q9FH52_ARATH); contains Interpro domain(s) IPR013989 Development and cell death domain "	0	4	3	3	3	731	83.5	8.51	6.09	3	56.3	66.3	69.3	39.4	44.2	49.8	86.9	75.2	76.5	56.4	57.2	66.9	80.6
High	Solyc04g009740.2.1	genomic_reference:SL2.50ch04 gene_region:3062113-3072311 transcript_region:SL2.50ch04:3062113..3072311- go_terms:GO:0005515 functional_description:"Exocyst complex protein EXO70 (AHRD V1 *--- EXO70_YARLI); contains Interpro domain(s) IPR004140 Exo70 exocyst complex subunit "	0	17	8	9	8	651	73.1	7.47	16.24	8	259.5	210.4	237.2	149.7	166.4	138	191.7	190.9	201.9	193.2	217.2	199.4	153.3
High	Solyc01g103370.2.1	genomic_reference:SL2.50ch01 gene_region:83750652-83755639 transcript_region:SL2.50ch01:83750652..83755639+ go_terms:GO:0007264,GO:0015031,GO:0005525 functional_description:"Ras-related protein Rab-1A (AHRD V1 ***- C0HBJ4_SALSA); contains Interpro domain(s) IPR003579 Ras small GTPase, Rab type "	0	67	11	25	8	202	22.5	5.48	64.11	11	502	501.4	470.8	574.5	512.7	558.9	523.6	597.7	587.3	740.5	712.3	727.4	402.5
High	Solyc04g074910.2.1	genomic_reference:SL2.50ch04 gene_region:58412512-58414503 transcript_region:SL2.50ch04:58412512..58414503- go_terms:GO:0003735 functional_description:"40S ribosomal protein S21 (AHRD V1 ***- D7M5J1_ARALY); contains Interpro domain(s) IPR001931 Ribosomal protein S21e "	0	34	2	5	2	82	9.2	7.28	16.31	2	78.4	79	94.2	44.6	44.4	50.5	63.5	54.9	70.7	62.2	56.2	60.1	53.6
High	Solyc08g005590.2.1	genomic_reference:SL2.50ch08 gene_region:441919-444485 transcript_region:SL2.50ch08:441919..444485+ functional_description:"SWIB/MDM2 domain protein (AHRD V1 ***- B1LUR3_METRJ); contains Interpro domain(s) IPR019835 SWIB domain "	0	26	3	5	3	122	13.2	10.01	10.79	3	43.4	48.3	52.7	39	44.9	39	30.9	32.9	42.6	53.1	50.5	50.2	30.2
High	Solyc01g099760.2.1	genomic_reference:SL2.50ch01 gene_region:81668247-81673265 transcript_region:SL2.50ch01:81668247..81673265+ go_terms:GO:0004175 functional_description:"26S protease regulatory subunit 6A homolog (AHRD V1 ***- PRS6A_SOLLC); contains Interpro domain(s) IPR005937 26S proteasome subunit P45 "	0	52	17	44	16	423	47.5	5.02	139.15	17	1206.4	1052.9	1182.2	796.9	785.9	737.7	1034.9	988.7	911.3	926.2	958.4	979.4	776.1
High	Solyc01g106050.2.1	genomic_reference:SL2.50ch01 gene_region:85782931-85793738 transcript_region:SL2.50ch01:85782931..85793738- go_terms:GO:0042803 functional_description:"Dynamin-2 (AHRD V1 ***- D0MQ53_PHYIN); contains Interpro domain(s) IPR000375 Dynamin central region "	0	33	21	29	12	822	90.7	6.71	58.07	21	495.6	402	433.2	314.9	353	372	328.3	361.1	354.6	433.9	419.5	425.9	323.6
High	Solyc06g066610.2.1	genomic_reference:SL2.50ch06 gene_region:38239615-38254781 transcript_region:SL2.50ch06:38239615..38254781- go_terms:GO:0005515 functional_description:"TATA element modulatory factor 1 (AHRD V1 *--- Q6DEI1_DANRE)"	0	35	25	37	25	1011	113.8	4.88	103.45	25	283.1	249.9	255.8	181.6	184.3	203.2	213.9	236.5	224.1	233.5	237.5	228.2	165.9
High	Solyc06g005550.1.1	evidence_code:10F0H1E0IEG genomic_reference:SL2.50ch06 gene_region:588709-591934 transcript_region:SL2.50ch06:588709..591934+ functional_description:"X1 (Fragment) (AHRD V1 ***- Q3T7E5_ZEAMP); contains Interpro domain(s) IPR005380 Region of unknown function XS "	0	30	18	23	18	655	75.8	6.65	53.8	18	841.1	675.5	926.5	469.1	488.3	485.5	554.7	576.1	594.1	596.5	548	615.6	418
High	Solyc06g075340.2.1	genomic_reference:SL2.50ch06 gene_region:43154986-43160636 transcript_region:SL2.50ch06:43154986..43160636- go_terms:GO:0004087 functional_description:"Carbamoyl-phosphate synthase large chain (AHRD V1 **** D7AI57_GEOSK); contains Interpro domain(s) IPR006275 Carbamoyl phosphate synthase, large subunit, glutamine-dependent "	0	17	18	25	18	1195	131.7	5.64	67.17	18	426.3	370.1	451.9	400.9	411.6	436.2	480.2	488.4	497.7	500	468	485	565.9
High	Solyc07g022760.2.1	genomic_reference:SL2.50ch07 gene_region:21372129-21404998 transcript_region:SL2.50ch07:21372129..21404998- go_terms:GO:0070063 functional_description:"Pre-mRNA-processing factor 40 homolog A (AHRD V1 *--- PR40A_MOUSE); contains Interpro domain(s) IPR002713 FF domain "	0	10	8	8	8	1023	116.3	6.49	14.23	8	100.4	95.2	86.5	89.8	87.8	81.3	112.2	108.3	129.8	102.8	101.8	95.5	102.2
High	Solyc08g006510.2.1	genomic_reference:SL2.50ch08 gene_region:1108336-1124190 transcript_region:SL2.50ch08:1108336..1124190- go_terms:GO:0044237,GO:0008152 functional_description:"NAD dependent epimerase/dehydratase family protein (AHRD V1 **-- B6TVJ7_MAIZE); contains Interpro domain(s) IPR016040 NAD(P)-binding domain "	0	34	7	13	7	282	30.5	9.61	34.85	7	202.1	238	192.9	332.9	317.9	350.9	258.6	270.7	322.6	391.5	360.1	381.2	223.5
High	Solyc07g063650.2.1	genomic_reference:SL2.50ch07 gene_region:63283470-63293518 transcript_region:SL2.50ch07:63283470..63293518- go_terms:GO:0004843 functional_description:"Ubiquitin carboxyl-terminal hydrolase (AHRD V1 **** B9N564_POPTR); contains Interpro domain(s) IPR016652 Ubiquitinyl hydrolase "	0	25	17	29	17	801	88.9	5.06	87.79	17	450.6	341.8	423.5	345.8	333.5	350.1	283.3	320.5	306.4	297.2	318.4	308.1	345.1
High	Solyc02g082250.2.1	genomic_reference:SL2.50ch02 gene_region:40521256-40525895 transcript_region:SL2.50ch02:40521256..40525895+ go_terms:GO:0004791 functional_description:"Thioredoxin reductase (AHRD V1 **** B9SRA3_RICCO); contains Interpro domain(s) IPR005982 Thioredoxin reductase "	0	42	9	15	7	367	39.1	7.91	40.93	9	130.6	159.3	154.2	184.5	168.2	177.4	189.9	166.4	189.4	157.7	152.7	147.2	156.1
High	Solyc01g100320.2.1	genomic_reference:SL2.50ch01 gene_region:82146954-82153414 transcript_region:SL2.50ch01:82146954..82153414- go_terms:GO:0003756 functional_description:"Thioredoxin/protein disulfide isomerase (AHRD V1 **** Q2U681_ASPOR); contains Interpro domain(s) IPR005788 Disulphide isomerase "	0	44	13	61	13	359	39.4	5.58	192.4	13	1569.7	1828	1660.9	2168.4	2201.7	2168.5	1970.3	1868.4	1999.7	1909.1	1885.9	1781.3	1682.4
High	Solyc08g082820.2.1	genomic_reference:SL2.50ch08 gene_region:62655311-62659585 transcript_region:SL2.50ch08:62655311..62659585+ go_terms:GO:0042623,GO:0051787 functional_description:"Heat shock protein (AHRD V1 ***- Q84KP8_CYAME); contains Interpro domain(s) IPR013126 Heat shock protein 70 "	0	65	39	240	8	666	73.2	5.21	669.92	39	4249	4230.4	3800.7	5748	5690.2	5685.8	4834.5	4683.1	4436.1	4882.9	4777.5	4867.9	4221.9
High	Solyc05g054040.2.1	genomic_reference:SL2.50ch05 gene_region:63167515-63172773 transcript_region:SL2.50ch05:63167515..63172773- go_terms:GO:0005515,GO:0004888 functional_description:"Transmembrane 9 superfamily protein member 1 (AHRD V1 **** B6TZ24_MAIZE); contains Interpro domain(s) IPR004240 Nonaspanin (TM9SF) "	0	11	6	13	2	597	68.4	6.95	33.11	6	413	333.5	254.6	556.2	533	517.8	452.8	494.6	544.9	439.2	466.1	454.6	416.4
High	Solyc07g018360.2.1	genomic_reference:SL2.50ch07 gene_region:10406673-10413230 transcript_region:SL2.50ch07:10406673..10413230- go_terms:GO:0006508,GO:0003723,GO:0005622 functional_description:"Elongation factor Ts (AHRD V1 ***- Q9SZD6_ARATH); contains Interpro domain(s) IPR014039 Translation elongation factor EFTs/EF1B, dimerisation "	0	18	15	23	15	1048	113.8	4.81	61.02	15	323.4	343	370.2	421.8	392.3	425.4	378.8	387.1	406.8	334.3	364.3	324.9	311.7
High	Solyc09g005720.2.1	genomic_reference:SL2.50ch09 gene_region:498274-500367 transcript_region:SL2.50ch09:498274..500367- go_terms:GO:0003735,GO:0019843 functional_description:"60S ribosomal protein L23a (AHRD V1 ***- B6TN30_MAIZE); contains Interpro domain(s) IPR001014 Ribosomal protein L23/L25, conserved site "	0	43	8	27	7	153	17.2	10.26	76.71	8	539.1	714.1	670.4	596.8	647.5	625.5	801	772.9	794.9	563	487.1	493.4	629.2
High	Solyc03g082920.2.1	genomic_reference:SL2.50ch03 gene_region:46341372-46345339 transcript_region:SL2.50ch03:46341372..46345339- go_terms:GO:0042623,GO:0051787 functional_description:"Heat shock protein (AHRD V1 ***- Q84KP8_CYAME); contains Interpro domain(s) IPR013126 Heat shock protein 70 "	0	64	37	232	11	667	73.4	5.17	608.12	37	1106.9	1236.5	1069.4	1857.8	1800.9	1863.1	1335.2	1337.5	1269.3	1701.9	1430.5	1374.6	1344.8
High	Solyc10g054040.1.1	evidence_code:10F0H1E0IEG genomic_reference:SL2.50ch10 gene_region:50000477-50007820 transcript_region:SL2.50ch10:50000477..50007820- go_terms:GO:0005524,GO:0017111,GO:0005737 functional_description:"26S protease regulatory subunit (AHRD V1 ***- C0NAB1_AJECG); contains Interpro domain(s) IPR005937 26S proteasome subunit P45 "	0	27	9	18	4	399	44.7	7.53	41.79	9	52.2	48.9	51.9	48.6	41.6	42.6	58.9	85.6	75.6	34.5	36	37.6	37
High	Solyc05g012070.2.1	genomic_reference:SL2.50ch05 gene_region:5295089-5298245 transcript_region:SL2.50ch05:5295089..5298245- go_terms:GO:0016760 functional_description:"Alpha-1 4-glucan-protein synthase (AHRD V1 **-* B9RLK7_RICCO); contains Interpro domain(s) IPR004901 Alpha-1,4-glucan-protein synthase, UDP-forming "	0	56	14	43	8	362	41.2	6.25	149.57	14	896.1	811.6	734.9	855	814.2	805.6	659.7	704	614.8	682.8	663.4	649.4	667.6
High	Solyc03g082600.2.1	genomic_reference:SL2.50ch03 gene_region:46071440-46075109 transcript_region:SL2.50ch03:46071440..46075109- go_terms:GO:0045153,GO:0019899 functional_description:"Cytochrome b5 (AHRD V1 **** A5Z1Y7_MALDO); contains Interpro domain(s) IPR001199 Cytochrome b5 "	0	33	4	10	4	190	21.6	6.21	35.42	4	49.9	60.6	55.7	58.2	55.5	59	65.3	69.5	64.6	42	47.2	49.1	65.9
High	Solyc12g006290.1.1	evidence_code:10F1H1E1IEG genomic_reference:SL2.50ch12 gene_region:801938-804732 transcript_region:SL2.50ch12:801938..804732- go_terms:GO:0005783 functional_description:"Reticulon family protein (AHRD V1 ***- D7L8W9_ARALY); contains Interpro domain(s) IPR003388 Reticulon "	0	30	4	10	4	233	25.9	8.79	27.27	4	402.6	360.6	288.1	399.8	370	345.4	212	259.9	228.5	307.3	291.5	292.3	238.6
High	Solyc04g045340.2.1	genomic_reference:SL2.50ch04 gene_region:31642460-31657602 transcript_region:SL2.50ch04:31642460..31657602+ go_terms:GO:0004614 functional_description:"Phosphoglucomutase (AHRD V1 **** Q9AUQ4_ORYSA); contains Interpro domain(s) IPR016055 Alpha-D-phosphohexomutase, alpha/beta/alpha I, II and III "	0	55	25	83	25	583	63.4	6.55	249.34	25	1742.1	1835.9	1569.7	2364.1	2354.4	2444.2	1956.6	2080.2	1949.8	1929.9	1953.6	1821.6	2084.7
High	Solyc09g082060.2.1	genomic_reference:SL2.50ch09 gene_region:63298831-63303187 transcript_region:SL2.50ch09:63298831..63303187+ go_terms:GO:0004124 functional_description:"Cysteine synthase (AHRD V1 **** Q3LAG5_TOBAC); contains Interpro domain(s) IPR005859 Cysteine synthase A "	0	27	7	12	4	325	34.2	6.15	29.32	7	102.8	89.8	67.1	121	114.3	116.6	143.3	117.3	123.2	84.2	96.6	93.6	156.3
High	Solyc01g104040.2.1	genomic_reference:SL2.50ch01 gene_region:84263681-84287075 transcript_region:SL2.50ch01:84263681..84287075- go_terms:GO:0003980,GO:0051082 functional_description:"UDP-glucose glycoprotein glucosyltransferase (AHRD V1 **** D7KYS8_ARALY); contains Interpro domain(s) IPR009448 UDP-glucose:Glycoprotein Glucosyltransferase "	0	25	29	44	29	1642	185.7	6	112.16	29	577.4	525.7	531.7	868.4	868.1	925.6	642.3	584.6	635.1	745.8	649.8	646.4	566.3
High	Solyc04g074230.2.1	genomic_reference:SL2.50ch04 gene_region:57813201-57817028 transcript_region:SL2.50ch04:57813201..57817028- go_terms:GO:0050815 functional_description:"14-3-3 protein sigma gamma zeta beta/alpha (AHRD V1 **-- Q16QZ7_AEDAE); contains Interpro domain(s) IPR000308 14-3-3 protein "	0	40	10	36	5	266	30.6	5.29	79.12	10	285.1	268.5	272.8	418	430.3	474.7	397.6	317.2	340.2	342	356.2	300.4	357.4
High	Solyc06g051720.2.1	genomic_reference:SL2.50ch06 gene_region:31754191-31758216 transcript_region:SL2.50ch06:31754191..31758216- go_terms:GO:0004091 functional_description:"Isoamyl acetate-hydrolyzing esterase (AHRD V1 **-- B6T5T9_MAIZE); contains Interpro domain(s) IPR013831 Esterase, SGNH hydrolase-type, subgroup "	0	24	5	6	5	256	29.1	5.85	14.95	5	168.4	152.2	151.8	203.7	176.6	200.1	142.3	136.4	124.5	136	147.9	150.1	163.1
High	Solyc01g080280.2.1	genomic_reference:SL2.50ch01 gene_region:72039739-72045026 transcript_region:SL2.50ch01:72039739..72045026+ go_terms:GO:0004356 functional_description:"Glutamine synthetase (AHRD V1 ***- B5LAU9_CAPAN); contains Interpro domain(s) IPR008146 Glutamine synthetase, catalytic region "	0	20	6	8	5	432	47.5	6.73	19.68	6	40.9	30.7	44.1	60.4	64.7	62.7	61.5	69.3	48.6	42.9	52.2	41.9	98.4
High	Solyc02g085040.2.1	genomic_reference:SL2.50ch02 gene_region:42643295-42648586 transcript_region:SL2.50ch02:42643295..42648586- go_terms:GO:0008415,GO:0004089 functional_description:"2,3,4,5-tetrahydropyridine-2,6-dicarboxylate N-acetyltransferase (AHRD V1 *--- DAPH_CLOBH); contains Interpro domain(s) IPR011004 Trimeric LpxA-like "	0	47	7	10	7	270	29.2	6.73	46.91	7	107.1	136.3	151.9	159.3	166.9	172.4	194.2	163.6	202.9	132.4	110.8	117	137.3
High	Solyc07g020860.2.1	genomic_reference:SL2.50ch07 gene_region:14295272-14300912 transcript_region:SL2.50ch07:14295272..14300912+ go_terms:GO:0008379 functional_description:"Peroxiredoxin (AHRD V1 **-- D2D300_GOSHI); contains Interpro domain(s) IPR013740 Redoxin "	0	39	5	24	5	162	17.4	5.35	72.15	5	606.6	678.1	652.2	828.9	807.2	813.5	755	730	851	569.2	579.2	577.2	819.6
High	Solyc12g009250.1.1	evidence_code:10F0H1E1IEG genomic_reference:SL2.50ch12 gene_region:2529842-2532163 transcript_region:SL2.50ch12:2529842..2532163+ go_terms:GO:0051087 functional_description:"chaperonin (AHRD V1 *-*- D1U6H2_9DELT); contains Interpro domain(s) IPR001476 Chaperonin Cpn10 "	0	32	5	6	5	210	22.4	5.48	14.85	5	158.2	219	196.4	280.3	266	260.4	275.8	234.9	251.4	183.8	173	180.4	313.7
High	Solyc01g073640.2.1	genomic_reference:SL2.50ch01 gene_region:70261788-70263255 transcript_region:SL2.50ch01:70261788..70263255+ go_terms:GO:0008152,GO:0055114 functional_description:"Uncharacterized oxidoreductase Mb1385 (AHRD V1 ***- Y1385_MYCBO); contains Interpro domain(s) IPR002347 Glucose/ribitol dehydrogenase "	0	42	9	15	9	259	27	6.43	39.24	9	1189.9	790	1310.7	755.2	738.9	739.8	660.3	528	625.3	520	453.4	467.7	842.4
High	Solyc11g008280.1.1	evidence_code:10F0H1E1IEG genomic_reference:SL2.50ch11 gene_region:2500465-2506098 transcript_region:SL2.50ch11:2500465..2506098+ go_terms:GO:0006508 functional_description:"Serine carboxypeptidase (AHRD V1 ***- Q9XH61_9ASTR); contains Interpro domain(s) IPR001563 Peptidase S10, serine carboxypeptidase "	0	34	13	26	12	501	56	5.81	65.69	13	914.4	1114.3	821.5	1412.1	1384.9	1350.3	677.7	684.7	675.6	859.9	834	820.2	1152.8
High	Solyc06g053380.2.1	genomic_reference:SL2.50ch06 gene_region:32618593-32620289 transcript_region:SL2.50ch06:32618593..32620289- go_terms:GO:0008843 functional_description:"Chitinase (AHRD V1 ***- D0QU15_LACSA); contains Interpro domain(s) IPR016283 Glycoside hydrolase, family 19 "	0	41	8	18	8	289	31.8	5.6	73.75	8	229.6	185.2	101.5	342.9	217.5	252.5	45.3	77.2	61.3	105.2	136.4	160.4	100.5
High	Solyc01g099530.2.1	genomic_reference:SL2.50ch01 gene_region:81510268-81515514 transcript_region:SL2.50ch01:81510268..81515514- go_terms:GO:0003723 functional_description:"Pentatricopeptide repeat-containing protein (AHRD V1 *-*- D7M6N0_ARALY); contains Interpro domain(s) IPR002885 Pentatricopeptide repeat "	0	6	5	27	5	1331	149.1	7.39	99.38	5	586	497.2	272.4	499.8	403.6	352.8	119.4	203.5	150.2	179.7	184.6	240.8	166.9
High	Solyc12g006470.1.1	evidence_code:10F1H1E1IEG genomic_reference:SL2.50ch12 gene_region:956774-962587 transcript_region:SL2.50ch12:956774..962587+ go_terms:GO:0030170 functional_description:"Aminotransferase-like protein (AHRD V1 ***- Q9LIE2_ARATH); contains Interpro domain(s) IPR005814 Aminotransferase class-III "	0	26	9	17	9	458	50.6	6.9	43.5	9	502.3	400.4	574.3	728.4	712.5	729.5	355.1	271.6	344.1	296	321.9	310.6	765.1
High	Solyc09g014530.2.1	genomic_reference:SL2.50ch09 gene_region:6149317-6151058 transcript_region:SL2.50ch09:6149317..6151058- go_terms:GO:0009607 functional_description:"Major latex-like protein (AHRD V1 **-- B5THI3_PANGI); contains Interpro domain(s) IPR000916 Bet v I allergen "	0.001	12	2	2	2	150	17.1	5.92	4.78	2	54.4	28.9	28.9	48.8	43.6	40.5	11.4	13.5	14.7	21.5	18.6	14.3	27.2
High	Solyc06g007670.2.1	genomic_reference:SL2.50ch06 gene_region:1672485-1676176 transcript_region:SL2.50ch06:1672485..1676176- go_terms:GO:0003735,GO:0008097 functional_description:"60S ribosomal protein L5-1 (AHRD V1 ***- B6THG9_MAIZE); contains Interpro domain(s) IPR005485 Ribosomal protein L5, eukaryotic "	0	30	8	42	4	301	34.4	9.41	130.98	8	298.2	407.8	364.1	386.4	389	394.9	464.7	448.6	516.1	372.2	329.7	329.9	440.5
High	Solyc09g057650.2.1	genomic_reference:SL2.50ch09 gene_region:45675783-45678653 transcript_region:SL2.50ch09:45675783..45678653- go_terms:GO:0003735,GO:0005515 functional_description:"40S ribosomal protein S8 (AHRD V1 ***- Q3HRZ6_SOLTU); contains Interpro domain(s) IPR001047 Ribosomal protein S8e "	0	32	8	26	5	222	25.1	10.29	80.28	8	117.1	159.3	122.5	85.8	83.7	81.3	96.7	97	85.8	91.4	101.6	110.3	85.1
High	Solyc03g117480.2.1	genomic_reference:SL2.50ch03 gene_region:60677249-60682108 transcript_region:SL2.50ch03:60677249..60682108- go_terms:GO:0009678 functional_description:"Pyrophosphate-energized proton pump (Pyrophosphate-energized inorganic pyrophosphatase) (H(+)-PPase) (AHRD V1 **** C7HW54_9FIRM); contains Interpro domain(s) IPR004131 Inorganic H+ pyrophosphatase "	0	22	17	49	5	767	80.7	5.34	131.51	17	958.8	782.1	947.4	1375.1	1503.3	1344.8	1067.4	1069.2	1066	1292.9	1172.5	1201	927.7
High	Solyc12g008370.1.1	evidence_code:10F0H1E1IEG genomic_reference:SL2.50ch12 gene_region:1799025-1802970 transcript_region:SL2.50ch12:1799025..1802970+ go_terms:GO:0005681 functional_description:"Pre-mRNA-processing protein 45 (AHRD V1 **-- D6RKF6_COPC7); contains Interpro domain(s) IPR017862 SKI-interacting protein, SKIP "	0	23	10	15	10	495	55.8	9.57	37.93	10	129.8	152.8	147.3	96	118.1	119.8	168.3	160.2	169.6	161.4	131.1	144.2	138.2
High	Solyc04g063210.2.1	genomic_reference:SL2.50ch04 gene_region:54468419-54470438 transcript_region:SL2.50ch04:54468419..54470438- go_terms:GO:0042409 functional_description:"Caffeoyl-CoA O-methyltransferase (AHRD V1 **** A0SDG2_9CONI); contains Interpro domain(s) IPR002935 O-methyltransferase, family 3 "	0	15	4	4	4	282	31.8	5.66	9.83	4	215.5	169.1	169.7	118.3	123.2	134.8	124	137.3	137.8	143.3	139.4	138	93.2
High	Solyc04g054470.2.1	genomic_reference:SL2.50ch04 gene_region:51708018-51719444 transcript_region:SL2.50ch04:51708018..51719444+ functional_description:"Myosin class II heavy chain (ISS) (AHRD V1 *-*- Q014V4_OSTTA)"	0	44	21	35	21	639	70.3	5.11	93.44	21	339.4	426.5	403.4	393.5	348.4	410.4	477.5	453.9	474.9	461.2	433.9	434.6	346.8
High	Solyc09g083080.2.1	genomic_reference:SL2.50ch09 gene_region:64141872-64145889 transcript_region:SL2.50ch09:64141872..64145889- go_terms:GO:0051082 functional_description:"Nucleolar protein 5 (AHRD V1 ***- Q6P364_XENTR); contains Interpro domain(s) IPR002687 Pre-mRNA processing ribonucleoprotein, binding region "	0	54	24	65	18	552	61	8.92	191.3	24	896.5	911.5	987.7	588.7	666	638.9	1166.7	1051.9	1047.2	718.1	869.9	973.9	959.1
High	Solyc01g096450.2.1	genomic_reference:SL2.50ch01 gene_region:79304614-79307810 transcript_region:SL2.50ch01:79304614..79307810+ go_terms:GO:0006508,GO:0031177 functional_description:"Aspartic proteinase nepenthesin-1 (AHRD V1 **-- B6TDX6_MAIZE); contains Interpro domain(s) IPR001461 Peptidase A1 "	0	29	10	37	10	443	47.7	8.91	100.98	10	444.8	526.2	557.6	714.9	896.3	687.7	1035.7	746.1	731	615.6	508.7	554.1	506.3
High	Solyc06g072430.1.1	evidence_code:10F0H0E1IEG genomic_reference:SL2.50ch06 gene_region:41073324-41074445 transcript_region:SL2.50ch06:41073324..41074445+ go_terms:GO:0006915 functional_description:"Bcl-2-associated athanogene-like protein (AHRD V1 *-*- D1MIX4_VITVI); contains Interpro domain(s) IPR003103 Apoptosis regulator Bcl-2 protein, BAG "	0	12	3	3	3	373	42.5	5.86	10.47	3	65	62.9	73.3	52.1	46.5	49.5	74.3	81.9	88.2	99.9	76	63.9	36.6
High	Solyc04g051200.1.1	evidence_code:10F0H1E1IEG genomic_reference:SL2.50ch04 gene_region:49214648-49215694 transcript_region:SL2.50ch04:49214648..49215694- go_terms:GO:0030054 functional_description:"Alpha-1 4-glucan-protein synthase (AHRD V1 **-- B9RFU2_RICCO); contains Interpro domain(s) IPR004901 Alpha-1,4-glucan-protein synthase, UDP-forming "	0	14	4	6	4	348	38.9	6.4	14.68	4	391.3	358.7	308.3	334	349.2	336.7	264.7	286.2	278.2	298.4	324.7	319	357.4
High	Solyc01g109570.2.1	genomic_reference:SL2.50ch01 gene_region:88237557-88242917 transcript_region:SL2.50ch01:88237557..88242917- go_terms:GO:0005975 functional_description:"Glucan endo-1 3-beta-glucosidase 7 (AHRD V1 ***- B6T289_MAIZE); contains Interpro domain(s) IPR013781 Glycoside hydrolase, subgroup, catalytic core IPR000490 Glycoside hydrolase, family 17 "	0	44	12	38	12	473	50.3	5.17	111.6	12	556.6	563.4	423.5	819.1	601.6	691.3	330.6	397.2	299.3	470.6	545.6	533	386.2
High	Solyc01g108340.2.1	genomic_reference:SL2.50ch01 gene_region:87448017-87452641 transcript_region:SL2.50ch01:87448017..87452641+ go_terms:GO:0003755 functional_description:"Peptidyl-prolyl cis-trans isomerase D (AHRD V1 **** PPID_RAT); contains Interpro domain(s) IPR002130 Peptidyl-prolyl cis-trans isomerase, cyclophilin-type "	0	10	4	5	3	362	40.3	6.47	11.92	4	139.4	122	129.6	102.9	99.4	112.7	110.1	113.8	117.2	114.6	126.3	118.1	178.3
High	Solyc05g015930.2.1	genomic_reference:SL2.50ch05 gene_region:13046102-13054405 transcript_region:SL2.50ch05:13046102..13054405+ functional_description:"GYF domain-containing protein (AHRD V1 *-*- D7KBQ1_ARALY); contains Interpro domain(s) IPR003169 GYF "	0	11	12	12	8	1544	171.3	5.78	33.05	12	112.4	92.2	106.9	58.2	61.4	62.1	87.5	80.7	84.9	66.8	86.7	77.2	48.7
High	Solyc09g091840.2.1	genomic_reference:SL2.50ch09 gene_region:66389831-66399718 transcript_region:SL2.50ch09:66389831..66399718- go_terms:GO:0004362 functional_description:"Glutathione-disulfide reductase (AHRD V1 **** Q1D9Y5_MYXXD); contains Interpro domain(s) IPR006324 Glutathione reductase, plant "	0	37	11	22	11	454	49.4	6.55	66.98	11	418.5	452.1	414.9	544.8	550.7	545	467	462.6	473.3	457.6	515.5	511.2	490.2
High	Solyc01g067590.2.1	genomic_reference:SL2.50ch01 gene_region:68779437-68791512 transcript_region:SL2.50ch01:68779437..68791512- go_terms:GO:0019901,GO:0004679 functional_description:"5&apos-AMP-activated protein kinase gamma-1 subunit (AHRD V1 **** Q1M178_ONCMY); contains Interpro domain(s) IPR000644 Cystathionine beta-synthase, core "	0	9	4	4	3	482	53.2	5.96	7.68	4	34.7	36.6	35.7	15.8	27.5	34.8	32.9	32.4	28.9	42.9	41.9	39.1	35.6
High	Solyc12g008360.1.1	evidence_code:10F0H1E1IEG genomic_reference:SL2.50ch12 gene_region:1785951-1798278 transcript_region:SL2.50ch12:1785951..1798278- go_terms:GO:0016020 functional_description:"Oligosaccharyl transferase STT3 subunit family protein (AHRD V1 ***- Q23H40_TETTH); contains Interpro domain(s) IPR003674 Oligosaccharyl transferase, STT3 subunit "	0	12	7	10	7	772	85.8	9.16	26.13	7	273.5	310.3	320.6	336	411.8	414.4	371.1	341.5	419.9	314.5	323.6	315.7	299.2
High	Solyc09g065270.2.1	genomic_reference:SL2.50ch09 gene_region:58937051-58943716 transcript_region:SL2.50ch09:58937051..58943716+ go_terms:GO:0008135,GO:0005507 functional_description:"Ribosome recycling factor (AHRD V1 **** B6TQ52_MAIZE); contains Interpro domain(s) IPR015998 Ribosome recycling factor, bacterial-like "	0	19	3	6	3	267	30	9.26	22.25	3	106.5	165.9	125.2	198.5	166.9	183	190.1	185.7	218.2	164.3	123.5	108.2	132.8
High	Solyc03g046580.1.1	evidence_code:10F0H0E0IEG genomic_reference:SL2.50ch03 gene_region:17153145-17155045 transcript_region:SL2.50ch03:17153145..17155045- functional_description:"Pollen Ole e 1 allergen and extensin (AHRD V1 *-*- Q2HSE9_MEDTR); contains Interpro domain(s) IPR006041 Pollen Ole e 1 allergen and extensin "	0	11	2	2	2	333	36.5	8.76	8.19	2	81.7	95	55.4	80.9	65.5	84.2	43.7	47.4	42.4	47.5	66.9	47.6	37
High	Solyc07g042570.2.1	genomic_reference:SL2.50ch07 gene_region:53359563-53364641 transcript_region:SL2.50ch07:53359563..53364641+ go_terms:GO:0005515 functional_description:"Eukaryotic translation initiation factor 3 subunit 11 family protein expressed (AHRD V1 ***- Q10QU7_ORYSJ); contains Interpro domain(s) IPR009374 Translation initiation factor 3, subunit 12, eukaryotic "	0	37	7	12	7	234	26.4	5.41	35.67	7	533.7	435	549.4	332.9	414.4	359.6	371.8	399.9	416.5	419.7	434.4	469.6	386.4
High	Solyc02g089690.2.1	genomic_reference:SL2.50ch02 gene_region:46016378-46019118 transcript_region:SL2.50ch02:46016378..46019118+ functional_description:"Leaf senescence protein-like (AHRD V1 ***- Q8RV74_ORYSJ); contains Interpro domain(s) IPR004253 Protein of unknown function DUF231, plant "	0	13	5	9	5	425	49.3	6.09	23.56	5	90.3	111.9	100.8	104.5	123	97.9	118.3	121.9	120.6	95.8	77.8	78.2	51.3
High	Solyc07g045210.1.1	evidence_code:10F0H1E1IEG genomic_reference:SL2.50ch07 gene_region:55647405-55649153 transcript_region:SL2.50ch07:55647405..55649153- go_terms:GO:0005509 functional_description:"Unknown Protein (AHRD V1)"	0	7	4	5	4	582	66.1	5.57	11.97	4	47.3	51.5	55	66	56.5	69.8	60.8	56.1	61.3	46.8	57.3	50.5	39.4
High	Solyc07g055210.2.1	genomic_reference:SL2.50ch07 gene_region:60644169-60648539 transcript_region:SL2.50ch07:60644169..60648539- go_terms:GO:0006520,GO:0009058,GO:0030170 functional_description:"Aspartate aminotransferase (AHRD V1 ***- B9SW33_RICCO); contains Interpro domain(s) IPR000796 Aspartate/other aminotransferase "	0	27	9	17	9	425	47	7.93	48.49	9	488.1	460.7	456	586.1	591.3	543.9	419.7	443.2	392	548.7	519	504.3	532.8
High	Solyc11g072440.1.1	evidence_code:10F0H1E1IEG genomic_reference:SL2.50ch11 gene_region:52697855-52701602 transcript_region:SL2.50ch11:52697855..52701602- functional_description:"Hydrolase alpha/beta fold family protein (AHRD V1 ***- Q6L459_SOLDE); contains Interpro domain(s) IPR000073 Alpha/beta hydrolase fold-1 "	0	14	6	7	6	541	60.7	6.44	18.06	6	114.6	131.5	128.8	130.8	150.5	153.5	149.5	139.6	157.8	156.8	172.2	167.5	90.9
High	Solyc01g079760.2.1	genomic_reference:SL2.50ch01 gene_region:71416626-71424710 transcript_region:SL2.50ch01:71416626..71424710+ go_terms:GO:0015217,GO:0005347 functional_description:"Mitochondrial carrier protein (AHRD V1 ***- C5P0Z3_COCP7); contains Interpro domain(s) IPR001993 Mitochondrial substrate carrier "	0	19	4	5	4	320	35.3	9.57	14.24	4	30.8	20	32	28.1	34.1	38.2	38.8	41.8	49.7	39.6	48.3	41.4	27.7
High	Solyc04g050240.2.1	genomic_reference:SL2.50ch04 gene_region:45455420-45471463 transcript_region:SL2.50ch04:45455420..45471463- go_terms:GO:0005515 functional_description:"Vacuolar protein sorting-associated protein 26-like protein (AHRD V1 ***- Q3HRZ1_SOLTU); contains Interpro domain(s) IPR005377 Vacuolar protein sorting-associated protein 26 "	0	39	8	17	8	301	34.9	7.42	56.47	8	130	139.7	111.3	127.5	145.1	128.5	147.5	171.3	159.3	148.6	191.8	162.5	145.8
High	Solyc03g120800.2.1	genomic_reference:SL2.50ch03 gene_region:63117512-63119653 transcript_region:SL2.50ch03:63117512..63119653- go_terms:GO:0004601,GO:0005515 functional_description:"Peroxidase (AHRD V1 **** Q43004_ORYSJ); contains Interpro domain(s) IPR002016 Haem peroxidase, plant/fungal/bacterial "	0	39	9	13	9	415	45.9	5.31	41.3	9	184	181.7	175.6	211.2	197.7	207.5	203.3	190.3	218	226.7	246	215.3	134.2
High	Solyc09g074940.1.1	evidence_code:10F0H1E1IEG genomic_reference:SL2.50ch09 gene_region:62229782-62233993 transcript_region:SL2.50ch09:62229782..62233993- go_terms:GO:0005525 functional_description:"Translocase of chloroplast 90, chloroplastic (AHRD V1 *-*- TOC90_ARATH); contains Interpro domain(s) IPR005690 Chloroplast protein import component Toc86/159 "	0	21	17	23	17	1403	151	4.61	77.73	17	159.2	154.5	180	139.3	141.5	194.3	207.9	224.2	282.3	224.8	209.1	187.5	182.8
High	Solyc03g120340.2.1	genomic_reference:SL2.50ch03 gene_region:62813294-62819881 transcript_region:SL2.50ch03:62813294..62819881- functional_description:"CENP-C (Fragment) (AHRD V1 *--- Q66LG8_SOLLC)"	0	17	8	9	8	709	78.4	6.13	23.79	8	34.2	34	47	23.2	18.5	23.2	22.1	23.7	26.1	35.7	31.3	23.8	8.7
High	Solyc09g092430.2.1	genomic_reference:SL2.50ch09 gene_region:66876196-66880227 transcript_region:SL2.50ch09:66876196..66880227+ go_terms:GO:0008430 functional_description:"Selenium binding protein (AHRD V1 **** Q93WS1_MEDSA); contains Interpro domain(s) IPR008826 Selenium-binding protein "	0	18	6	8	6	489	53.9	5.76	21.89	6	100.1	84.3	108.6	149.7	132.2	129.5	126.3	115.4	128.9	130.2	94.8	84.3	173.9
High	Solyc10g085550.1.1	evidence_code:10F1H1E1IEG genomic_reference:SL2.50ch10 gene_region:63996015-64000623 transcript_region:SL2.50ch10:63996015..64000623+ go_terms:GO:0000015 functional_description:"Enolase (AHRD V1 ***- C5J0G6_TOBAC); contains Interpro domain(s) IPR000941 Enolase "	0	64	25	168	12	444	47.9	6.35	578.99	25	2806	3043.9	2807.9	3506.5	3122.4	3180	3130.8	3178.8	3086.4	3105.7	2879	2659.4	3000.2
High	Solyc07g041870.2.1	genomic_reference:SL2.50ch07 gene_region:51737846-51744068 transcript_region:SL2.50ch07:51737846..51744068+ go_terms:GO:0006464 functional_description:"Tubulin--tyrosine ligase-like protein 12 (AHRD V1 ***- B6U4S2_MAIZE); contains Interpro domain(s) IPR004344 Tubulin-tyrosine ligase "	0	15	10	14	10	859	98	5.34	36.3	10	119.9	88.4	111.6	108.7	94.5	103.5	141.6	142.5	126.1	109.3	112.8	112	111.5
High	Solyc11g062070.1.1	evidence_code:10F0H1E1IEG genomic_reference:SL2.50ch11 gene_region:46004281-46018463 transcript_region:SL2.50ch11:46004281..46018463- go_terms:GO:0019867 functional_description:"Outer envelope membrane protein (AHRD V1 **-- Q31PR1_SYNE7); contains Interpro domain(s) IPR000184 Bacterial surface antigen (D15) "	0	9	6	6	3	698	75.9	8.07	10.96	6	71.6	69	75.9	66.6	71.9	52.7	79.8	80.4	76.9	88	73	76.3	56.9
High	Solyc04g064700.2.1	genomic_reference:SL2.50ch04 gene_region:54958305-54972460 transcript_region:SL2.50ch04:54958305..54972460+ go_terms:GO:0016944 functional_description:"Transcription elongation factor spt5 (AHRD V1 *-** B6JZQ2_SCHJY); contains Interpro domain(s) IPR017071 Transcription elongation factor Spt5 "	0	17	13	18	13	1040	114.7	5.49	40.6	13	214.5	176	196.4	149.1	191.8	187.2	225.9	233.2	239.5	195.9	230.9	207.3	239.7
High	Solyc01g097000.2.1	genomic_reference:SL2.50ch01 gene_region:79740438-79746490 transcript_region:SL2.50ch01:79740438..79746490+ go_terms:GO:0005975 functional_description:"Beta-D-glucosidase (AHRD V1 ***- Q7XAS3_GOSHI); contains Interpro domain(s) IPR001764 Glycoside hydrolase, family 3, N-terminal "	0	13	6	6	3	662	72.6	6.6	11.8	6	21.6	23.4	18.7	15.8	22.1	21.3	30.1	27.3	25	16.6	13.6	16	12.2
High	Solyc08g074790.2.1	genomic_reference:SL2.50ch08 gene_region:56103446-56105519 transcript_region:SL2.50ch08:56103446..56105519+ go_terms:GO:0005515 functional_description:"Eukaryotic translation initiation factor 3 subunit 4 (AHRD V1 ***- B4FBV8_MAIZE); contains Interpro domain(s) IPR017334 Translation initiation factor 3, RNA-binding subunit "	0	30	7	13	7	295	32.5	8.62	28.79	7	225.9	223.6	211.2	172.7	152.3	166.6	195.1	207.9	190.3	176.1	182	216.3	223.1
High	Solyc04g011400.2.1	genomic_reference:SL2.50ch04 gene_region:3868800-3872796 transcript_region:SL2.50ch04:3868800..3872796- go_terms:GO:0048040 functional_description:"UDP-glucose 4-epimerase (AHRD V1 **-* D5RML8_9PROT); contains Interpro domain(s) IPR016040 NAD(P)-binding domain "	0	46	9	19	8	343	38.5	6.89	60.36	9	293.9	283.7	306.8	325.3	280.4	266.7	265.3	276.6	243.1	243.6	270.1	241.1	614.8
High	Solyc03g053130.2.1	genomic_reference:SL2.50ch03 gene_region:20272424-20274176 transcript_region:SL2.50ch03:20272424..20274176- go_terms:GO:0004064 functional_description:"Strictosidine synthase family protein (AHRD V1 ***- Q58L86_BRANA); contains Interpro domain(s) IPR004141 Strictosidine synthase "	0	32	9	20	9	414	46.8	7.24	61.06	9	650.7	538	349.2	524.3	351	372	206.1	246.1	237.7	305.1	324.9	295.9	188.9
High	Solyc04g080760.2.1	genomic_reference:SL2.50ch04 gene_region:62450375-62452609 transcript_region:SL2.50ch04:62450375..62452609- go_terms:GO:0055114 functional_description:"Peroxidase (AHRD V1 ***- Q94IQ0_TOBAC); contains Interpro domain(s) IPR002016 Haem peroxidase, plant/fungal/bacterial "	0	37	9	23	9	331	36.5	8.19	70.12	9	448.2	434.7	511.8	493.4	432.6	455.7	628.3	527.6	626.9	533.8	471.3	542.9	380.7
High	Solyc05g008420.2.1	genomic_reference:SL2.50ch05 gene_region:2776889-2784084 transcript_region:SL2.50ch05:2776889..2784084+ go_terms:GO:0005488 functional_description:"Tetratricopeptide repeat protein 5 (AHRD V1 ***- TTC5_RAT); contains Interpro domain(s) IPR011990 Tetratricopeptide-like helical "	0	8	4	4	4	421	47.2	7.46	2.14	4	45.5	42.9	49.3	28.5	39.3	22.9	39.1	40	41.4	36.2	55.3	42.2	47.5
High	Solyc09g090140.2.1	genomic_reference:SL2.50ch09 gene_region:65031288-65034684 transcript_region:SL2.50ch09:65031288..65034684- go_terms:GO:0005515,GO:0030060 functional_description:"Malate dehydrogenase (AHRD V1 **** Q2PYY8_SOLTU); contains Interpro domain(s) IPR011274 Malate dehydrogenase, NAD-dependent, cytosolic "	0	60	13	74	12	332	35.4	6.32	222.53	13	1460.8	1403	1333.4	1516.6	1453.2	1471.9	1277.6	1277	1307.6	1472.1	1382	1388.7	1337.3
High	Solyc01g103380.2.1	genomic_reference:SL2.50ch01 gene_region:83755957-83758949 transcript_region:SL2.50ch01:83755957..83758949- go_terms:GO:0007264,GO:0015031,GO:0005525,GO:0007165,GO:0005622 functional_description:"Ras-related protein Rab-25 (AHRD V1 ***- RAB25_MOUSE); contains Interpro domain(s) IPR015595 Rab11-related "	0	68	12	22	7	214	23.8	6.6	56.65	12	359.8	348.3	364.1	416.3	415.2	401	395.3	371.3	384.7	412.5	441.1	438.9	299.7
High	Solyc06g082370.2.1	genomic_reference:SL2.50ch06 gene_region:44499210-44505243 transcript_region:SL2.50ch06:44499210..44505243+ functional_description:"Os07g0202900 protein (Fragment) (AHRD V1 ***- Q0D7X1_ORYSJ); contains Interpro domain(s) IPR019368 Ribosomal protein S23/S29, mitochondrial "	0	27	10	17	10	452	50.8	9.19	47.78	10	362	424.3	408.6	338.7	416.7	383.8	464.2	453.3	498.7	420.4	416	435	406.8
High	Solyc04g005030.2.1	genomic_reference:SL2.50ch04 gene_region:30217-42552 transcript_region:SL2.50ch04:30217..42552- go_terms:GO:0004614,GO:0004615 functional_description:"Phosphoglucomutase/phosphomannomutase family protein (AHRD V1 **-* A3IPW6_9CHRO); contains Interpro domain(s) IPR016055 Alpha-D-phosphohexomutase, alpha/beta/alpha I, II and III "	0	21	7	11	7	596	63.9	6.61	36.59	7	33.2	42.9	33.6	65.7	45.7	68.7	24	28.1	27.7	40.5	50.2	46.9	47.3
High	Solyc09g008840.2.1	genomic_reference:SL2.50ch09 gene_region:2258920-2266051 transcript_region:SL2.50ch09:2258920..2266051- go_terms:GO:0006096,GO:0003824 functional_description:"Pyruvate kinase (AHRD V1 ***- A9P7U5_POPTR); contains Interpro domain(s) IPR001697 Pyruvate kinase "	0	35	15	31	7	527	57.2	7.5	83.65	15	138.7	127.4	138.4	161.6	149.9	139.8	120.4	123.6	124.3	140.4	141.1	122.9	147.1
High	Solyc03g097180.2.1	genomic_reference:SL2.50ch03 gene_region:52943951-52951087 transcript_region:SL2.50ch03:52943951..52951087- functional_description:"(RAP Annotation release2) NERD domain containing protein (AHRD V1 ***- Q336N9_ORYSJ); contains Interpro domain(s) IPR011528 NERD "	0	18	5	8	5	319	35.8	8.19	17.98	5	95.8	102.4	109.5	129.7	132.7	121.9	118.4	126.8	112.9	130.7	138.8	151.3	89.7
High	Solyc11g008680.1.1	evidence_code:10F1H1E1IEG genomic_reference:SL2.50ch11 gene_region:2859715-2863853 transcript_region:SL2.50ch11:2859715..2863853+ go_terms:GO:0055114 functional_description:"Acyl- (AHRD V1 ***- Q4JIJ4_9ROSI); contains Interpro domain(s) IPR005067 Fatty acid desaturase, type 2 "	0	26	8	19	3	393	44.5	6.7	54.72	8	163.8	157.7	160.2	169.6	171	176.9	171.7	164.5	173.8	226.5	181.6	185.3	333.9
High	Solyc00g019950.1.1	evidence_code:10F0H1E1IEG genomic_reference:SL2.50ch00 gene_region:11799418-11799990 transcript_region:SL2.50ch00:11799418..11799990- go_terms:GO:0055114 functional_description:"NADH-quinone oxidoreductase subunit C (AHRD V1 ***- NUOC_MAGSA); contains Interpro domain(s) IPR001268 NADH:ubiquinone oxidoreductase, 30 kDa subunit "	0	22	4	7	4	190	22.7	6.93	17.21	4	57.8	77.2	74.1	70	84.5	77.4	94.2	83.5	105.5	75.5	64.2	61.7	84.1
High	Solyc02g078640.2.1	genomic_reference:SL2.50ch02 gene_region:37856990-37880778 transcript_region:SL2.50ch02:37856990..37880778- go_terms:GO:0008017 functional_description:"Microtubule associated protein (AHRD V1 *--* A8J2Q6_CHLRE); contains Interpro domain(s) IPR011989 Armadillo-like helical "	0	7	11	13	11	2023	222.4	8.09	34.8	11	104.8	80.3	92.6	65.1	77.5	55	73.3	65	74.6	75.3	74.7	83.6	52.9
High	Solyc04g082300.2.1	genomic_reference:SL2.50ch04 gene_region:63607549-63614167 transcript_region:SL2.50ch04:63607549..63614167- go_terms:GO:0005515,GO:0000166 functional_description:"Histone-binding protein RBBP7 (AHRD V1 **-* D0NGC2_PHYIN); contains Interpro domain(s) IPR017986 WD40 repeat, region "	0	13	3	4	3	350	39.3	5.26	6.37	3	53	56	60.6	53	59.3	50.8	48.1	47.7	50.8	73.1	64.9	54.6	46.2
High	Solyc05g006910.2.1	genomic_reference:SL2.50ch05 gene_region:1501303-1512471 transcript_region:SL2.50ch05:1501303..1512471- go_terms:GO:0042802,GO:0003876 functional_description:"AMP deaminase (AHRD V1 **** D3BRS6_POLPA); contains Interpro domain(s) IPR006329 AMP deaminase "	0	4	4	4	4	886	102	6.23	6.17	4	65.5	61	57.3	65.5	67.8	65	84.2	67.9	85.9	64.6	76.7	76.7	87.6
High	Solyc02g083590.2.1	genomic_reference:SL2.50ch02 gene_region:41515715-41520837 transcript_region:SL2.50ch02:41515715..41520837- go_terms:GO:0008797 functional_description:"Dehydroquinate synthase (AHRD V1 ***- Q8RU74_SOLLC); contains Interpro domain(s) IPR016037 3-dehydroquinate synthase AroB, subgroup "	0	35	9	15	9	442	48.1	8.15	48.8	9	147.5	162.2	153.5	166.7	158.9	180.9	178.1	168.1	192.1	196.3	173.5	179.4	134
High	Solyc03g007680.2.1	genomic_reference:SL2.50ch03 gene_region:2206118-2210847 transcript_region:SL2.50ch03:2206118..2210847+ go_terms:GO:0005515,GO:0017112 functional_description:"Trafficking protein particle complex subunit 4 (AHRD V1 ***- B2WD65_PYRTR); contains Interpro domain(s) IPR007233 Sybindin-like protein "	0.001	11	2	2	2	175	19.9	9.42	2.61	2	71.3	51.9	61.6	41.7	46.2	49.5	47.9	42.6	44.6	46.6	50.9	58.3	49.4
High	Solyc01g021670.2.1	genomic_reference:SL2.50ch01 gene_region:32538796-32541485 transcript_region:SL2.50ch01:32538796..32541485+ functional_description:"POT family domain containing protein expressed (AHRD V1 ***- D8L9H8_WHEAT); contains Interpro domain(s) IPR007493 Protein of unknown function DUF538 "	0	22	3	4	3	175	19.6	5.63	7.89	3	40.5	37.2	48.2	37.2	51.4	37.9	33.7	29.9	33	35.7	35.8	34.6	33.7
High	Solyc04g007610.2.1	genomic_reference:SL2.50ch04 gene_region:1288587-1297443 transcript_region:SL2.50ch04:1288587..1297443- go_terms:GO:0045454,GO:0055114 functional_description:"Protein disulfide-isomerase (AHRD V1 *--- P93358_TOBAC); contains Interpro domain(s) IPR006863 Erv1/Alr "	0	28	11	12	11	514	57.6	7.61	40.55	11	206.7	242.6	218.8	313.8	295.8	322.8	248.6	253.8	262.9	300.5	291.1	302.6	217.5
High	Solyc05g006520.2.1	genomic_reference:SL2.50ch05 gene_region:1134244-1140938 transcript_region:SL2.50ch05:1134244..1140938- go_terms:GO:0050897,GO:0008270 functional_description:"Pyruvate dehydrogenase E1 component alpha subunit (AHRD V1 ***- B6TMS5_MAIZE); contains Interpro domain(s) IPR017597 Pyruvate dehydrogenase (acetyl-transferring) E1 component, alpha subunit, subgroup y "	0	42	14	25	10	391	43.2	7.5	60	14	562.4	608.4	560.3	670.7	739.5	699.5	694.3	646.1	629.8	726.7	565	568.9	674.6
High	Solyc07g065610.1.1	evidence_code:10F0H1E0IEG genomic_reference:SL2.50ch07 gene_region:64532046-64534046 transcript_region:SL2.50ch07:64532046..64534046+ go_terms:GO:0006468,GO:0005488 functional_description:"Receptor-like kinase (AHRD V1 ***- A7VM32_MARPO); contains Interpro domain(s) IPR002290 Serine/threonine protein kinase "	0	6	2	4	2	666	74.6	6.67	13.2	2	66.1	64	59.4	43.9	41.9	51.6	26.7	48.6	48.8	29.2	45.7	38.1	21.5
High	Solyc04g055170.2.1	genomic_reference:SL2.50ch04 gene_region:52933311-52937146 transcript_region:SL2.50ch04:52933311..52937146- go_terms:GO:0005544,GO:0019834 functional_description:"Annexin 2 (AHRD V1 ***- A9X4R2_BRAJU); contains Interpro domain(s) IPR009118 Annexin, type plant "	0	26	7	9	7	316	36.2	5.85	14.92	7	71.2	75.3	80.9	89.6	93.5	102.7	103.7	93.1	85.8	90.9	90.3	68.6	65.9
High	Solyc08g005800.2.1	genomic_reference:SL2.50ch08 gene_region:625929-628910 transcript_region:SL2.50ch08:625929..628910+ go_terms:GO:0004091 functional_description:"Pectinacetylesterase like protein (Fragment) (AHRD V1 **-- Q56WP8_ARATH); contains Interpro domain(s) IPR004963 Pectinacetylesterase "	0	21	5	5	5	300	33.3	8.95	9.89	5	49.6	48.8	62.6	84	67.8	74.5	83.4	66.1	83.8	50.7	71.9	68.9	198.5
High	Solyc03g123720.2.1	genomic_reference:SL2.50ch03 gene_region:64518419-64521786 transcript_region:SL2.50ch03:64518419..64521786+ functional_description:"Protein-O-fucosyltransferase-like protein (AHRD V1 ***- D8RI05_SELML)"	0	12	3	3	3	337	38.3	6.46	7.9	3	85.2	108	79.9	130.6	97.1	120.8	50.7	69.5	66.2	100.1	110.6	83.2	69.6
High	Solyc03g044190.2.1	genomic_reference:SL2.50ch03 gene_region:12411174-12414872 transcript_region:SL2.50ch03:12411174..12414872+ go_terms:GO:0005515 functional_description:"FAD-dependent oxidoreductase (AHRD V1 **-- A8ISJ7_CHLRE); contains Interpro domain(s) IPR006076 FAD dependent oxidoreductase "	0	17	5	6	5	378	39.8	5.72	13.45	5	51.3	50.1	50.6	71.1	66.5	60	53.2	58.8	60.5	71.6	68.4	72	48.1
High	Solyc02g049070.2.1	genomic_reference:SL2.50ch02 gene_region:24167233-24181052 transcript_region:SL2.50ch02:24167233..24181052+ functional_description:"Genomic DNA chromosome 5 P1 clone MAH20 (AHRD V1 **-- Q9FNN4_ARATH)"	0	32	7	10	7	323	36.1	6.95	23.25	7	146.3	165.9	157.3	236.4	192.6	240.4	188.6	182.6	222.3	228.4	160.6	170.3	170.4
High	Solyc03g121710.2.1	genomic_reference:SL2.50ch03 gene_region:63844015-63848152 transcript_region:SL2.50ch03:63844015..63848152+ go_terms:GO:0043047 functional_description:"RNA-binding motif, single-stranded-interacting protein 1 (AHRD V1 *--* RBMS1_HUMAN); contains Interpro domain(s) IPR000504 RNA recognition motif, RNP-1 "	0	31	6	11	6	269	29.4	5.69	36.46	6	187.2	189.2	217.7	171.1	156.9	186.1	264.7	227.8	241.1	222.4	174.6	185.4	195.4
High	Solyc04g071560.2.1	genomic_reference:SL2.50ch04 gene_region:56133865-56137308 transcript_region:SL2.50ch04:56133865..56137308+ go_terms:GO:0045454 functional_description:"Thioredoxin y (AHRD V1 ***- B9GTH5_POPTR); contains Interpro domain(s) IPR005746 Thioredoxin "	0	14	2	2	2	174	19	8.78	6.51	2	79.2	66.4	71	52.4	44.2	65.8	54.8	50.9	63.7	99.4	60.5	60.8	62.1
High	Solyc06g071140.2.1	genomic_reference:SL2.50ch06 gene_region:40120371-40127461 transcript_region:SL2.50ch06:40120371..40127461+ go_terms:GO:0006396 functional_description:"EARLY FLOWERING 5 (AHRD V1 *-*- Q6QTF1_ARATH); contains Interpro domain(s) IPR019007 WW domain binding protein 11 "	0	8	3	6	3	520	56.1	9.55	18.02	3	68	74.5	58.2	53.3	40.8	58.2	51.5	51.3	41.5	44.9	46.1	38.3	28.4
High	Solyc03g115840.2.1	genomic_reference:SL2.50ch03 gene_region:59476727-59495450 transcript_region:SL2.50ch03:59476727..59495450- go_terms:GO:0031072 functional_description:"DnaJ homolog subfamily C member 10 (AHRD V1 *-*- DJC10_RAT); contains Interpro domain(s) IPR001623 Heat shock protein DnaJ, N-terminal "	0	27	11	12	11	720	81	7.52	36.09	11	168.5	189.3	169.8	218.6	245.2	224	238.3	199.6	210.2	164.3	214.3	227.5	201.1
High	Solyc08g063080.2.1	genomic_reference:SL2.50ch08 gene_region:49841689-49846002 transcript_region:SL2.50ch08:49841689..49846002- go_terms:GO:0008146,GO:0008270 functional_description:"UDP-sulfoquinovose synthase (AHRD V1 ***- C0LIR3_SOLLC); contains Interpro domain(s) IPR016040 NAD(P)-binding domain "	0	16	5	5	5	480	53.2	8.06	17.09	5	74.5	76.2	98.2	111.4	106.6	132.4	122.3	101.4	116.8	121.1	95.7	88.4	111
High	Solyc06g071430.2.1	genomic_reference:SL2.50ch06 gene_region:40335709-40344949 transcript_region:SL2.50ch06:40335709..40344949+ functional_description:"T17H3.1 protein (Fragment) (AHRD V1 ***- Q9SXD0_ARATH)"	0	4	2	3	2	651	71.8	5.21	7.03	2	24.4	24.9	26.7	18	36.7	21.1	13.9	17.4	21.7	19.8	17.1	18.1	14.3
High	Solyc11g006660.1.1	evidence_code:10F0H1E1IEG genomic_reference:SL2.50ch11 gene_region:1269001-1270314 transcript_region:SL2.50ch11:1269001..1270314+ go_terms:GO:0005737 functional_description:"Eukaryotic peptide chain release factor subunit 1-3-like (AHRD V1 ***- Q2VCK6_SOLTU); contains Interpro domain(s) IPR004403 Peptide chain release factor eRF/aRF subunit 1 "	0	35	11	25	4	437	49	5.43	68.53	11	328.8	354.6	402.3	394	396.7	387.3	433	418.8	470	399.9	376.3	350.9	451.5
High	Solyc03g095720.2.1	genomic_reference:SL2.50ch03 gene_region:50344450-50348825 transcript_region:SL2.50ch03:50344450..50348825- go_terms:GO:0005515,GO:0016944 functional_description:"Transcription elongation factor A protein 2 (AHRD V1 **** B6TCL2_MAIZE); contains Interpro domain(s) IPR006289 Transcription elongation factor, TFIIS "	0.001	6	2	2	2	381	42.8	8.94	3.7	2	24	22	23.1	13.1	15.9	19.2	17.8	20.3	21.1	24.1	17.1	17.2	37.3
High	Solyc01g081610.2.1	genomic_reference:SL2.50ch01 gene_region:73313897-73316705 transcript_region:SL2.50ch01:73313897..73316705- go_terms:GO:0016231 functional_description:"Beta-hexosaminidase 1 (AHRD V1 **** D3TI69_SOLLC); contains Interpro domain(s) IPR015883 Glycoside hydrolase, family 20, catalytic core "	0	5	2	2	2	575	64	5.92	4.99	2	23.9	34	28	43.5	45.4	37.9	39.1	35.1	41.7	39.8	41.3	36.2	34.5
High	Solyc01g107910.2.1	genomic_reference:SL2.50ch01 gene_region:87057221-87058641 transcript_region:SL2.50ch01:87057221..87058641- go_terms:GO:0042409 functional_description:"Caffeoyl CoA 3-O-methyltransferase (AHRD V1 **** Q5I2D1_9ROSI); contains Interpro domain(s) IPR002935 O-methyltransferase, family 3 "	0	69	12	31	7	248	28	5.67	87.96	12	809.7	724.7	479.4	880.2	619	854.6	349.7	427.4	367.3	796.2	972.5	923.2	625.9
High	Solyc07g043050.1.1	evidence_code:10F0H1E1IEG genomic_reference:SL2.50ch07 gene_region:53916578-53918008 transcript_region:SL2.50ch07:53916578..53918008- go_terms:GO:0080043 functional_description:"UDP-glucosyltransferase (AHRD V1 **-* A7M6U9_IPONI); contains Interpro domain(s) IPR002213 UDP-glucuronosyl/UDP-glucosyltransferase "	0	10	4	5	4	476	53.7	5.06	12.57	4	172.2	149.5	124.1	178	169.2	165.3	103.4	112.3	101	129.5	172.8	164.2	116.9
High	Solyc03g095180.2.1	genomic_reference:SL2.50ch03 gene_region:49595566-49598384 transcript_region:SL2.50ch03:49595566..49598384+ go_terms:GO:0004784 functional_description:"Superoxide dismutase (AHRD V1 **** Q7YK44_SOLLC); contains Interpro domain(s) IPR001189 Manganese/iron superoxide dismutase "	0	17	5	5	5	303	34.6	5.55	11.4	5	13	14.3	15.2	27.6	23.6	39.8	26.2	17	24.3	24.8	26	24.5	27.6
High	Solyc01g080850.2.1	genomic_reference:SL2.50ch01 gene_region:72654375-72660542 transcript_region:SL2.50ch01:72654375..72660542- go_terms:GO:0030127 functional_description:"Protein transport protein SEC23 (AHRD V1 ***- C5MDU5_CANTT); contains Interpro domain(s) IPR006900 Sec23/Sec24 helical region "	0	6	4	4	4	875	95.2	6.67	8.33	4	45.7	36.1	40.8	37.2	40.3	34.5	46.6	52.5	54.2	39.8	29.7	32.2	45
High	Solyc06g076510.2.1	genomic_reference:SL2.50ch06 gene_region:43933252-43936499 transcript_region:SL2.50ch06:43933252..43936499+ go_terms:GO:0004647,GO:0005515 functional_description:"Phosphoserine phosphatase (AHRD V1 **** B6SU38_MAIZE); contains Interpro domain(s) IPR004469 Phosphoserine phosphatase SerB "	0	20	5	6	5	295	32.1	8.15	12.49	5	51.9	55.5	55.9	45.7	55.7	58.2	51.4	44.3	47.2	39.6	47.6	55.5	43.6
High	Solyc02g086880.2.1	genomic_reference:SL2.50ch02 gene_region:44063088-44067604 transcript_region:SL2.50ch02:44063088..44067604+ go_terms:GO:0004617 functional_description:"Formate dehydrogenase (AHRD V1 **** Q5NE18_SOLLC); contains Interpro domain(s) IPR006140 D-isomer specific 2-hydroxyacid dehydrogenase, NAD-binding "	0	30	9	18	9	381	42.1	7.34	48.68	9	178.9	156.2	180	199.4	234.9	239.8	290.2	216.7	232.6	146.9	235.6	210.4	345.9
High	Solyc04g071340.2.1	genomic_reference:SL2.50ch04 gene_region:55860635-55865238 transcript_region:SL2.50ch04:55860635..55865238+ go_terms:GO:0042132 functional_description:"Fructose-1 6-bisphosphatase class 1 (AHRD V1 **** D3PE46_DEFDS); contains Interpro domain(s) IPR000146 Fructose-1,6-bisphosphatase "	0	52	15	31	15	340	37.1	5.55	69.57	15	524.2	667.7	593.7	623.9	589.2	634.5	753.2	766.4	701.5	633.6	592.8	533.2	566.1
High	Solyc06g007570.2.1	genomic_reference:SL2.50ch06 gene_region:1570793-1573532 transcript_region:SL2.50ch06:1570793..1573532+ go_terms:GO:0003735,GO:0005515 functional_description:"40S ribosomal protein S8 (AHRD V1 ***- Q0E158_ORYSJ); contains Interpro domain(s) IPR001047 Ribosomal protein S8e "	0	36	7	29	3	220	25	10.3	89.51	7	180.7	238.5	223	153.8	159.2	141.6	144.9	163.4	156.6	168.4	156	149.9	163.5
High	Solyc05g052480.2.1	genomic_reference:SL2.50ch05 gene_region:61836481-61844845 transcript_region:SL2.50ch05:61836481..61844845+ go_terms:GO:0003993 functional_description:"Multiple inositol polyphosphate phosphatase (AHRD V1 ***- Q54ND5_DICDI); contains Interpro domain(s) IPR016274 Histidine acid phosphatase, eukaryotic "	0	18	6	6	5	502	56.6	7.09	19.06	6	58.7	69.2	71.4	87.8	125	91.4	79.5	76.5	77.4	89.7	86.3	97	53.6
High	Solyc04g007280.2.1	genomic_reference:SL2.50ch04 gene_region:990913-1002634 transcript_region:SL2.50ch04:990913..1002634+ go_terms:GO:0005215 functional_description:"Nup98 protein (Fragment) (AHRD V1 *--- Q68G59_MOUSE); contains Interpro domain(s) IPR007230 Peptidase S59, nucleoporin "	0	13	12	14	11	994	102.9	8.46	36.57	12	234.9	210.6	255.4	205.9	214.1	226.7	267.8	285.7	312.7	243.1	226.8	207.3	211.8
High	Solyc12g042740.1.1	evidence_code:10F1H1E1IEG genomic_reference:SL2.50ch12 gene_region:43614745-43620419 transcript_region:SL2.50ch12:43614745..43620419- go_terms:GO:0008312 functional_description:"Signal recognition particle protein 3 (AHRD V1 ***- D7KD74_ARALY); contains Interpro domain(s) IPR000897 Signal recognition particle, SRP54 subunit, GTPase IPR006325 Signal recognition particle, SRP54 subunit "	0	29	11	15	5	499	55.1	9.03	33.04	11	216.3	219	205.8	238.7	251.9	259.1	243.9	225.3	253.9	255.2	208.7	246.6	206.7
High	Solyc09g011030.2.1	genomic_reference:SL2.50ch09 gene_region:4368272-4373182 transcript_region:SL2.50ch09:4368272..4373182- go_terms:GO:0005488 functional_description:"Hsp70 nucleotide exchange factor fes1 (AHRD V1 *-*- C8V0S6_EMENI); contains Interpro domain(s) IPR011989 Armadillo-like helical "	0	27	8	15	8	397	43.4	5.12	49.44	8	96.3	98.6	100.9	99.8	86	88.2	86	59.7	75.6	82.3	77.6	97	67
High	Solyc01g100480.2.1	genomic_reference:SL2.50ch01 gene_region:82248236-82253849 transcript_region:SL2.50ch01:82248236..82253849+ functional_description:"Unknown Protein (AHRD V1)"	0	19	5	10	5	274	29.8	4.78	20.13	5	93.1	103.5	84.9	139.9	107.3	115.8	78.2	80.6	75.6	131.2	131.7	123.6	90.7
High	Solyc02g088720.2.1	genomic_reference:SL2.50ch02 gene_region:45279650-45290880 transcript_region:SL2.50ch02:45279650..45290880+ go_terms:GO:0003676,GO:0000166 functional_description:"Heterogeneous nuclear ribonucleoprotein R (Fragment) (AHRD V1 *--- Q28BX1_XENTR); contains Interpro domain(s) IPR000504 RNA recognition motif, RNP-1 "	0	24	7	7	7	545	60.6	7.75	16.45	7	73	81	90.8	82.9	81.6	95.3	95.4	97.3	105.5	76	101	107.2	94.9
High	Solyc10g078490.1.1	evidence_code:10F1H1E1IEG genomic_reference:SL2.50ch10 gene_region:59623304-59626910 transcript_region:SL2.50ch10:59623304..59626910- go_terms:GO:0015250 functional_description:"Aquaporin (AHRD V1 ***- B0X7V5_CULQU); contains Interpro domain(s) IPR000425 Major intrinsic protein "	0	21	3	11	3	243	26	9.76	24.76	3	144.1	151.8	103.7	202.8	159.4	164	94.4	91.6	86.3	165	170.7	157.7	176.9
High	Solyc10g045600.1.1	evidence_code:10F0H1E1IEG genomic_reference:SL2.50ch10 gene_region:30297711-30304480 transcript_region:SL2.50ch10:30297711..30304480+ go_terms:GO:0016021 functional_description:"Transmembrane protein (AHRD V1 **-- C0NFK1_AJECG); contains Interpro domain(s) IPR009637 Transmembrane receptor, eukaryota "	0	8	3	5	3	521	58.3	7.93	12.62	3	12.4	19.1	17.7	13.8	24.1	32.1	26.2	25	38	24.4	18.4	14.6	13.8
High	Solyc04g079790.2.1	genomic_reference:SL2.50ch04 gene_region:61710390-61712995 transcript_region:SL2.50ch04:61710390..61712995- go_terms:GO:0005840 functional_description:"30S ribosomal protein S9 (AHRD V1 *-*- B6SZ34_MAIZE); contains Interpro domain(s) IPR000754 Ribosomal protein S9 "	0	31	5	6	5	237	26.3	10.11	13.4	5	79.5	87.1	81.6	85.8	87.3	89.5	137.9	107.1	103.2	99.4	64.4	78.6	67.3
High	Solyc01g079680.2.1	genomic_reference:SL2.50ch01 gene_region:71306007-71308978 transcript_region:SL2.50ch01:71306007..71308978+ go_terms:GO:0005515,GO:0005098 functional_description:"Ran GTPase activating protein (Fragment) (AHRD V1 **-* A7M8K5_NICBE); contains Interpro domain(s) IPR003590 Leucine-rich repeat, ribonuclease inhibitor subtype "	0	44	17	39	17	550	60.2	4.75	129.89	17	610.3	593.2	663.3	558	495	571.3	541.4	535.8	575.8	536.2	548.9	596.5	497.7
High	Solyc03g093430.2.1	genomic_reference:SL2.50ch03 gene_region:48160685-48165589 transcript_region:SL2.50ch03:48160685..48165589+ go_terms:GO:0005100 functional_description:"Rho GTPase activating protein 1 (AHRD V1 *-** Q568D8_DANRE); contains Interpro domain(s) IPR000198 RhoGAP "	0	11	3	4	3	377	41.8	7.17	11.28	3	291.6	254.2	203.8	299.3	254.2	250.6	156.5	184.7	173.1	259.8	250.6	264	124.9
High	Solyc07g055060.2.1	genomic_reference:SL2.50ch07 gene_region:60510756-60518074 transcript_region:SL2.50ch07:60510756..60518074- go_terms:GO:0005515 functional_description:"Phosphoenolpyruvate carboxylase 1 (AHRD V1 ***- O23946_GOSHI); contains Interpro domain(s) IPR015813 Pyruvate/Phosphoenolpyruvate kinase, catalytic core IPR001449 Phosphoenolpyruvate carboxylase "	0	18	15	16	7	964	109.9	6.15	34.06	15	338	280.4	324.3	418	449.6	463.6	402	361.5	374.1	507.3	370.4	364.7	931.7
High	Solyc06g068700.2.1	genomic_reference:SL2.50ch06 gene_region:38979365-38982564 transcript_region:SL2.50ch06:38979365..38982564- go_terms:GO:0005509 functional_description:"Calcium-binding protein Calnexin (AHRD V1 **-* Q9BLH3_HALRO); contains Interpro domain(s) IPR001580 Calreticulin/calnexin "	0	34	16	33	14	532	60.8	4.87	82.94	16	426.5	519.1	410.8	674.7	646.2	699.5	550.6	548.3	601.3	673.4	666.7	650.6	519.7
High	Solyc02g093900.2.1	genomic_reference:SL2.50ch02 gene_region:49178107-49182974 transcript_region:SL2.50ch02:49178107..49182974- go_terms:GO:0045153 functional_description:"Cytochrome c1 (AHRD V1 **** Q9FKS5_ARATH); contains Interpro domain(s) IPR002326 Cytochrome c1 "	0	50	8	18	4	269	29.6	6.01	58.07	8	216.9	250.8	233.6	254.3	345.8	342.2	304.2	256.8	307.2	345.4	270.5	255.2	287.1
High	Solyc01g009050.2.1	genomic_reference:SL2.50ch01 gene_region:3045561-3064835 transcript_region:SL2.50ch01:3045561..3064835- go_terms:GO:0032324,GO:0006777 functional_description:"Molybdenum cofactor biosynthesis protein (AHRD V1 ***- Q309F9_MAIZE); contains Interpro domain(s) IPR005110 MoeA, N-terminal, domain I and II "	0	23	8	9	8	670	70.7	6.64	30.07	8	56.9	60.4	57.5	58.8	88.6	100	84.2	65	83.3	74.5	85.4	65.3	67
High	Solyc08g081720.2.1	genomic_reference:SL2.50ch08 gene_region:61867512-61869759 transcript_region:SL2.50ch08:61867512..61869759- go_terms:GO:0005975 functional_description:"Glycoside hydrolase family 5 (AHRD V1 **-- C7Q2F2_CATAD); contains Interpro domain(s) IPR001547 Glycoside hydrolase, family 5 "	0	7	3	3	3	497	56.3	9.25	6.36	3	38.2	21.7	29.5	22.1	24.1	19	18.3	11.9	10.5	24.6	20.7	22.9	16.4
High	Solyc09g083410.2.1	genomic_reference:SL2.50ch09 gene_region:64466144-64472295 transcript_region:SL2.50ch09:64466144..64472295- go_terms:GO:0004848,GO:0047652 functional_description:"Amidase hydantoinase/carbamoylase family protein expressed (AHRD V1 **-- Q2QMN7_ORYSJ); contains Interpro domain(s) IPR010158 Amidase, hydantoinase/carbamoylase "	0	47	14	20	14	467	50.7	5.62	54.8	14	233.6	263.2	219.2	264.1	254.7	262.7	206.9	187.9	185.5	224.3	278.6	254.7	355.2
High	Solyc05g018570.2.1	genomic_reference:SL2.50ch05 gene_region:22252361-22260280 transcript_region:SL2.50ch05:22252361..22260280- go_terms:GO:0005524,GO:0005737,GO:0017111 functional_description:"26S protease regulatory subunit 8 homolog A (AHRD V1 ***- PRS8A_ARATH); contains Interpro domain(s) IPR005937 26S proteasome subunit P45 "	0	45	15	35	14	417	47	8.73	98.96	15	613.4	547.5	545.5	645.3	616.7	630.8	672.9	678.8	621.4	842.5	564.6	612	757.6
High	Solyc08g076690.1.1	evidence_code:10F0H1E1IEG genomic_reference:SL2.50ch08 gene_region:57799937-57801034 transcript_region:SL2.50ch08:57799937..57801034+ go_terms:GO:0004428 functional_description:"Inositol-tetrakisphosphate 1-kinase 1 (AHRD V1 **** B6TJ44_MAIZE); contains Interpro domain(s) IPR017427 Inositol-tetrakisphosphate 1-kinase "	0.001	10	2	2	2	365	41.6	6.8	5.08	2	17.5	20.3	16.9	24.1	20	23.4	22.1	28.4	23.4	34.5	22.7	17.2	15.5
High	Solyc04g064760.2.1	genomic_reference:SL2.50ch04 gene_region:55019440-55023522 transcript_region:SL2.50ch04:55019440..55023522- go_terms:GO:0042802,GO:0004185 functional_description:"Serine carboxypeptidase F13S12.6 (AHRD V1 **** B6U5K7_MAIZE); contains Interpro domain(s) IPR001563 Peptidase S10, serine carboxypeptidase "	0	29	9	12	9	467	52.3	7.3	34.73	9	301.9	390.4	316.6	571.8	490.7	477.3	431.5	487.7	408.4	494	543.8	545.3	560.2
High	Solyc08g006600.2.1	genomic_reference:SL2.50ch08 gene_region:1188325-1206669 transcript_region:SL2.50ch08:1188325..1206669- go_terms:GO:0003924 functional_description:"Dynamin-2 (AHRD V1 ***- D0MQ53_PHYIN); contains Interpro domain(s) IPR000375 Dynamin central region "	0	13	9	10	6	755	84.5	6.47	15.57	9	52.6	41.4	46.5	35.9	66	72.7	61.3	58.7	76.9	62	64.9	58.9	35.6
High	Solyc10g054320.1.1	evidence_code:10F1H1E1IEG genomic_reference:SL2.50ch10 gene_region:50711112-50717005 transcript_region:SL2.50ch10:50711112..50717005- go_terms:GO:0046872 functional_description:"Coiled-coil domain-containing protein 90B mitochondrial (AHRD V1 **-- C1C3U9_RANCA); contains Interpro domain(s) IPR012439 Protein of unknown function DUF1640 "	0	11	2	2	2	255	28.5	9.1	4.01	2	23.5	27	27.4	36.5	30	24.2	19.5	15.8	22	25.3	26.6	34.6	23.4
High	Solyc02g081700.1.1	evidence_code:10F1H1E1IEG genomic_reference:SL2.50ch02 gene_region:40134968-40135714 transcript_region:SL2.50ch02:40134968..40135714+ go_terms:GO:0019773,GO:0005839 functional_description:"Proteasome subunit alpha type (AHRD V1 ***- Q38HT0_SOLTU); contains Interpro domain(s) IPR001353 Proteasome, subunit alpha/beta "	0	58	11	26	11	248	27.2	5.74	58.46	11	547.5	642.4	613.6	550.2	491.7	545.2	514.4	500.4	525.4	523.4	529.2	517.7	551.1
High	Solyc04g082400.2.1	genomic_reference:SL2.50ch04 gene_region:63662213-63669892 transcript_region:SL2.50ch04:63662213..63669892- go_terms:GO:0003844 functional_description:"1 4-alpha-glucan branching enzyme (AHRD V1 **** Q08131_MANES); contains Interpro domain(s) IPR006589 Glycosyl hydrolase, family 13, subfamily, catalytic region "	0	6	4	5	4	844	96.3	6.09	10.55	4	23.5	27.1	25.8	24.3	26.2	21.6	39.6	30.4	43	29.2	24.9	20.5	41
High	Solyc03g097270.2.1	genomic_reference:SL2.50ch03 gene_region:53034151-53040369 transcript_region:SL2.50ch03:53034151..53040369+ go_terms:GO:0004869,GO:0050897 functional_description:"Cysteine proteinase inhibitor (AHRD V1 **** Q5Y7Z8_PETHY); contains Interpro domain(s) IPR000010 Proteinase inhibitor I25, cystatin "	0	35	6	14	5	235	26.2	6.9	48.45	6	181.2	217.9	186.2	178.9	140.4	165.6	155.4	141.2	161	180.2	137.7	181.1	123.3
High	Solyc02g085420.2.1	genomic_reference:SL2.50ch02 gene_region:42904687-42910671 transcript_region:SL2.50ch02:42904687..42910671- go_terms:GO:0003676,GO:0000166 functional_description:"U1 small nuclear ribonucleoprotein (AHRD V1 *-*- A8J8G5_CHLRE); contains Interpro domain(s) IPR012677 Nucleotide-binding, alpha-beta plait "	0	25	11	16	11	478	56.9	8.84	44.74	11	103.1	132.5	142.8	115	102.4	107.7	172.1	160.5	159.8	101.8	113.2	114.3	116.5
High	Solyc01g059880.2.1	genomic_reference:SL2.50ch01 gene_region:61770639-61776611 transcript_region:SL2.50ch01:61770639..61776611- go_terms:GO:0005515,GO:0003878 functional_description:"ATP citrate lyase a-subunit (AHRD V1 **** Q93YH4_LUPAL); contains Interpro domain(s) IPR016141 Citrate synthase-like, core "	0	44	20	40	7	608	65.5	7.62	103.45	20	59	54.7	65.2	64.4	59.6	74.8	45.3	52.3	42.4	59.3	67.7	67.9	50.8
High	Solyc01g103940.2.1	genomic_reference:SL2.50ch01 gene_region:84178144-84182461 transcript_region:SL2.50ch01:84178144..84182461+ go_terms:GO:0004679 functional_description:"Serine/threonine protein kinase (AHRD V1 **** Q0PL87_CAMSI); contains Interpro domain(s) IPR015740 Plant protein serine/threonine kinase-like "	0	12	3	5	3	361	41.6	5.64	14.25	3	36.6	38.4	41	40.1	30.8	24	34.7	26.7	30.7	19.5	33.2	37.1	29.1
High	Solyc07g064130.1.1	evidence_code:10F1H1E1IEG genomic_reference:SL2.50ch07 gene_region:63629717-63631090 transcript_region:SL2.50ch07:63629717..63631090+ go_terms:GO:0031386,GO:0043008 functional_description:"Ubiquitin (AHRD V1 ***- Q39257_PEA); contains Interpro domain(s) IPR019956 Ubiquitin subgroup "	0	62	7	86	2	457	51.2	7.61	155.93	7	126.3	122.8	128.7	166.9	148.9	163.8	131.7	149.3	147.5	159.2	157.1	167.9	155.8
High	Solyc11g005330.1.1	evidence_code:10F1H1E1IEG genomic_reference:SL2.50ch11 gene_region:263971-265417 transcript_region:SL2.50ch11:263971..265417- go_terms:GO:0005515,GO:0005524 functional_description:"Actin (AHRD V1 ***- Q7XZK0_GOSHI); contains Interpro domain(s) IPR004000 Actin/actin-like "	0	58	17	87	6	377	41.8	5.49	233.18	17	2234.4	2054	2267.4	2064.8	2185	2110.6	2366.3	2449.7	2350.2	2045.6	2312.2	1934	2095
High	Solyc01g068400.2.1	genomic_reference:SL2.50ch01 gene_region:70011635-70020149 transcript_region:SL2.50ch01:70011635..70020149+ go_terms:GO:0051087 functional_description:"Tubulin-specific chaperone A (AHRD V1 **** C1C4Y4_RANCA); contains Interpro domain(s) IPR004226 Tubulin binding cofactor A "	0	39	3	4	3	76	8.7	4.45	9.5	3	45.5	56.6	49.3	49.2	34.7	56.6	42.2	41.3	39.6	47.5	50.3	46	33
High	Solyc01g090990.2.1	genomic_reference:SL2.50ch01 gene_region:76442172-76448800 transcript_region:SL2.50ch01:76442172..76448800- go_terms:GO:0005198 functional_description:"Vesicle-associated membrane protein-associated protein (AHRD V1 ***- Q1ANA7_WHEAT); contains Interpro domain(s) IPR016763 Vesicle-associated membrane protein "	0	18	4	6	4	240	26.4	8.37	9.75	4	92.1	77.6	80.4	87.1	77	70.6	48.1	61.9	68.2	69.7	87.8	73.8	50.8
High	Solyc03g121830.1.1	evidence_code:10F0H1E1IEG genomic_reference:SL2.50ch03 gene_region:63926516-63927811 transcript_region:SL2.50ch03:63926516..63927811+ go_terms:GO:0004379 functional_description:"Glycylpeptide N-tetradecanoyltransferase (AHRD V1 **** B9N5F3_POPTR); contains Interpro domain(s) IPR000903 Myristoyl-CoA:protein N-myristoyltransferase "	0	21	5	12	5	431	49.7	7.81	50.43	5	105.9	111.9	116.3	100.3	103.2	142.2	102.1	97.1	102.1	123.3	106.2	109.8	100
High	Solyc03g122090.2.1	genomic_reference:SL2.50ch03 gene_region:64108342-64111692 transcript_region:SL2.50ch03:64108342..64111692+ go_terms:GO:0005484 functional_description:"Protein transport protein Sec22 (AHRD V1 **-- B0CRV5_LACBS); contains Interpro domain(s) IPR001388 Synaptobrevin IPR010908 Longin "	0	33	7	12	7	218	25.4	9.16	19.01	7	112.1	123.9	121.2	111.6	92.9	97.7	69	93.4	100.8	96.7	104.9	97.9	89.5
High	Solyc06g082800.2.1	genomic_reference:SL2.50ch06 gene_region:44758185-44764570 transcript_region:SL2.50ch06:44758185..44764570- go_terms:GO:0015450 functional_description:"Mitochondrial import receptor subunit TOM40 (AHRD V1 ***- B6TEP3_MAIZE); contains Interpro domain(s) IPR001925 Porin, eukaryotic type "	0	41	8	10	6	312	34.7	7.52	23.71	8	44.5	45	52.3	71.1	60.3	51.1	72.3	57.2	77.9	58.4	56.4	65.5	48.1
High	Solyc09g007940.2.1	genomic_reference:SL2.50ch09 gene_region:1440058-1444221 transcript_region:SL2.50ch09:1440058..1444221+ go_terms:GO:0004001 functional_description:"Adenosine kinase (AHRD V1 **** D2D2Z6_GOSHI); contains Interpro domain(s) IPR001805 Adenosine kinase "	0	29	6	16	3	340	37.4	5.12	57.95	6	107.8	107.4	123.4	94.7	88.8	99	129.1	127.2	137.2	107.6	77.8	100	114.1
High	Solyc07g065310.2.1	genomic_reference:SL2.50ch07 gene_region:64344445-64352893 transcript_region:SL2.50ch07:64344445..64352893- functional_description:"Magnesium and cobalt efflux protein corC (AHRD V1 *--- Q7P7S7_FUSNV); contains Interpro domain(s) IPR002550 Protein of unknown function DUF21 "	0	4	2	4	2	662	73.9	5.11	7.76	2	19.4	25.3	22.8	40.3	29.8	26.9	29.6	26.9	28.4	40	25.6	30	26.9
High	Solyc12g055800.1.1	evidence_code:10F1H1E1IEG genomic_reference:SL2.50ch12 gene_region:47132031-47139706 transcript_region:SL2.50ch12:47132031..47139706- go_terms:GO:0046961 functional_description:"V-type ATP synthase alpha chain (AHRD V1 ***- VATA_METTH); contains Interpro domain(s) IPR005725 ATPase, V1 complex, subunit A "	0	53	25	62	25	623	68.5	5.34	210.46	25	743.3	630.3	704.4	775	822.6	830.6	785.6	804	802.1	871.5	777.9	770.2	951.1
High	Solyc01g008530.2.1	genomic_reference:SL2.50ch01 gene_region:2630977-2641984 transcript_region:SL2.50ch01:2630977..2641984- go_terms:GO:0044237,GO:0008152 functional_description:"Cinnamoyl CoA reductase-like protein (AHRD V1 ***- B9HNY0_POPTR); contains Interpro domain(s) IPR016040 NAD(P)-binding domain "	0	21	6	11	5	328	35.9	6.55	25.18	6	67	39.9	33	78.2	53.9	73.2	79.3	75.4	102.1	45.3	73.6	83.4	85.1
High	Solyc09g075090.1.1	evidence_code:10F0H1E1IEG genomic_reference:SL2.50ch09 gene_region:62395517-62400644 transcript_region:SL2.50ch09:62395517..62400644- go_terms:GO:0050733 functional_description:"Arginine/serine-rich splicing factor (AHRD V1 ***- Q176A9_AEDAE); contains Interpro domain(s) IPR012677 Nucleotide-binding, alpha-beta plait "	0	31	8	13	7	305	34.3	10.64	42.43	8	218.8	294.5	274.7	236.4	252.9	239.3	356.2	321.3	343.4	264.1	239.1	222.5	324.1
High	Solyc01g080940.2.1	genomic_reference:SL2.50ch01 gene_region:72789735-72793615 transcript_region:SL2.50ch01:72789735..72793615+ go_terms:GO:0005515 functional_description:"5-hydroxyisourate hydrolase (AHRD V1 ***- B9SKJ6_RICCO); contains Interpro domain(s) IPR014306 Hydroxyisourate hydrolase "	0	9	2	2	2	335	37.4	8.24	4.75	2	26	21.3	24.9	17.4	19.3	26.1	17.5	20.9	15.4	25.1	16.8	20.2	21.6
High	Solyc10g078790.1.1	evidence_code:10F0H1E1IEG genomic_reference:SL2.50ch10 gene_region:59815642-59817549 transcript_region:SL2.50ch10:59815642..59817549+ functional_description:"AT5G57460 protein (Fragment) (AHRD V1 *-*- B9DH18_ARATH)"	0	23	10	10	10	635	69	5.06	27.55	10	32.5	29.2	31.1	27.4	30.3	36.3	28.1	27.5	28.4	26.5	36.1	31.9	28.4
High	Solyc10g047220.1.1	evidence_code:10F0H0E1IEG genomic_reference:SL2.50ch10 gene_region:35685596-35689949 transcript_region:SL2.50ch10:35685596..35689949+ functional_description:"Genomic DNA chromosome 5 P1 clone MHJ24 (AHRD V1 ***- Q9FMI4_ARATH)"	0.001	11	2	2	2	235	25.8	5.85	2.18	2	51.4	55	61.6	31.6	48.5	39.2	46.8	47.7	47.2	40	41.3	37.4	45.2
High	Solyc07g064250.2.1	genomic_reference:SL2.50ch07 gene_region:63690097-63697795 transcript_region:SL2.50ch07:63690097..63697795- go_terms:GO:0003756,GO:0042802 functional_description:"Protein disulfide isomerase (AHRD V1 **** Q5EUD1_MAIZE); contains Interpro domain(s) IPR012936 Protein of unknown function DUF1692 "	0.001	5	2	2	2	481	53.9	7.11	4.32	2	70.1	74.1	67.1	96.5	80.1	77.7	76.9	77.7	75.1	87.1	84.3	83.4	60.7
High	Solyc08g080190.2.1	genomic_reference:SL2.50ch08 gene_region:60678188-60683202 transcript_region:SL2.50ch08:60678188..60683202- go_terms:GO:0016614,GO:0006066,GO:0050660 functional_description:"Choline dehydrogenase (AHRD V1 ***- A8NUQ9_COPC7); contains Interpro domain(s) IPR012132 Glucose-methanol-choline oxidoreductase "	0	28	12	27	12	575	62.7	7.37	86.26	12	153.3	186.7	190.6	179.8	238.3	306.7	401.1	506.3	229.9	947.4	1295.1	1373.5	1879.4
High	Solyc02g092670.1.1	evidence_code:10F1H1E1IEG genomic_reference:SL2.50ch02 gene_region:48256556-48258820 transcript_region:SL2.50ch02:48256556..48258820- go_terms:GO:0004252 functional_description:"Subtilisin-like protease (AHRD V1 ***- A9XG40_TOBAC); contains Interpro domain(s) IPR015500 Peptidase S8, subtilisin-related "	0	30	14	18	11	754	79.9	6.34	42.07	14	92.8	112.9	102.4	130.6	169.2	179.3	222.6	296.7	141.1	371	409.3	420.5	948.8
High	Solyc05g015390.2.1	genomic_reference:SL2.50ch05 gene_region:10448358-10450024 transcript_region:SL2.50ch05:10448358..10450024+ functional_description:"REF-like stress related protein 1 (AHRD V1 *--- Q6XNP4_HEVBR); contains Interpro domain(s) IPR008802 Rubber elongation factor "	0	30	6	8	6	230	25.1	7.59	15.69	6	126.2	151.4	164.1	198.1	220.6	240.1	240.3	180.1	280.2	387.4	388.7	452.2	219.6
High	Solyc01g110210.1.1	evidence_code:10F0H0E0IEG genomic_reference:SL2.50ch01 gene_region:88733689-88734736 transcript_region:SL2.50ch01:88733689..88734736+ functional_description:"Terminal ear1-like 2 protein (AHRD V1 *--- A9XIW7_POPCN); contains Interpro domain(s) IPR007201 RNA recognition motif 2 "	0	12	3	6	3	257	29.6	9.95	13.07	3	265.5	283.8	175	219.9	186.4	217.5	144.4	175.2	122	305.6	288.9	279.2	196.4
High	Solyc08g077180.2.1	genomic_reference:SL2.50ch08 gene_region:58254085-58261125 transcript_region:SL2.50ch08:58254085..58261125- go_terms:GO:0004743 functional_description:"Pyruvate kinase (AHRD V1 **** Q53WS7_TOBAC); contains Interpro domain(s) IPR001697 Pyruvate kinase "	0	31	12	27	10	580	63.6	7.17	79.95	12	379.1	406.6	355.9	322.7	343.5	365.7	422	407.7	439.1	557.7	447.5	432.1	384.7
High	Solyc07g065170.2.1	genomic_reference:SL2.50ch07 gene_region:64272755-64275084 transcript_region:SL2.50ch07:64272755..64275084- go_terms:GO:0003735,GO:0005515 functional_description:"40S ribosomal protein S8 (AHRD V1 ***- B4FGG1_MAIZE); contains Interpro domain(s) IPR001047 Ribosomal protein S8e "	0	34	6	23	2	221	25	10.42	71.84	6	29.5	37.1	33	20.7	17.7	21.1	21.4	29.1	23.6	24.1	31.2	26.9	16.7
High	Solyc02g036330.2.1	genomic_reference:SL2.50ch02 gene_region:21212125-21215701 transcript_region:SL2.50ch02:21212125..21215701- go_terms:GO:0016887 functional_description:"26S protease regulatory subunit 6B (AHRD V1 **-- PRS6B_MANSE); contains Interpro domain(s) IPR003959 ATPase, AAA-type, core "	0	22	4	4	4	202	22.8	6.24	10.48	4	87.7	80.4	81	78	77.5	75.6	108.6	93.5	93	97.4	109.7	108.7	79.5
High	Solyc09g082390.1.1	evidence_code:10F0H1E1IEG genomic_reference:SL2.50ch09 gene_region:63547530-63549131 transcript_region:SL2.50ch09:63547530..63549131- functional_description:"Pentatricopeptide repeat-containing protein (AHRD V1 ***- D7L220_ARALY); contains Interpro domain(s) IPR002885 Pentatricopeptide repeat "	0	12	4	4	4	533	61.2	6.7	9.09	4	44.3	36.5	41.6	34.8	35.9	37.6	52.7	45.5	56.1	51.1	52.4	41.9	30.5
High	Solyc12g098700.1.1	evidence_code:10F0H1E1IEG genomic_reference:SL2.50ch12 gene_region:64460870-64464313 transcript_region:SL2.50ch12:64460870..64464313+ go_terms:GO:0008026,GO:0005524 functional_description:"ATP dependent RNA helicase (AHRD V1 *-*- B3LNW9_YEAS1); contains Interpro domain(s) IPR011545 DNA/RNA helicase, DEAD/DEAH box type, N-terminal "	0	6	7	8	7	1147	130.8	6.35	17.1	7	133.6	103.6	117.2	82	71.6	89.5	94.1	93.4	95.7	104.7	109.5	107.4	101
High	Solyc01g096520.2.1	genomic_reference:SL2.50ch01 gene_region:79361269-79366355 transcript_region:SL2.50ch01:79361269..79366355+ go_terms:GO:0006457 functional_description:"Peptidyl-prolyl cis-trans isomerase (AHRD V1 ***- B9GX77_POPTR); contains Interpro domain(s) IPR002130 Peptidyl-prolyl cis-trans isomerase, cyclophilin-type "	0	11	2	2	2	190	20.5	8.12	6.27	2	133.6	144	156	109.2	98.6	108.5	110.6	121	132.6	139.4	139.6	138.9	111.8
High	Solyc03g119980.2.1	genomic_reference:SL2.50ch03 gene_region:62544810-62547302 transcript_region:SL2.50ch03:62544810..62547302- go_terms:GO:0004622 functional_description:"Lipase-like protein (AHRD V1 **-- Q9M3D1_ARATH)"	0	16	3	6	3	327	36.3	6.32	18.05	3	283.4	278.3	305.7	226.4	207.5	190.9	230.1	268.1	253.5	253.3	244.3	259	173.6
High	Solyc04g008010.2.1	genomic_reference:SL2.50ch04 gene_region:1656495-1673137 transcript_region:SL2.50ch04:1656495..1673137- go_terms:GO:0030674 functional_description:"Protein VAC14 homolog (AHRD V1 **-- VAC14_XENLA); contains Interpro domain(s) IPR011989 Armadillo-like helical "	0	9	4	6	2	692	77.9	5.95	19.63	4	187.1	135	163.2	107.2	115	128.5	111.2	125.1	125.7	136.3	141.2	144.4	116
High	Solyc10g047950.1.1	evidence_code:10F1H1E1IEG genomic_reference:SL2.50ch10 gene_region:38620947-38627409 transcript_region:SL2.50ch10:38620947..38627409- go_terms:GO:0004427 functional_description:"Inorganic pyrophosphatase family protein (AHRD V1 **** D7M262_ARALY); contains Interpro domain(s) IPR008162 Inorganic pyrophosphatase "	0	15	3	6	2	294	32.6	5.99	14.93	3	153.8	178	173	142.2	144.3	152.4	149.2	107.1	132.3	179.5	160	186.3	107.5
High	Solyc07g047790.2.1	genomic_reference:SL2.50ch07 gene_region:56327803-56334029 transcript_region:SL2.50ch07:56327803..56334029- go_terms:GO:0005524,GO:0006950 functional_description:"Chaperone protein htpG (AHRD V1 ***- HTPG_IDILO); contains Interpro domain(s) IPR001404 Heat shock protein Hsp90 "	0	57	39	142	33	794	90.4	5.35	416.66	39	2381.3	2586.3	2733.1	2611.2	2773.7	2772.7	2854.9	2786.5	2870.9	3073.2	3144.5	3116.6	2524
High	Solyc07g066580.2.1	genomic_reference:SL2.50ch07 gene_region:65198760-65204479 transcript_region:SL2.50ch07:65198760..65204479+ go_terms:GO:0004792,GO:0016784 functional_description:"Mercaptopyruvate sulfurtransferase-like protein (AHRD V1 **** C0LIR4_SOLLC); contains Interpro domain(s) IPR001763 Rhodanese-like IPR001307 Thiosulphate sulfurtransferase, conserved site "	0	43	10	14	8	371	40.9	7.87	33.19	10	250.2	283.8	294.7	366.6	402.3	387.8	326.6	298.1	335.7	347.1	319.9	334.2	310.7
High	Solyc07g026770.2.1	genomic_reference:SL2.50ch07 gene_region:31132623-31137555 transcript_region:SL2.50ch07:31132623..31137555- go_terms:GO:0000276 functional_description:"Mitochondrial ATP synthase g subunit family protein (AHRD V1 ***- D7MFB8_ARALY); contains Interpro domain(s) IPR006808 ATPase, F0 complex, subunit G, mitochondrial "	0	13	3	5	2	186	21.3	8.98	11.47	3	189.7	209.1	176.9	210.6	213.6	221.4	236.5	205.9	236.1	180.2	199.3	178.7	170.4
High	Solyc01g098040.2.1	genomic_reference:SL2.50ch01 gene_region:80409336-80411929 transcript_region:SL2.50ch01:80409336..80411929- functional_description:"Methyltransferase type 12 (AHRD V1 *-*- D5C2M0_NITHN); contains Interpro domain(s) IPR013217 Methyltransferase type 12 "	0	14	4	4	4	325	36.3	7.37	6.89	4	67.9	93.5	76	103.2	92.9	96.9	107	94	103.9	84.7	74.5	84.1	46.9
High	Solyc01g079610.2.1	genomic_reference:SL2.50ch01 gene_region:71223893-71229871 transcript_region:SL2.50ch01:71223893..71229871- go_terms:GO:0006457,GO:0031072 functional_description:"DNAJ chaperone (AHRD V1 ***- B0W7V8_CULQU); contains Interpro domain(s) IPR003095 Heat shock protein DnaJ "	0	63	18	69	18	345	39.2	6.99	236.29	18	1146	1605.5	1341.9	1660.8	1784.4	1603.6	1717.8	1661.9	1808.5	1493.8	1309.7	1305.1	1137.1
High	Solyc02g067460.2.1	genomic_reference:SL2.50ch02 gene_region:32236994-32239690 transcript_region:SL2.50ch02:32236994..32239690+ go_terms:GO:0005515,GO:0008308 functional_description:"Porin/voltage-dependent anion-selective channel protein (AHRD V1 **** A9P802_POPTR); contains Interpro domain(s) IPR001925 Porin, eukaryotic type "	0	52	10	59	7	276	29.5	8.6	184.08	10	923	1104	1013.1	1391.6	1281.2	1258.7	1117.2	1158.6	1188.3	1027.8	1068.9	986.6	1153.8
High	Solyc01g007330.2.1	genomic_reference:SL2.50ch01 gene_region:1851938-1853783 transcript_region:SL2.50ch01:1851938..1853783+ go_terms:GO:0015977,GO:0009536 functional_description:"Ribulose bisphosphate carboxylase large chain (AHRD V1 ***- RBL_SOLLC); contains Interpro domain(s) IPR000685 Ribulose bisphosphate carboxylase, large subunit, C-terminal "	0	34	14	36	14	477	52.9	7.02	90.7	14	365.4	240.4	416.7	497.1	603.6	585.2	622	463.1	480.3	447	432	430.5	690.6
High	Solyc05g052810.2.1	genomic_reference:SL2.50ch05 gene_region:62132991-62135193 transcript_region:SL2.50ch05:62132991..62135193- go_terms:GO:0005840 functional_description:"60S ribosomal protein L33-B (AHRD V1 *-*- B6T1L8_MAIZE); contains Interpro domain(s) IPR001780 Ribosomal protein L35Ae "	0	13	3	9	2	214	25.1	9.92	36.08	3	538.4	808.2	787.4	787.9	706.8	704	946.9	939.3	1129	546.6	542.3	511.7	806.5
High	Solyc02g080630.2.1	genomic_reference:SL2.50ch02 gene_region:39392539-39397791 transcript_region:SL2.50ch02:39392539..39397791- go_terms:GO:0046872 functional_description:"Lactoylglutathione lyase (AHRD V1 ***- D2D330_GOSHI); contains Interpro domain(s) IPR004361 Glyoxalase I "	0	42	13	71	12	341	38.5	7.09	193.05	13	1365.4	1608.1	1445	2351.6	2266.4	2159.8	1750.5	1605	1690.2	1637.8	1588.3	1601.9	1404.7
High	Solyc01g098780.2.1	genomic_reference:SL2.50ch01 gene_region:80969274-80972870 transcript_region:SL2.50ch01:80969274..80972870- go_terms:GO:0005515,GO:0008233 functional_description:"Signal peptidase complex subunit 3 (AHRD V1 **** B0XD98_CULQU); contains Interpro domain(s) IPR007653 Signal peptidase 22 kDa subunit "	0	28	4	5	4	167	19	8.97	8.34	4	93.2	107.8	86.8	117.7	104.8	119.3	82.8	75	75.1	91.4	65.6	81.9	78.9
High	Solyc03g098710.1.1	evidence_code:10F0H1E1IEG genomic_reference:SL2.50ch03 gene_region:54435945-54436619 transcript_region:SL2.50ch03:54435945..54436619- go_terms:GO:0004867,GO:0015066 functional_description:"Kunitz-type proteinase inhibitor A4 (Fragment) (AHRD V1 **** C5IWR3_SOLBR); contains Interpro domain(s) IPR011065 Kunitz inhibitor ST1-like "	0	24	3	4	3	224	24.7	6.99	8.46	3	20.5	23.6	17.7	43.2	49.8	39.8	15.9	16.3	11.5	29.4	27.7	30.8	32.3
High	Solyc07g043490.1.1	evidence_code:10F0H1E1IEG genomic_reference:SL2.50ch07 gene_region:54641400-54642851 transcript_region:SL2.50ch07:54641400..54642851+ go_terms:GO:0080044 functional_description:"UDP-glucosyltransferase family 1 protein (AHRD V1 **-* C6KI43_CITSI); contains Interpro domain(s) IPR002213 UDP-glucuronosyl/UDP-glucosyltransferase "	0	35	11	15	11	483	54.9	5.86	41.4	11	486.8	345.6	552.9	522.1	415.2	401.7	305.1	251.1	318.5	320.1	288.4	261.1	533.1
High	Solyc11g018550.2.1	genomic_reference:SL2.50ch11 gene_region:8668547-8674999 transcript_region:SL2.50ch11:8668547..8674999+ go_terms:GO:0016688,GO:0004130,GO:0005247 functional_description:"Thylakoid-bound ascorbate peroxidase 6"	0	35	10	13	6	421	46.1	8.16	33.9	10	56.1	57.4	61.3	83.1	109.1	88.7	53.6	48.3	53.8	55.5	64.4	57.7	59.7
High	Solyc02g069580.2.1	genomic_reference:SL2.50ch02 gene_region:34003786-34009927 transcript_region:SL2.50ch02:34003786..34009927- go_terms:GO:0048040,GO:0050373 functional_description:"UDP-glucose 4-epimerase (AHRD V1 **** B1XPB1_SYNP2); contains Interpro domain(s) IPR005886 UDP-glucose 4-epimerase "	0	18	7	10	7	417	45.7	8.95	25.43	7	109.2	118.9	95.5	194.3	172.5	181.9	129.7	133.3	120.9	98.7	106.4	106.3	77.1
High	Solyc02g083390.2.1	genomic_reference:SL2.50ch02 gene_region:41390059-41393728 transcript_region:SL2.50ch02:41390059..41393728+ go_terms:GO:0004656 functional_description:"Prolyl 4-hydroxylase alpha subunit-like protein (AHRD V1 ***- Q9FKX6_ARATH); contains Interpro domain(s) IPR006620 Prolyl 4-hydroxylase, alpha subunit "	0	44	9	15	9	267	29.9	7.01	52.88	9	45.8	54.5	41.7	87.6	77.8	81.6	60.2	80.7	62.7	42	46.5	46.7	38.2
High	Solyc02g076720.2.1	genomic_reference:SL2.50ch02 gene_region:36422621-36428170 transcript_region:SL2.50ch02:36422621..36428170- go_terms:GO:0004642 functional_description:"Phosphoribosylformylglycinamidine synthase (AHRD V1 **** A9Y5J1_ARATH); contains Interpro domain(s) IPR010073 Phosphoribosylformylglycinamidine synthase, eukaryotes and proteobacteria "	0	19	18	24	18	1459	159.8	5.43	71.85	18	430.8	402.6	455.2	562.2	573.8	607.4	493.5	468.2	554.1	524.4	532.1	544.8	568.7
High	Solyc09g075770.1.1	evidence_code:10F0H1E1IEG genomic_reference:SL2.50ch09 gene_region:62888906-62895497 transcript_region:SL2.50ch09:62888906..62895497+ go_terms:GO:0004467 functional_description:"Long-chain fatty acid CoA ligase (AHRD V1 **** Q9GLP3_CALJA); contains Interpro domain(s) IPR000873 AMP-dependent synthetase and ligase "	0	10	4	5	4	698	77.2	8.37	14.55	4	76.6	39.6	45	34.1	35.7	40.3	24.4	22.9	27.2	30.2	15.1	16.7	35.8
High	Solyc08g077860.2.1	genomic_reference:SL2.50ch08 gene_region:58944472-58948879 transcript_region:SL2.50ch08:58944472..58948879+ go_terms:GO:0004252 functional_description:"Subtilisin-like serine protease (AHRD V1 **-* Q948Q4_ARATH); contains Interpro domain(s) IPR015500 Peptidase S8, subtilisin-related "	0	28	13	38	13	809	85.9	7.58	136.32	13	262.9	313	199.1	263.8	189.7	206.1	161.6	189.3	144	159.7	146	137	119.7
High	Solyc05g050660.1.1	evidence_code:10F0H0E0IEG genomic_reference:SL2.50ch05 gene_region:59936322-59940097 transcript_region:SL2.50ch05:59936322..59940097- functional_description:"Unknown Protein (AHRD V1)"	0	11	6	8	6	797	92	7.43	22.18	6	147.9	100.2	73.6	74.4	61.6	64	46.8	51.4	47.2	52.6	54.6	40.8	76.4
High	Solyc05g051510.2.1	genomic_reference:SL2.50ch05 gene_region:61017078-61019992 transcript_region:SL2.50ch05:61017078..61019992- go_terms:GO:0005515 functional_description:"Prohibitin (AHRD V1 ***- O04361_TOBAC); contains Interpro domain(s) IPR000163 Prohibitin "	0	40	10	23	4	277	30.3	7.49	62.94	10	527.9	557.4	605.1	458.4	547.1	536	725.9	607.3	753.1	670.8	590.6	741.1	506.3
High	Solyc05g054970.2.1	genomic_reference:SL2.50ch05 gene_region:63896453-63900703 transcript_region:SL2.50ch05:63896453..63900703- go_terms:GO:0030165 functional_description:"Ankyrin repeat domain-containing protein 13C-A (AHRD V1 *-** C0H9Z7_SALSA); contains Interpro domain(s) IPR002110 Ankyrin "	0	17	7	8	5	658	73.8	6.33	26.16	7	64.1	57.3	52.8	35.2	34.4	36.6	44	50.1	50.4	42	59	64.5	35.6
High	Solyc02g092380.2.1	genomic_reference:SL2.50ch02 gene_region:48041305-48046787 transcript_region:SL2.50ch02:48041305..48046787- go_terms:GO:0005515,GO:0004842 functional_description:"Peptidyl-prolyl cis-trans isomerase (AHRD V1 ***- C0SDY7_PARBP); contains Interpro domain(s) IPR002130 Peptidyl-prolyl cis-trans isomerase, cyclophilin-type "	0	8	5	5	5	596	65.9	7.59	10.96	5	72.8	62.4	64.2	56.8	51.9	57.4	47.3	60.1	55.6	67.1	72.1	60.3	45.7
High	Solyc08g016510.2.1	genomic_reference:SL2.50ch08 gene_region:7616130-7622289 transcript_region:SL2.50ch08:7616130..7622289- go_terms:GO:0042802,GO:0004175 functional_description:"Proteasome subunit alpha type (AHRD V1 ***- C6SW82_SOYBN); contains Interpro domain(s) IPR001353 Proteasome, subunit alpha/beta "	0	47	8	17	2	237	26.1	4.77	40.31	8	65	60.9	83.9	39.2	49.3	42.6	55.6	50.1	47.2	57.4	57.2	49.8	45.2
High	Solyc01g056520.2.1	genomic_reference:SL2.50ch01 gene_region:47432419-47470048 transcript_region:SL2.50ch01:47432419..47470048- go_terms:GO:0005049,GO:0008536 functional_description:"RAN binding protein 16-like (AHRD V1 **-* Q9LHS4_ARATH); contains Interpro domain(s) IPR001494 Importin-beta, N-terminal "	0	11	9	10	9	1052	119.7	6.34	23.31	9	85.6	63.3	67.3	45.9	62.1	65.3	87.3	104.1	93.7	70.2	92.6	97	70.5
High	Solyc04g076060.2.1	genomic_reference:SL2.50ch04 gene_region:58620807-58625601 transcript_region:SL2.50ch04:58620807..58625601- go_terms:GO:0050815 functional_description:"14-3-3 protein beta/alpha-B (AHRD V1 **-- 143BB_XENLA); contains Interpro domain(s) IPR000308 14-3-3 protein "	0	61	12	40	7	252	28.6	4.84	103.23	12	375.2	321.6	385.8	317.1	346.1	305.4	303.6	316.8	305.2	346.9	392.7	399.5	324.8
High	Solyc02g089440.2.1	genomic_reference:SL2.50ch02 gene_region:45843022-45845794 transcript_region:SL2.50ch02:45843022..45845794+ go_terms:GO:0047262 functional_description:"Glycosyltransferase (AHRD V1 **-- B9NC17_POPTR); contains Interpro domain(s) IPR002495 Glycosyl transferase, family 8 "	0	17	7	7	6	547	63.2	7.85	16.79	7	94.3	113.5	136.8	104.3	117.3	109.5	159.8	138.1	175.6	102.5	86.8	92.2	122.1
High	Solyc03g113020.2.1	genomic_reference:SL2.50ch03 gene_region:57374726-57378948 transcript_region:SL2.50ch03:57374726..57378948+ go_terms:GO:0008565,GO:0042802 functional_description:"Vacuolar protein sorting 29 (AHRD V1 ***- B6SUM0_MAIZE); contains Interpro domain(s) IPR000979 Uncharacterised protein family UPF0025 "	0	24	4	6	4	189	21	6.35	15.53	4	180.4	216.4	209.4	206.8	214.9	213.8	241.3	224.8	253.4	224.8	220	236.8	171.8
High	Solyc02g072100.2.1	genomic_reference:SL2.50ch02 gene_region:35961800-35967753 transcript_region:SL2.50ch02:35961800..35967753- go_terms:GO:0005515 functional_description:"Ubiquitin domain containing 1 (AHRD V1 ***- B6T693_MAIZE)"	0	27	2	2	2	114	12.8	7.28	6.83	2	20.8	25.9	14.9	27.2	28.5	35.3	28.6	28.5	28.2	24.8	14.2	19.5	49.7
High	Solyc06g072800.2.1	genomic_reference:SL2.50ch06 gene_region:41285773-41291236 transcript_region:SL2.50ch06:41285773..41291236+ go_terms:GO:0005525,GO:0005622 functional_description:"ADP-ribosylation factor (AHRD V1 ***- Q5FYS3_DAUCA); contains Interpro domain(s) IPR006688 ADP-ribosylation factor "	0	24	2	3	2	132	15.2	8.4	5.91	2	19.7	26.3	24	37.9	49.6	31.9	29	34.7	43.5	27.7	21.4	25.3	18.8
High	Solyc02g070250.2.1	genomic_reference:SL2.50ch02 gene_region:34583999-34589182 transcript_region:SL2.50ch02:34583999..34589182- go_terms:GO:0005515,GO:0010175 functional_description:"Glycolipid transfer protein domain-containing protein 1 (AHRD V1 **-- GLTD1_DANRE); contains Interpro domain(s) IPR014830 Glycolipid transfer protein, GLTP "	0	19	3	3	3	210	23.5	7.01	6.98	3	65.3	63.4	64.8	56.4	62.1	54.8	50.2	53.5	62	66.6	62.5	64.5	43.8
High	Solyc05g049950.2.1	genomic_reference:SL2.50ch05 gene_region:58942079-58944803 transcript_region:SL2.50ch05:58942079..58944803+ functional_description:"Small nuclear ribonucleoprotein-associated protein B (AHRD V1 *-*- B6T3Z9_MAIZE); contains Interpro domain(s) IPR017131 Small ribonucleoprotein associated, SmB/SmN "	0	14	3	9	3	281	29.7	11.03	26.84	3	205.9	212.6	247.4	237.1	230.1	278.5	259.1	245.8	276.1	210.6	211.3	199.6	199.4
High	Solyc10g083720.1.1	evidence_code:10F1H1E1IEG genomic_reference:SL2.50ch10 gene_region:62811178-62816713 transcript_region:SL2.50ch10:62811178..62816713+ go_terms:GO:0006096,GO:0003824 functional_description:"Pyruvate kinase (AHRD V1 ***- Q94KE3_ARATH); contains Interpro domain(s) IPR001697 Pyruvate kinase "	0	37	16	34	7	527	57.3	7.15	100.78	16	714.6	687.2	742.9	823.6	764.6	840.9	818.3	752.2	776.2	763.7	722.1	684.5	959.5
High	Solyc04g040170.2.1	genomic_reference:SL2.50ch04 gene_region:31083618-31092516 transcript_region:SL2.50ch04:31083618..31092516+ go_terms:GO:0005515 functional_description:"DNA-directed RNA polymerases I (AHRD V1 ***- C1FYH2_PARBD); contains Interpro domain(s) IPR014381 DNA-directed RNA polymerase, RPB5 subunit "	0	18	3	3	3	227	26.1	7.88	9.18	3	144.9	117.9	141	83.3	98.3	104	104.5	116.9	104.9	108.3	113	118.9	109.6
High	Solyc08g042130.2.1	genomic_reference:SL2.50ch08 gene_region:29154836-29172044 transcript_region:SL2.50ch08:29154836..29172044- go_terms:GO:0035091 functional_description:"Phox domain-containing protein (AHRD V1 *-*- D7L4Y9_ARALY); contains Interpro domain(s) IPR001683 Phox-like "	0	8	4	4	4	626	71.1	6.33	4.2	4	62.5	61.1	57.3	42.1	53.4	57.1	40.9	56.2	46.9	73.8	60.8	63.2	45.5
High	Solyc04g014720.2.1	genomic_reference:SL2.50ch04 gene_region:4982850-4985110 transcript_region:SL2.50ch04:4982850..4985110+ go_terms:GO:0003735,GO:0003723 functional_description:"60S ribosomal protein L6 (AHRD V1 ***- B9RHH3_RICCO); contains Interpro domain(s) IPR000915 Ribosomal protein L6E "	0	38	10	14	4	229	25.6	10.13	34.59	10	236	304.9	287.6	169.8	174.8	187.2	204.8	224.7	233.5	191.8	192.5	214.9	167.5
High	Solyc03g118270.1.1	evidence_code:10F0H1E1IEG genomic_reference:SL2.50ch03 gene_region:61240383-61241474 transcript_region:SL2.50ch03:61240383..61241474+ go_terms:GO:0008446 functional_description:"GDP-mannose 4 6-dehydratase (AHRD V1 **** B7XH28_NICBE); contains Interpro domain(s) IPR006368 GDP-mannose 4,6-dehydratase "	0	23	5	11	5	363	41	7.15	37.21	5	177.6	238	190.8	245.6	206.7	223.8	255.3	245.7	262.6	206.5	173.5	148.4	229.2
High	Solyc06g061070.2.1	genomic_reference:SL2.50ch06 gene_region:35488560-35490227 transcript_region:SL2.50ch06:35488560..35490227- go_terms:GO:0004375 functional_description:"Glycine cleavage system H protein 1 (AHRD V1 **** B6UHJ7_MAIZE); contains Interpro domain(s) IPR017453 Glycine cleavage H-protein, subgroup "	0	18	2	2	2	163	17.5	4.82	6.6	2	19.1	24.1	22.5	27	43.1	30.8	38.4	25.6	35.2	21	24	20.7	53.7
High	Solyc05g054070.2.1	genomic_reference:SL2.50ch05 gene_region:63196547-63198365 transcript_region:SL2.50ch05:63196547..63198365- go_terms:GO:0003735,GO:0003723 functional_description:"60S ribosomal protein L6 (AHRD V1 ***- B9RHH3_RICCO); contains Interpro domain(s) IPR000915 Ribosomal protein L6E "	0	42	9	16	5	229	25.6	10.17	37.98	9	149.6	198.9	162.3	102.1	118.6	95.6	123.5	134.6	136	117.2	124.6	135.3	103.1
High	Solyc01g095740.2.1	genomic_reference:SL2.50ch01 gene_region:78698484-78705574 transcript_region:SL2.50ch01:78698484..78705574- go_terms:GO:0003723 functional_description:"ATP-dependent RNA helicase DBP4 (AHRD V1 *-** C1GZM0_PARBA); contains Interpro domain(s) IPR011545 DNA/RNA helicase, DEAD/DEAH box type, N-terminal "	0	12	8	9	8	870	96.1	9.11	16	8	208.4	197.8	196.4	150.6	147.1	158.2	233.7	211.2	245.2	177.3	166.9	216.6	156
High	Solyc03g116810.2.1	genomic_reference:SL2.50ch03 gene_region:60127221-60135170 transcript_region:SL2.50ch03:60127221..60135170+ go_terms:GO:0008312 functional_description:"Signal recognition particle protein 3 (AHRD V1 ***- D7KD74_ARALY); contains Interpro domain(s) IPR006325 Signal recognition particle, SRP54 subunit "	0	23	10	14	4	590	65.6	8.65	30.33	10	109.9	103.1	115.6	89.1	89.1	99.8	99.4	88.6	100.1	88.5	81.7	78.6	89.8
High	Solyc11g040050.1.1	evidence_code:10F0H1E0IEG genomic_reference:SL2.50ch11 gene_region:28386181-28389979 transcript_region:SL2.50ch11:28386181..28389979- go_terms:GO:0003723 functional_description:"RNA binding protein (AHRD V1 *--* B8C201_THAPS); contains Interpro domain(s) IPR012677 Nucleotide-binding, alpha-beta plait "	0	10	2	2	2	389	43	8.34	6.37	2	39.6	36.9	43.7	34.8	49.3	47.4	44.8	45.1	49.4	62.2	49.6	56.2	50.9
High	Solyc01g009090.2.1	genomic_reference:SL2.50ch01 gene_region:3095457-3108637 transcript_region:SL2.50ch01:3095457..3108637- go_terms:GO:0005515,GO:0003700 functional_description:"Serrate RNA effector molecule homolog (AHRD V1 *-*- SRRT_DROWI)"	0	27	15	20	15	748	83.6	8.68	46.51	15	386.8	395.2	362.4	318.9	368.4	339.9	421.2	403.2	441.9	363	383.3	377.3	348.6
High	Solyc05g056390.2.1	genomic_reference:SL2.50ch05 gene_region:64858695-64859957 transcript_region:SL2.50ch05:64858695..64859957+ go_terms:GO:0051087 functional_description:"chaperonin (AHRD V1 ***- O24186_ORYSA); contains Interpro domain(s) IPR001476 Chaperonin Cpn10 "	0	62	5	8	5	97	10.4	7.5	18.35	5	49.2	53.2	65.6	42.1	41.9	45.3	44.5	31.6	42.1	49.2	48.7	43.8	31.2
High	Solyc03g083390.2.1	genomic_reference:SL2.50ch03 gene_region:46783589-46788273 transcript_region:SL2.50ch03:46783589..46788273+ functional_description:"Nuclear movement protein nudc (AHRD V1 *-*- Q17KI6_AEDAE); contains Interpro domain(s) IPR017447 CS "	0	25	8	11	8	302	33.6	5.48	27.02	8	108.8	137.2	137.6	110.5	119.6	109.3	102.4	101.5	106.7	127.4	121.9	116.8	108
High	Solyc07g062750.2.1	genomic_reference:SL2.50ch07 gene_region:62667046-62670973 transcript_region:SL2.50ch07:62667046..62670973+ go_terms:GO:0005515 functional_description:"ERI1 exoribonuclease 3 (AHRD V1 **-- ERI3_BOVIN); contains Interpro domain(s) IPR006055 Exonuclease "	0	12	3	3	3	317	36.9	8.9	8.42	3	37.5	34.8	38.1	27.2	34.1	39.8	34.7	29.7	32.5	40.8	40.7	40.8	24.9
High	Solyc01g096990.2.1	genomic_reference:SL2.50ch01 gene_region:79733061-79738750 transcript_region:SL2.50ch01:79733061..79738750+ go_terms:GO:0005089 functional_description:"Guanine nucleotide exchange factor Vps9 (AHRD V1 **-* C5JGG6_AJEDS); contains Interpro domain(s) IPR013995 Vacuolar sorting protein 9, subgroup "	0	33	12	18	12	485	54	4.7	58.17	12	269.6	228.6	240.9	210.6	227	205.1	206.4	218.9	207.4	215.2	283.2	272.3	169.6
High	Solyc12g026400.1.1	evidence_code:10F1H1E1IEG genomic_reference:SL2.50ch12 gene_region:16569293-16581104 transcript_region:SL2.50ch12:16569293..16581104+ go_terms:GO:0006508,GO:0003824 functional_description:"Serine protease (AHRD V1 ***- D8UJN6_VOLCA); contains Interpro domain(s) IPR015724 Serine endopeptidase DegP2 "	0.001	7	2	2	2	584	64.5	8.22	4.18	2	32.6	52	41.2	58.8	86.3	92.9	61.7	53.2	64.6	49.2	67.3	58.1	42.4
High	Solyc04g080610.2.1	genomic_reference:SL2.50ch04 gene_region:62314021-62318683 transcript_region:SL2.50ch04:62314021..62318683- go_terms:GO:0004585 functional_description:"Ornithine carbamoyltransferase (AHRD V1 **** Q9SEX4_CANLI); contains Interpro domain(s) IPR002292 Ornithine carbamoyltransferase "	0	20	5	11	4	374	41.3	6.74	30.43	5	135.5	139	166.7	137.9	132.5	153.2	185.5	166.7	181.6	167.6	152.7	148.7	176.9
High	Solyc03g117740.2.1	genomic_reference:SL2.50ch03 gene_region:60839793-60842602 transcript_region:SL2.50ch03:60839793..60842602+ functional_description:"Chloroplast At1g16080 protein (Fragment) (AHRD V1 *-*- Q1HRY1_SOLLC)"	0	13	3	3	3	302	32.8	7.74	8.72	3	35.9	31.2	37.4	40.3	43.6	42.4	25.4	24.7	32	35.5	41.3	39.1	47.3
High	Solyc03g118910.1.1	evidence_code:10F0H1E1IEG genomic_reference:SL2.50ch03 gene_region:61737005-61738624 transcript_region:SL2.50ch03:61737005..61738624- go_terms:GO:0044267,GO:0006457 functional_description:"T-complex protein 1 subunit delta (AHRD V1 ***- B9S339_RICCO); contains Interpro domain(s) IPR012717 T-complex protein 1, delta subunit "	0	51	21	45	21	539	58	7.17	126.19	21	539.7	421	509.7	587.4	629.6	617.1	594.4	573.5	596.6	608.3	506	550.6	639.5
High	Solyc02g078200.2.1	genomic_reference:SL2.50ch02 gene_region:37533967-37538228 transcript_region:SL2.50ch02:37533967..37538228+ go_terms:GO:0005840 functional_description:"50S ribosomal protein L21 (AHRD V1 *-*- B6TJJ8_MAIZE); contains Interpro domain(s) IPR001787 Ribosomal protein L21 "	0	11	3	4	3	264	29.8	6.89	8.56	3	39.9	59.6	60.4	55.7	51.6	56.6	83.1	67.1	74.6	52.6	47.2	52.2	71
High	Solyc02g062540.2.1	genomic_reference:SL2.50ch02 gene_region:28824062-28828907 transcript_region:SL2.50ch02:28824062..28828907- go_terms:GO:0048487 functional_description:"Thioredoxin domain containing 9 (AHRD V1 *--- Q5M8C7_RAT); contains Interpro domain(s) IPR012335 Thioredoxin fold "	0	21	4	4	4	228	25.7	5.36	11.95	4	278.7	301.9	319.3	230	201.6	231.7	214.9	232.6	281.6	237.3	237.1	238.3	229.6
High	Solyc11g020870.1.1	evidence_code:10F0H1E1IEG genomic_reference:SL2.50ch11 gene_region:12821495-12827341 transcript_region:SL2.50ch11:12821495..12827341- functional_description:"MYG1 protein (AHRD V1 **-- Q58D33_BOVIN); contains Interpro domain(s) IPR003226 Metal-dependent protein hydrolase "	0	38	11	28	11	375	42.6	6.64	73.33	11	351.8	345	382.5	379.9	390	362.3	435.3	380.5	410.7	385.4	423.9	394.1	357.6
High	Solyc04g081200.2.1	genomic_reference:SL2.50ch04 gene_region:62789119-62797662 transcript_region:SL2.50ch04:62789119..62797662+ go_terms:GO:0005085,GO:0008536 functional_description:"Regulator of chromosome condensation (RCC1)-like protein (AHRD V1 **-- D0NEM9_PHYIN); contains Interpro domain(s) IPR009091 Regulator of chromosome condensation/beta-lactamase-inhibitor protein II "	0	14	6	6	6	526	56	8.18	13.31	6	60.5	56.1	62.1	61.1	79.1	66.3	68.2	67.2	63	54.5	64.5	58.1	87.9
High	Solyc10g086410.2.1	genomic_reference:SL2.50ch10 gene_region:64561395-64564764 transcript_region:SL2.50ch10:64561395..64564764+ go_terms:GO:0051082 functional_description:"Heat shock protein 70-3 (AHRD V1 ***- Q67BD0_TOBAC); contains Interpro domain(s) IPR013126 Heat shock protein 70 "	0	63	33	317	5	644	70.7	5.19	821.33	33	323.2	282.4	284.9	326.5	282.4	308.5	209.2	266.3	240.8	285.6	292.3	270.7	301.5
High	Solyc11g043150.1.1	evidence_code:10F0H1E1IEG genomic_reference:SL2.50ch11 gene_region:34946955-34953284 transcript_region:SL2.50ch11:34946955..34953284- go_terms:GO:0005525 functional_description:"Signal recognition particle receptor beta subunit-like protein (AHRD V1 **-- Q0WRZ7_ARATH); contains Interpro domain(s) IPR019009 Signal recognition particle receptor, beta subunit "	0	20	3	4	3	261	29.3	7.17	14.08	3	84.2	67.4	64.4	114.8	101.7	95.8	92.4	91	83.6	115.3	112.5	111	70.7
High	Solyc09g059960.2.1	genomic_reference:SL2.50ch09 gene_region:52541072-52545592 transcript_region:SL2.50ch09:52541072..52545592- go_terms:GO:0005515,GO:0003923 functional_description:"GPI transamidase component GPI16 (AHRD V1 **** C0SJI2_PARBP); contains Interpro domain(s) IPR007245 Gpi16 subunit, GPI transamidase component "	0	16	8	10	8	661	74.5	7.91	26.93	8	286.9	329.7	311.4	421.4	495.5	423.9	359.4	329.6	362.7	341.5	418.7	421.2	239.7
High	Solyc10g047300.1.1	evidence_code:10F0H1E1IEG genomic_reference:SL2.50ch10 gene_region:35957327-35976314 transcript_region:SL2.50ch10:35957327..35976314+ go_terms:GO:0005515,GO:0004040 functional_description:"Glutamyl-tRNA(Gln) amidotransferase subunit A (AHRD V1 *-*- D5DXY7_BACMQ); contains Interpro domain(s) IPR000120 Amidase signature enzyme "	0	29	14	21	14	598	65.6	9.1	48.31	14	359.4	211.9	161.3	319.5	328.9	318.8	415.8	385.9	409.6	295	444.6	457.4	286.1
High	Solyc02g062810.2.1	genomic_reference:SL2.50ch02 gene_region:29169765-29181848 transcript_region:SL2.50ch02:29169765..29181848+ go_terms:GO:0005047 functional_description:"Signal recognition particle 68 (AHRD V1 **** A2AAN1_MOUSE)"	0	20	8	11	3	602	68.2	9.01	28.75	8	27.6	32.2	27.6	19.4	17.5	18.4	36.8	32.6	33.9	25.3	17.5	22.6	12.4
High	Solyc11g006340.1.1	evidence_code:10F0H1E1IEG genomic_reference:SL2.50ch11 gene_region:1061760-1067189 transcript_region:SL2.50ch11:1061760..1067189+ go_terms:GO:0004638 functional_description:"Phosphoribosylaminoimidazole carboxylase ATPase subunit (AHRD V1 *-** B9LJ70_CHLSY); contains Interpro domain(s) IPR016301 Phosphoribosylaminoimidazole carboxylase "	0	11	4	6	4	632	68.6	6.61	19.93	4	26.6	32.7	40.6	41.4	67.8	49.5	52	41.4	60.4	43.9	41.7	39.6	62.3
High	Solyc09g005700.2.1	genomic_reference:SL2.50ch09 gene_region:488084-495891 transcript_region:SL2.50ch09:488084..495891- go_terms:GO:0008837 functional_description:"Diaminopimelate epimerase family protein (AHRD V1 **** D7LUJ8_ARALY); contains Interpro domain(s) IPR001653 Diaminopimelate epimerase "	0	23	6	8	6	363	39.4	6.19	22.07	6	172.2	168.8	169	183.6	172.5	190.3	160.5	138.2	155.9	183.3	159.3	171.5	244.1
High	Solyc03g025720.2.1	genomic_reference:SL2.50ch03 gene_region:7514751-7518597 transcript_region:SL2.50ch03:7514751..7518597+ go_terms:GO:0004467 functional_description:"Long-chain-fatty-acid--CoA ligase (AHRD V1 **** C3JN12_RHOER); contains Interpro domain(s) IPR000873 AMP-dependent synthetase and ligase "	0	9	4	4	4	523	56.4	6.96	4.4	4	90.2	71	74.7	67.5	67.5	74	51.4	68.4	52.2	64.2	70.3	62.6	106.8
High	Solyc02g066910.2.1	genomic_reference:SL2.50ch02 gene_region:31748752-31756949 transcript_region:SL2.50ch02:31748752..31756949+ go_terms:GO:0008514 functional_description:"Organic anion transporter (AHRD V1 **-* B6U937_MAIZE); contains Interpro domain(s) IPR004853 Protein of unknown function DUF250 "	0	16	4	6	4	377	42.1	8.19	18.33	4	96.3	69.9	70.9	145.3	122.5	134.8	123.7	95.7	126.2	88	123.5	136.5	61.6
High	Solyc02g080760.1.1	evidence_code:10F1H0E1IEG genomic_reference:SL2.50ch02 gene_region:39481062-39481526 transcript_region:SL2.50ch02:39481062..39481526+ functional_description:"Glycine-rich protein (AHRD V1 *-*- Q41349_SOLLC)"	0	32	2	3	2	154	15.4	5.73	14.57	2	49.7	38	21	42.1	22.6	31.6	10.5	17.1	17.4	31.6	22.7	20.3	15.9
High	Solyc01g088430.2.1	genomic_reference:SL2.50ch01 gene_region:74994993-74998519 transcript_region:SL2.50ch01:74994993..74998519+ go_terms:GO:0009924 functional_description:"CER1 (AHRD V1 **-- B6TFH3_MAIZE); contains Interpro domain(s) IPR006694 Fatty acid hydroxylase "	0	24	12	37	12	625	72.4	8.38	114.68	12	1130.4	992.3	711.1	1153.8	1009	1026.5	603.1	667.9	533.9	1000	1075	875	1154.5
High	Solyc03g117430.2.1	genomic_reference:SL2.50ch03 gene_region:60652978-60660774 transcript_region:SL2.50ch03:60652978..60660774+ go_terms:GO:0005515,GO:0003824 functional_description:"Cobalamin synthesis protein P (AHRD V1 ***- D3M8Z8_9ACTO); contains Interpro domain(s) IPR003495 Cobalamin (vitamin B12) biosynthesis CobW-like "	0	20	7	8	7	459	51	6.34	21.04	7	110.5	116.4	126.9	113.6	133	137.4	138.2	126.1	134	135.1	135.7	134.8	113.6
High	Solyc05g006170.2.1	genomic_reference:SL2.50ch05 gene_region:850717-856839 transcript_region:SL2.50ch05:850717..856839- functional_description:"NACHT, LRR and PYD domains-containing protein 5 (AHRD V1 *--- NALP5_BOVIN); contains Interpro domain(s) IPR003590 Leucine-rich repeat, ribonuclease inhibitor subtype "	0	40	16	19	16	610	65.6	8.41	56.66	16	161.1	153.2	152.2	149.5	180.5	164.3	187.3	162.8	180.9	187.4	178.1	161.7	118.6
High	Solyc05g013820.2.1	genomic_reference:SL2.50ch05 gene_region:7123897-7132363 transcript_region:SL2.50ch05:7123897..7132363- go_terms:GO:0005839 functional_description:"Proteasome subunit beta type (AHRD V1 ***- D7LPH0_ARALY); contains Interpro domain(s) IPR000243 Peptidase T1A, proteasome beta-subunit "	0	16	5	8	5	249	26.8	7.24	19.05	5	515.8	608.3	632.8	553.5	501.2	506.8	511.6	450.8	481.1	517.1	494.7	500.6	494.9
High	Solyc07g045240.2.1	genomic_reference:SL2.50ch07 gene_region:55694997-55697651 transcript_region:SL2.50ch07:55694997..55697651+ go_terms:GO:0008266 functional_description:"RNA-binding protein-like (AHRD V1 *--* Q8L779_ARATH); contains Interpro domain(s) IPR012677 Nucleotide-binding, alpha-beta plait "	0	50	11	37	10	343	36.4	8.84	122.6	11	194.5	238.1	247.4	235.8	231.6	248.8	272.5	266	292.2	220	248.4	218	297.3
High	Solyc11g068910.1.1	evidence_code:10F0H0E0IEG genomic_reference:SL2.50ch11 gene_region:50555764-50558597 transcript_region:SL2.50ch11:50555764..50558597- go_terms:GO:0005634,GO:0003677,GO:0020037 functional_description:"Methyl binding domain protein (Fragment) (AHRD V1 *--- B9HAA5_POPTR); contains Interpro domain(s) IPR001739 Methyl-CpG DNA binding "	0	57	15	29	15	371	40.1	4.68	106.05	15	117.6	140.4	118.4	127.7	94.7	111.6	140.8	151	157.7	116.5	93.1	91	85
High	Solyc12g017820.1.1	evidence_code:10F0H1E0IEG genomic_reference:SL2.50ch12 gene_region:7439542-7444845 transcript_region:SL2.50ch12:7439542..7444845+ go_terms:GO:0005515 functional_description:"DUF410 domain protein (AHRD V1 **-- A1CM30_ASPCL); contains Interpro domain(s) IPR007317 Uncharacterised protein family UPF0363 "	0	8	2	2	2	325	37.1	6.89	2.84	2	73.6	55.9	52.4	45.9	48.8	49.8	41.1	42.2	47	48.5	47.9	42.1	36.8
High	Solyc02g068130.2.1	genomic_reference:SL2.50ch02 gene_region:32744250-32750308 transcript_region:SL2.50ch02:32744250..32750308+ go_terms:GO:0015450 functional_description:"Mitochondrial import receptor subunit TOM20 (AHRD V1 ***- B3TM32_ELAGV); contains Interpro domain(s) IPR010547 Plant specific mitochondrial import receptor subunit TOM20 "	0	47	8	17	7	204	22.8	5.95	60.01	8	611.5	586.8	636.6	544.8	519.9	561.8	494.1	509.9	588.6	548.3	531.2	602.2	486.7
High	Solyc08g062660.2.1	genomic_reference:SL2.50ch08 gene_region:48903019-48905978 transcript_region:SL2.50ch08:48903019..48905978+ go_terms:GO:0008536 functional_description:"Ran GTPase binding protein (AHRD V1 **** C4R913_PICPG); contains Interpro domain(s) IPR000156 Ran Binding Protein 1 "	0	43	8	17	8	224	25	4.92	69.21	8	484.4	531.8	558	416.7	378.5	422	453.9	458.1	486.3	465.3	387.2	421.4	367.7
High	Solyc02g083580.2.1	genomic_reference:SL2.50ch02 gene_region:41510800-41514068 transcript_region:SL2.50ch02:41510800..41514068- go_terms:GO:0003924 functional_description:"Ras-like GTP-binding protein RHO (AHRD V1 **-- RHO_APLCA); contains Interpro domain(s) IPR003578 Ras small GTPase, Rho type "	0	27	4	6	2	197	21.5	9.22	16.62	4	155.9	183.9	151	168.2	147.6	144.5	109.6	146	125	117.2	167.1	142.4	150
High	Solyc12g010790.1.1	evidence_code:10F1H1E1IEG genomic_reference:SL2.50ch12 gene_region:3711266-3713629 transcript_region:SL2.50ch12:3711266..3713629- go_terms:GO:0015031,GO:0007264,GO:0005525,GO:0007165,GO:0005622 functional_description:"Ras-related protein Rab-25 (AHRD V1 ***- RAB25_BOVIN); contains Interpro domain(s) IPR015595 Rab11-related "	0	61	10	16	5	217	24	5.71	34.95	10	78.4	92.3	75.5	103.4	85	76.9	90	103.6	107.2	93.1	73.9	78.9	87.2
High	Solyc02g067530.2.1	genomic_reference:SL2.50ch02 gene_region:32274270-32278858 transcript_region:SL2.50ch02:32274270..32278858+ go_terms:GO:0004656 functional_description:"Prolyl 4-hydroxylase alpha subunit-like protein (AHRD V1 ***- Q9LSI6_ARATH); contains Interpro domain(s) IPR006620 Prolyl 4-hydroxylase, alpha subunit "	0	33	9	15	9	317	35.5	6.74	26.09	9	171.7	231.6	190.7	289.2	288.6	321.2	253.5	235.2	275.9	316.7	265.9	279.5	191.5
High	Solyc07g009160.2.1	genomic_reference:SL2.50ch07 gene_region:4204055-4210261 transcript_region:SL2.50ch07:4204055..4210261+ go_terms:GO:0005515 functional_description:"Neighbor of COX4 (AHRD V1 ***- D3PHS4_9MAXI); contains Interpro domain(s) IPR005366 Uncharacterised protein family UPF0172 "	0	36	7	9	7	204	22.8	5.6	18.32	7	375.1	434.4	458	395.3	405.7	367.5	369.7	332.1	356	368.6	344.6	412.2	340.5
High	Solyc08g083210.2.1	genomic_reference:SL2.50ch08 gene_region:62911732-62913828 transcript_region:SL2.50ch08:62911732..62913828+ go_terms:GO:0008810 functional_description:"Endoglucanase 1 (AHRD V1 ***- B6U0P7_MAIZE); contains Interpro domain(s) IPR001701 Glycoside hydrolase, family 9 "	0	9	2	5	2	497	54.4	6.47	21.23	2	19	19.4	12.9	27.2	22.1	28.2	23.6	34.4	25.2	31.1	20.1	17.9	19.4
High	Solyc08g079830.2.1	genomic_reference:SL2.50ch08 gene_region:60441494-60444511 transcript_region:SL2.50ch08:60441494..60444511- go_terms:GO:0016532 functional_description:"Cu/Zn-superoxide dismutase copper chaperone (AHRD V1 **** Q9BBU5_SOYBN); contains Interpro domain(s) IPR001424 Superoxide dismutase, copper/zinc binding "	0	32	8	9	8	311	33	6.92	21.91	8	186.3	189.8	186.6	213.5	189.5	219.3	160.6	183	167.1	234.7	200.6	212	176.7
High	Solyc11g065900.1.1	evidence_code:10F0H1E1IEG genomic_reference:SL2.50ch11 gene_region:48571923-48574271 transcript_region:SL2.50ch11:48571923..48574271+ functional_description:"DNA replication complex GINS protein SLD5 (AHRD V1 ***- B5XGA0_SALSA); contains Interpro domain(s) IPR008591 GINS complex, Sld5 component "	0	20	3	4	3	223	25.6	4.92	7.14	3	32.7	28.3	28.5	25.4	33.4	18.2	25.4	23.6	26.8	27	26.2	32.7	20.1
High	Solyc03g097250.2.1	genomic_reference:SL2.50ch03 gene_region:52994945-53000265 transcript_region:SL2.50ch03:52994945..53000265- functional_description:"Chromosome 06 contig 1 DNA sequence (AHRD V1 *-*- Q016K0_OSTTA)"	0	13	2	2	2	163	17.5	9.44	4.37	2	19.1	27.2	22.5	36.1	29.3	30.5	34.8	30.7	46	39.3	22.5	24.6	36.1
High	Solyc09g010560.1.1	evidence_code:10F0H1E1IEG genomic_reference:SL2.50ch09 gene_region:3920997-3924803 transcript_region:SL2.50ch09:3920997..3924803- go_terms:GO:0017168 functional_description:"5-oxoprolinase (ATP-hydrolyzing) (AHRD V1 **** Q1JWC8_DESAC); contains Interpro domain(s) IPR003692 Hydantoinase B/oxoprolinase "	0	8	7	8	7	1268	137.6	6.21	19.86	7	41.1	51.5	54.9	57.7	64.4	69.8	60.5	58	60.5	67.1	56.1	60.8	67.5
High	Solyc02g091900.2.1	genomic_reference:SL2.50ch02 gene_region:47696576-47698280 transcript_region:SL2.50ch02:47696576..47698280+ go_terms:GO:0031071 functional_description:"Cysteine desulfurase (AHRD V1 **** B6T4S0_MAIZE); contains Interpro domain(s) IPR000192 Aminotransferase, class V/Cysteine desulfurase "	0	18	6	13	6	343	38.2	8.21	22.22	6	118.4	118	114.7	99.4	121.4	111.9	106	106.6	114.3	115.3	112.5	115.5	123.7
High	Solyc05g005160.2.1	genomic_reference:SL2.50ch05 gene_region:141208-145022 transcript_region:SL2.50ch05:141208..145022- go_terms:GO:0003878 functional_description:"ATP-citrate lyase A-2 (AHRD V1 **** D7KWP3_ARALY); contains Interpro domain(s) IPR016102 Succinyl-CoA synthetase-like "	0	24	9	10	6	423	46.5	5.72	22.7	9	189.1	122.7	134.8	124.6	130.4	96.4	68	106.5	81.1	119.2	130.4	117.9	142.5
High	Solyc01g079330.2.1	genomic_reference:SL2.50ch01 gene_region:70909331-70918655 transcript_region:SL2.50ch01:70909331..70918655- go_terms:GO:0005515 functional_description:"ATP dependent RNA helicase (AHRD V1 *-*- B3LNW9_YEAS1); contains Interpro domain(s) IPR011545 DNA/RNA helicase, DEAD/DEAH box type, N-terminal "	0	11	6	8	6	774	84.4	6.48	22.53	6	38.6	39.9	42.1	41.2	48.3	38.2	29	28.9	37.8	32.8	52.2	52.4	28.8
High	Solyc05g056510.2.1	genomic_reference:SL2.50ch05 gene_region:64919063-64924412 transcript_region:SL2.50ch05:64919063..64924412+ functional_description:"Mucin-like protein (AHRD V1 ***- Q8S2G4_ORYSJ)"	0	12	4	4	4	342	39.9	8.27	7.38	4	48.8	45.5	37.8	44.8	51.6	38.4	51.9	53.7	62.9	42.9	45.7	52.6	66.1
High	Solyc03g005250.2.1	genomic_reference:SL2.50ch03 gene_region:144103-148150 transcript_region:SL2.50ch03:144103..148150- go_terms:GO:0004781 functional_description:"Sulfate adenylyltransferase (AHRD V1 **** Q43170_SOLTU); contains Interpro domain(s) IPR002650 ATP-sulfurylase "	0.001	5	2	2	2	424	47.4	5.99	4.99	2	49.8	33.1	30.7	38.6	42.6	31.1	61.3	49.1	56.8	28.7	48.7	44.1	55.1
High	Solyc03g114510.2.1	genomic_reference:SL2.50ch03 gene_region:58542886-58547927 transcript_region:SL2.50ch03:58542886..58547927- go_terms:GO:0055114 functional_description:"Cupin RmlC-type (AHRD V1 **-- Q2HVC5_MEDTR); contains Interpro domain(s) IPR012864 Protein of unknown function DUF1637 "	0	19	3	3	3	253	28.1	6.64	7.54	3	52.4	45.7	42.4	55.9	69.6	52.9	54.5	55.8	54.5	51.9	68.2	67.4	39.6
High	Solyc10g078550.1.1	evidence_code:10F1H1E1IEG genomic_reference:SL2.50ch10 gene_region:59665351-59668393 transcript_region:SL2.50ch10:59665351..59668393- go_terms:GO:0004353 functional_description:"Glutamate dehydrogenase (AHRD V1 **** Q8L6A0_TOBAC); contains Interpro domain(s) IPR014362 Glutamate dehydrogenase "	0	23	7	8	6	411	44.6	6.67	23.12	7	88.8	79.5	63.3	129.9	119.6	143.5	93.7	96.4	99.2	131.7	124.8	148.4	381
High	Solyc06g060090.2.1	genomic_reference:SL2.50ch06 gene_region:34386124-34395168 transcript_region:SL2.50ch06:34386124..34395168+ go_terms:GO:0031072 functional_description:"UBA/TS-N domain-containing protein (AHRD V1 *--- C1H097_PARBA); contains Interpro domain(s) IPR001623 Heat shock protein DnaJ, N-terminal "	0	8	3	4	3	487	53.9	6.71	9.3	3	43.3	35.1	40.5	38.8	29.8	26.9	27.3	28.5	35.9	30.9	33.7	26	23.9
High	Solyc07g005880.2.1	genomic_reference:SL2.50ch07 gene_region:708202-721177 transcript_region:SL2.50ch07:708202..721177- go_terms:GO:0019904 functional_description:"DNA REPLICATION FACTOR C SUBUNIT (AHRD V1 *-*- Q8SRT8_ENCCU); contains Interpro domain(s) IPR012178 DNA replication factor C, large subunit "	0	10	8	9	8	1012	108.8	9.44	24.61	8	34.5	29.4	35.6	23.6	26.7	31.3	27.2	22.3	28.2	53.1	22.3	17.4	31.4
High	Solyc11g007740.1.1	evidence_code:10F1H1E1IEG genomic_reference:SL2.50ch11 gene_region:1970357-1974751 transcript_region:SL2.50ch11:1970357..1974751+ go_terms:GO:0006412,GO:0005737 functional_description:"Ribosome-recycling factor (AHRD V1 ***- Q1K328_DESAC); contains Interpro domain(s) IPR015998 Ribosome recycling factor, bacterial-like "	0	42	8	15	8	277	30.4	9.41	44.55	8	266.2	312.7	315	322.9	339.7	319.1	342.3	343.2	331.1	330.7	312.4	349.8	280.7
High	Solyc01g079450.2.1	genomic_reference:SL2.50ch01 gene_region:71013718-71023830 transcript_region:SL2.50ch01:71013718..71023830- go_terms:GO:0006508 functional_description:"Peptidase S9 prolyl oligopeptidase active site domain protein (AHRD V1 ***- B4SK00_STRM5); contains Interpro domain(s) IPR001375 Peptidase S9, prolyl oligopeptidase active site region "	0	29	19	32	19	978	108.9	6.48	87.84	19	440	406.6	385.2	440.5	450.6	559.4	445.9	473.5	448.1	486.3	442.2	490	334.4
High	Solyc11g072690.1.1	evidence_code:10F1H1E1IEG genomic_reference:SL2.50ch11 gene_region:52977765-52982804 transcript_region:SL2.50ch11:52977765..52982804+ go_terms:GO:0008152,GO:0009058,GO:0005737 functional_description:"2-dehydro-3-deoxyphosphooctonate aldolase (AHRD V1 ***- B4F7V1_MAIZE); contains Interpro domain(s) IPR006269 3-deoxy-8-phosphooctulonate synthase "	0	14	3	3	3	290	31.7	7.37	4.78	3	33.2	26.3	28.3	35.4	31.8	42.4	47.8	35.6	37.1	43.7	30.4	31.5	47.5
High	Solyc06g075900.1.1	evidence_code:10F0H0E0IEG genomic_reference:SL2.50ch06 gene_region:43527931-43529253 transcript_region:SL2.50ch06:43527931..43529253+ functional_description:"Erythrocyte membrane-associated giant protein antigen 332 containing protein (AHRD V1 ***- A2EA78_TRIVA)"	0	21	5	6	5	338	37.4	4.06	19.05	5	74.1	67.6	65.7	72.6	73.7	99.5	55	64.6	57	84.9	82.4	71.5	73.3
High	Solyc04g008510.2.1	genomic_reference:SL2.50ch04 gene_region:2133538-2142268 transcript_region:SL2.50ch04:2133538..2142268+ functional_description:"UBX domain-containing protein (AHRD V1 ***- D7KBM2_ARALY); contains Interpro domain(s) IPR006577 UAS "	0	25	7	9	7	466	52.1	4.89	32.34	7	243.9	232.1	250.1	223.3	181.3	204.6	177	219.3	216.2	201.6	217	198.7	165.9
High	Solyc07g019460.2.1	genomic_reference:SL2.50ch07 gene_region:11523530-11529218 transcript_region:SL2.50ch07:11523530..11529218- go_terms:GO:0003958 functional_description:"Cytochrome P450 NADPH-reductase (AHRD V1 **** B3RFK3_PETHY); contains Interpro domain(s) IPR015702 NADPH Cytochrome P450 Reductase "	0	8	4	4	4	715	79.2	5.29	8.67	4	40.6	35.7	40.3	37	30.8	31.1	29.3	36.1	28.2	26	38.5	31.9	33.3
High	Solyc07g054490.2.1	genomic_reference:SL2.50ch07 gene_region:60121580-60126895 transcript_region:SL2.50ch07:60121580..60126895- go_terms:GO:0019904 functional_description:"Secretory carrier membrane protein (AHRD V1 ***- B3TLU6_ELAGV); contains Interpro domain(s) IPR007273 SCAMP "	0	8	2	2	2	287	32.2	7.88	6.42	2	62.2	50.3	65.2	50.8	60.3	64.8	37.1	43.3	50.4	71.2	56.4	51.5	40.8
High	Solyc11g005600.1.1	evidence_code:10F1H1E1IEG genomic_reference:SL2.50ch11 gene_region:450933-456855 transcript_region:SL2.50ch11:450933..456855- go_terms:GO:0003743 functional_description:"Translation initiation factor 2B (AHRD V1 **** Q2UBN6_ASPOR); contains Interpro domain(s) IPR000649 Initiation factor 2B related "	0	19	5	9	5	412	44.2	6.35	22.48	5	30.6	29.3	32.7	29.9	23.1	15.8	24	26.7	28.9	23.4	23.6	22.9	18.5
High	Solyc02g077850.2.1	genomic_reference:SL2.50ch02 gene_region:37272195-37278625 transcript_region:SL2.50ch02:37272195..37278625- go_terms:GO:0004675 functional_description:"LRR receptor-like serine/threonine-protein kinase, RLP"	0	11	4	6	4	600	65.8	6.86	15.43	4	18.2	19.5	18	33.9	38.8	42.4	20.4	21.4	24.7	54.3	26	36.7	19.2
High	Solyc08g006480.2.1	genomic_reference:SL2.50ch08 gene_region:1068145-1081065 transcript_region:SL2.50ch08:1068145..1081065- functional_description:"Unknown Protein (AHRD V1)"	0	13	4	6	4	539	59	6.11	11.68	4	28.2	28.5	34.1	30.8	29.8	37.9	38.3	35.6	46.5	29.4	31	37.7	39.3
High	Solyc10g054280.1.1	evidence_code:10F0H1E1IEG genomic_reference:SL2.50ch10 gene_region:50660995-50672538 transcript_region:SL2.50ch10:50660995..50672538- go_terms:GO:0016787,GO:0008152 functional_description:"Haloacid dehalogenase-like hydrolase family protein (AHRD V1 ***- A8PMG5_BRUMA); contains Interpro domain(s) IPR005834 Haloacid dehalogenase-like hydrolase "	0	11	2	2	2	246	27.3	5.47	6.33	2	114	106.7	107.5	83.3	97.6	99.8	100.3	90.3	103.5	101.1	80.6	99.6	69.3
High	Solyc09g005980.2.1	genomic_reference:SL2.50ch09 gene_region:670381-673543 transcript_region:SL2.50ch09:670381..673543+ go_terms:GO:0003676,GO:0008270,GO:0000166 functional_description:"Splicing factor arginine/serine-rich 6 (AHRD V1 *--- B6T453_MAIZE); contains Interpro domain(s) IPR012677 Nucleotide-binding, alpha-beta plait "	0	10	3	4	3	315	35.9	10.08	11.55	3	83.7	92	89.4	77.1	95.5	94.5	93.1	99.3	96.4	98.4	74.1	94.4	107.8
High	Solyc06g069220.1.1	evidence_code:10F0H1E1IEG genomic_reference:SL2.50ch06 gene_region:39374814-39376301 transcript_region:SL2.50ch06:39374814..39376301- go_terms:GO:0006508 functional_description:"Aspartic proteinase nepenthesin I (AHRD V1 **-- A9ZMF9_NEPAL); contains Interpro domain(s) IPR001461 Peptidase A1 "	0	17	5	9	5	495	53.1	4.68	29.66	5	29.5	37.4	37.6	39.9	63.4	80.8	145.9	91.8	55.7	203.3	229.7	197.3	802.8
High	Solyc01g104570.2.1	genomic_reference:SL2.50ch01 gene_region:84791751-84795927 transcript_region:SL2.50ch01:84791751..84795927- functional_description:"Kinetochore protein ndc80 (AHRD V1 *-*- B6K5V0_SCHJY); contains Interpro domain(s) IPR005550 Kinetochore protein Ndc80 "	0	8	5	5	5	577	65.5	5.63	6.3	5	34.1	29.9	26.3	19.4	10.8	17.4	18.5	24	25.6	34.3	28	36	18.3
High	Solyc01g103040.2.1	genomic_reference:SL2.50ch01 gene_region:83473073-83485225 transcript_region:SL2.50ch01:83473073..83485225- functional_description:"Mitotic checkpoint protein MAD1 (AHRD V1 *-*- A8JF64_CHLRE); contains Interpro domain(s) IPR008672 Mitotic checkpoint "	0	4	2	2	2	721	82.4	5.45	3.27	2	73.4	59.3	69.7	37.4	36.5	53.4	34.2	57.4	53.3	69.9	63.6	86.2	43.3
High	Solyc09g065840.2.1	genomic_reference:SL2.50ch09 gene_region:59709509-59713431 transcript_region:SL2.50ch09:59709509..59713431+ go_terms:GO:0003697 functional_description:"Single-stranded DNA binding protein (AHRD V1 **** D7KGI0_ARALY); contains Interpro domain(s) IPR012340 Nucleic acid-binding, OB-fold "	0	29	6	8	6	299	34.1	8.68	21.2	6	25.2	25.2	20.5	18.5	18.5	22.9	17.2	18.6	21.5	29.4	36.1	29.6	15.4
High	Solyc03g118560.1.1	evidence_code:10F0H1E0IEG genomic_reference:SL2.50ch03 gene_region:61492814-61493294 transcript_region:SL2.50ch03:61492814..61493294+ go_terms:GO:0045454 functional_description:"Thioredoxin h2 (AHRD V1 ***- A1BLP7_MEDTR); contains Interpro domain(s) IPR015467 Thioredoxin, core "	0	16	2	2	2	122	13.6	6.1	5.84	2	67.8	50.2	55.7	33	34.1	39.2	43	49.2	33.6	50.9	56.6	51.2	43.6
High	Solyc02g093170.2.1	genomic_reference:SL2.50ch02 gene_region:48685606-48688686 transcript_region:SL2.50ch02:48685606..48688686- functional_description:"Cyclin delta-3 (AHRD V1 **-- Q94JY0_ARATH)"	0	13	4	6	4	344	38.3	5.92	11.23	4	109	107.5	105.7	93.4	88.6	97.4	90.3	94.9	105.1	146.2	125.8	126.5	97.9
High	Solyc01g008130.2.1	genomic_reference:SL2.50ch01 gene_region:2274518-2283875 transcript_region:SL2.50ch01:2274518..2283875+ go_terms:GO:0023034,GO:0045454 functional_description:"DEP domain-containing protein 1B (AHRD V1 *--- DEP1B_HUMAN); contains Interpro domain(s) IPR006869 Protein of unknown function DUF547 "	0	24	12	14	12	572	64.5	5.87	35.03	12	346.7	265.3	271.2	260.3	256	270.6	349.2	358.5	354.6	329.2	392.2	393.8	233.4
High	Solyc07g064970.2.1	genomic_reference:SL2.50ch07 gene_region:64141117-64144666 transcript_region:SL2.50ch07:64141117..64144666+ go_terms:GO:0008017,GO:0046983 functional_description:"Microtubule-associated protein MAP65-1a (AHRD V1 **** Q9FEV9_TOBAC); contains Interpro domain(s) IPR007145 MAP65/ASE1 "	0	34	16	35	16	581	65.3	5.2	105.16	16	655.5	530.4	503.1	422	401.3	382	412.8	464	462.3	498.8	609	597.8	332.9
High	Solyc07g018300.2.1	genomic_reference:SL2.50ch07 gene_region:10037245-10042545 transcript_region:SL2.50ch07:10037245..10042545- go_terms:GO:0003697,GO:0047485 functional_description:"Single-stranded DNA binding protein p30 subunit (AHRD V1 **** C5JUU5_AJEDS); contains Interpro domain(s) IPR014646 Replication protein A, subunit RPA32 "	0	46	9	16	9	272	29.9	5.8	36.21	9	316.8	298.6	297.4	257.6	237.8	228.8	312.6	356.8	340.4	316.2	356.1	348.8	248.2
High	Solyc04g015430.2.1	genomic_reference:SL2.50ch04 gene_region:5621971-5625807 transcript_region:SL2.50ch04:5621971..5625807- functional_description:"Os06g0724200 protein (Fragment) (AHRD V1 ***- Q0D9E9_ORYSJ)"	0	47	13	37	7	407	44.7	7.42	102.32	13	511.6	414.1	401.7	526.8	477	527.3	528.8	556.6	501.7	678.7	738.7	694.5	547.1
High	Solyc03g112350.2.1	genomic_reference:SL2.50ch03 gene_region:56827497-56836249 transcript_region:SL2.50ch03:56827497..56836249+ go_terms:GO:0008026,GO:0005524 functional_description:"ATP dependent RNA helicase (AHRD V1 ***- B3LNW9_YEAS1); contains Interpro domain(s) IPR011545 DNA/RNA helicase, DEAD/DEAH box type, N-terminal "	0	21	11	17	8	651	70.3	9.83	42.66	11	239.9	260.1	273.3	189.6	198.5	201.9	223.1	221.6	242.5	249.6	266.3	271.1	214.9
High	Solyc04g080160.2.1	genomic_reference:SL2.50ch04 gene_region:62012763-62021439 transcript_region:SL2.50ch04:62012763..62021439+ go_terms:GO:0005515 functional_description:"COP9 signalosome complex subunit 4 (AHRD V1 ***- B4FCA4_MAIZE); contains Interpro domain(s) IPR000717 Proteasome component region PCI "	0	44	12	15	12	397	45.3	5.07	47.06	12	326.5	271	344.3	203.4	238.3	210.1	260.4	259.3	270.4	306.3	257.8	294	265.2
High	Solyc12g043000.1.1	evidence_code:10F0H1E1IEG genomic_reference:SL2.50ch12 gene_region:44043014-44056386 transcript_region:SL2.50ch12:44043014..44056386- go_terms:GO:0030117 functional_description:"Coatomer beta&apos subunit (AHRD V1 ***- Q0CXS2_ASPTN); contains Interpro domain(s) IPR016453 Coatomer, beta' subunit "	0	33	22	50	11	925	104.5	5.07	140.44	22	680.6	537.4	619.5	486.7	522	542.1	699.6	719.4	708.9	580.1	628.6	641.6	493.5
High	Solyc01g102940.2.1	genomic_reference:SL2.50ch01 gene_region:83352910-83360308 transcript_region:SL2.50ch01:83352910..83360308+ go_terms:GO:0008757 functional_description:"Methionine s-methyltransferase (AHRD V1 **** B9N0J3_POPTR); contains Interpro domain(s) IPR015424 Pyridoxal phosphate-dependent transferase, major region "	0	29	24	36	24	1083	121.2	5.83	95.84	24	478.6	352.9	401.6	446.8	447.3	455.7	485.3	572.3	500.7	503.6	517	498.8	538.7
High	Solyc11g006070.1.1	evidence_code:10F1H1E1IEG genomic_reference:SL2.50ch11 gene_region:861867-862328 transcript_region:SL2.50ch11:861867..862328- go_terms:GO:0006457 functional_description:"Peptidyl-prolyl cis-trans isomerase (AHRD V1 ***- B5LWR0_ZIZJJ); contains Interpro domain(s) IPR002130 Peptidyl-prolyl cis-trans isomerase, cyclophilin-type "	0	54	7	18	5	153	16.5	6.52	43.32	7	87.5	109.8	98.7	131.7	126.1	134.5	130.4	121.4	107.8	120.1	114.1	121.3	149
High	Solyc06g009530.2.1	genomic_reference:SL2.50ch06 gene_region:3503973-3531605 transcript_region:SL2.50ch06:3503973..3531605- go_terms:GO:0005515 functional_description:"Nodal modulator 3 (AHRD V1 ***- B0XK54_CULQU); contains Interpro domain(s) IPR013784 Carbohydrate-binding-like fold "	0	24	21	29	21	1202	130.9	6.24	77.1	21	545.2	568.7	584.8	685.7	692.7	670	607.6	621.1	701.5	627.9	598.7	610.6	810.5
High	Solyc07g051850.2.1	genomic_reference:SL2.50ch07 gene_region:57713505-57718748 transcript_region:SL2.50ch07:57713505..57718748+ go_terms:GO:0004190 functional_description:"Aspartic proteinase (AHRD V1 **-* Q96383_CENCA); contains Interpro domain(s) IPR001461 Peptidase A1 "	0	39	15	34	12	508	55.1	6.01	98.54	15	628.4	716.4	573.2	1029.7	989.8	1046.5	764.5	699.2	779.1	856	923.6	881	1583.1
High	Solyc03g113030.2.1	genomic_reference:SL2.50ch03 gene_region:57379233-57381467 transcript_region:SL2.50ch03:57379233..57381467- go_terms:GO:0005975,GO:0019318 functional_description:"Aldose 1-epimerase-like protein (AHRD V1 ***- Q8LFH1_ARATH); contains Interpro domain(s) IPR015443 Aldose-1-epimerase "	0	22	5	13	5	355	39.4	6.46	38.72	5	79.3	95.9	92.5	118.1	122.2	120.8	100.8	98.9	112	107.3	97.4	106.9	114.8
High	Solyc03g117630.1.1	evidence_code:10F0H1E1IEG genomic_reference:SL2.50ch03 gene_region:60777610-60779574 transcript_region:SL2.50ch03:60777610..60779574- go_terms:GO:0051082,GO:0005524 functional_description:"heat shock protein (AHRD V1 ***- B2D2G5_CAPSN); contains Interpro domain(s) IPR013126 Heat shock protein 70 "	0	54	25	166	11	654	71.8	5.33	380.73	25	229.7	246.3	172.8	607.2	551.2	640	251.6	305.8	291.5	467.5	521.6	506.7	380.8
High	Solyc07g008350.2.1	genomic_reference:SL2.50ch07 gene_region:3130909-3139460 transcript_region:SL2.50ch07:3130909..3139460+ go_terms:GO:0008308 functional_description:"Porin/voltage-dependent anion-selective channel protein (AHRD V1 **** B9IM03_POPTR); contains Interpro domain(s) IPR001925 Porin, eukaryotic type "	0	41	10	12	10	276	29.9	9.07	26.26	10	168.2	204.1	178.7	282.8	285.8	267.2	241.6	197.2	234.5	249.4	217.8	210.9	245.6
High	Solyc06g066740.1.1	evidence_code:10F1H1E1IEG genomic_reference:SL2.50ch06 gene_region:38323238-38324590 transcript_region:SL2.50ch06:38323238..38324590+ go_terms:GO:0005643,GO:0046907 functional_description:"Ran binding protein 3 (AHRD V1 *-*- Q6IP83_XENLA); contains Interpro domain(s) IPR000156 Ran Binding Protein 1 "	0	24	8	13	8	450	47.9	5.39	39.4	8	55.6	63.1	59	68.6	66.8	65	62.8	66.3	68.9	52.6	48.9	43.3	59.5
High	Solyc10g081440.1.1	evidence_code:10F1H1E1IEG genomic_reference:SL2.50ch10 gene_region:61822969-61825835 transcript_region:SL2.50ch10:61822969..61825835- go_terms:GO:0055114 functional_description:"NADH cytochrome b5 reductase (AHRD V1 ***- Q5PY86_VERFO); contains Interpro domain(s) IPR008333 Oxidoreductase FAD-binding region "	0	37	6	7	6	278	31.1	7.52	17.48	6	290.3	305	333.6	366.6	358.4	315.7	284.6	267.8	280.7	250.9	249.7	249	324.3
High	Solyc05g056230.2.1	genomic_reference:SL2.50ch05 gene_region:64732387-64738654 transcript_region:SL2.50ch05:64732387..64738654- go_terms:GO:0005509 functional_description:"Calreticulin 2 calcium-binding protein (AHRD V1 **** A8HMC0_CHLRE); contains Interpro domain(s) IPR009169 Calreticulin "	0	20	7	8	7	433	50.9	6.51	18.79	7	96.2	108	128.6	179.2	169.2	170.9	139.2	128.2	132.6	141.3	108.4	123.7	142.2
High	Solyc10g074980.1.1	evidence_code:10F0H1E1IEG genomic_reference:SL2.50ch10 gene_region:58012185-58017901 transcript_region:SL2.50ch10:58012185..58017901+ go_terms:GO:0005515,GO:0009940 functional_description:"Vacuolar sorting receptor (AHRD V1 **** Q93X09_VIGMU); contains Interpro domain(s) IPR003137 Protease-associated PA "	0	26	14	21	13	624	69.2	5.53	52.34	14	552.4	661.8	606.9	847	743.3	789.5	517.2	555.6	512.7	569	592.8	537.4	626.3
High	Solyc11g069180.1.1	evidence_code:10F0H1E1IEG genomic_reference:SL2.50ch11 gene_region:50892679-50899807 transcript_region:SL2.50ch11:50892679..50899807+ go_terms:GO:0055114 functional_description:"Isovaleryl-CoA dehydrogenase (AHRD V1 ***- Q0MX57_BETVU); contains Interpro domain(s) IPR009100 Acyl-CoA dehydrogenase/oxidase, middle and N-terminal "	0	15	5	6	5	412	45.3	7.09	14.68	5	90.1	86	86.2	165.6	160.7	149.8	136.6	98.2	108.1	107.8	99.9	110.6	300.8
High	Solyc04g082010.1.1	evidence_code:10F1H1E1IEG genomic_reference:SL2.50ch04 gene_region:63418757-63419269 transcript_region:SL2.50ch04:63418757..63419269- go_terms:GO:0009055 functional_description:"Plastocyanin (AHRD V1 ***- Q0W9E5_SOLCO); contains Interpro domain(s) IPR000923 Blue (type 1) copper domain "	0	28	2	6	2	170	17	5.2	21.26	2	43.2	46.9	38.9	52.4	41.6	52.7	37.9	35.7	38.7	31.6	26.9	37.2	79.9
High	Solyc07g006280.2.1	genomic_reference:SL2.50ch07 gene_region:1069324-1072745 transcript_region:SL2.50ch07:1069324..1072745+ go_terms:GO:0016021 functional_description:"Senescence-associated protein (AHRD V1 ***- B3TLS7_ELAGV); contains Interpro domain(s) IPR000301 Tetraspanin, subgroup "	0	21	6	6	6	266	30.1	8.37	10.22	6	126	156	125.4	180.5	155.1	164.3	100.6	121.5	96.4	95.3	108.1	122	134.5
High	Solyc03g121100.2.1	genomic_reference:SL2.50ch03 gene_region:63376129-63377332 transcript_region:SL2.50ch03:63376129..63377332- go_terms:GO:0003993 functional_description:"Acid phosphatase (AHRD V1 **-- O49855_SOYBN); contains Interpro domain(s) IPR010028 Acid phosphatase, plant "	0	45	8	43	8	255	29	8.95	140.48	8	767.9	1083.2	891	1464.7	1380.8	1345.8	1201.1	1187.7	1059.2	858.9	826.2	886.7	563
High	Solyc06g005940.2.1	genomic_reference:SL2.50ch06 gene_region:921114-925482 transcript_region:SL2.50ch06:921114..925482- go_terms:GO:0003756,GO:0005515 functional_description:"Protein disulfide isomerase (AHRD V1 **** Q6IV17_IPOBA); contains Interpro domain(s) IPR005792 Protein disulphide isomerase "	0	50	22	73	22	499	55.7	5.34	192.02	22	2274.4	2728	2161.4	2929.2	2392.4	2597.4	2008.1	2004.2	1877	1597.5	1697.1	1489.4	1962.7
High	Solyc12g088670.1.1	evidence_code:10F1H1E1IEG genomic_reference:SL2.50ch12 gene_region:62390540-62394311 transcript_region:SL2.50ch12:62390540..62394311- go_terms:GO:0006508,GO:0008234 functional_description:"Cathepsin B-like cysteine proteinase (AHRD V1 **-- CYSP_SCHMA); contains Interpro domain(s) IPR013128 Peptidase C1A, papain IPR000169 Peptidase, cysteine peptidase active site IPR000668 Peptidase C1A, papain C-…	0	16	6	8	4	466	51.1	6.3	18	6	42.7	51.5	51.3	85.8	94.2	86.6	70.3	52.8	62.9	53.5	39.5	43.4	108.5
High	Solyc05g051900.2.1	genomic_reference:SL2.50ch05 gene_region:61442000-61445024 transcript_region:SL2.50ch05:61442000..61445024- go_terms:GO:0005351 functional_description:"Major facilitator superfamily (MFS_1) transporter (AHRD V1 *--- Q392L2_BURS3); contains Interpro domain(s) IPR016196 Major facilitator superfamily, general substrate transporter "	0	18	5	8	5	483	52.2	6	32.22	5	36.4	36.2	26.2	33.9	38	37.1	19.3	26.9	24.5	30.2	29.7	22.6	17.3
High	Solyc10g005890.2.1	genomic_reference:SL2.50ch10 gene_region:683370-690823 transcript_region:SL2.50ch10:683370..690823- go_terms:GO:0031593,GO:0000149 functional_description:"DNA-damage inducible protein DDI1-like (AHRD V1 ***- Q8LF25_ARATH); contains Interpro domain(s) IPR019103 Peptidase aspartic, eukaryotic predicted "	0	36	12	15	12	407	44.7	5.24	36.72	12	133.7	135.6	133.5	114.5	107.1	94.2	131.5	104	101.7	120.6	138.8	131.3	234.6
High	Solyc11g066670.1.1	evidence_code:10F1H1E1IEG genomic_reference:SL2.50ch11 gene_region:49527008-49528411 transcript_region:SL2.50ch11:49527008..49528411+ go_terms:GO:0008152 functional_description:"UDP-glucosyltransferase (AHRD V1 *-*- B8QI32_9MAGN); contains Interpro domain(s) IPR002213 UDP-glucuronosyl/UDP-glucosyltransferase "	0	29	9	12	9	467	51.9	6.32	32.67	9	96.2	71.8	106.6	88	92.2	103.5	67.7	56.2	73	71.2	75.6	49.5	70.3
High	Solyc10g006930.2.1	genomic_reference:SL2.50ch10 gene_region:1360016-1371881 transcript_region:SL2.50ch10:1360016..1371881- go_terms:GO:0008022,GO:0019903 functional_description:"LRR receptor-like serine/threonine-protein kinase, RLP"	0	10	4	4	4	584	63.7	5.96	10.91	4	137.2	110.7	120.2	84.5	103.2	87.7	104.2	107.5	93.4	115.1	106.2	121.7	89.3
High	Solyc09g084450.2.1	genomic_reference:SL2.50ch09 gene_region:64520959-64522639 transcript_region:SL2.50ch09:64520959..64522639+ go_terms:GO:0009611 functional_description:"Chymotrypsin inhibitor-2 (AHRD V1 *-*- A8V3P8_HORVD); contains Interpro domain(s) IPR000864 Proteinase inhibitor I13, potato inhibitor I "	0	43	3	6	3	111	12.6	7.97	22.07	3	193.8	112.9	154.5	167.8	235.2	191.1	77.4	99.5	106.2	146.2	132.4	105	122.6
High	Solyc12g017570.1.1	evidence_code:10F1H1E1IEG genomic_reference:SL2.50ch12 gene_region:6863578-6870564 transcript_region:SL2.50ch12:6863578..6870564+ go_terms:GO:0005093,GO:0031267 functional_description:"Rab GDP dissociation inhibitor (AHRD V1 **** C0LSK7_NICBE); contains Interpro domain(s) IPR000806 Rab GDI protein "	0	52	18	42	6	444	49.7	5.88	99.3	18	966.9	952.8	874.2	1189.5	1335.6	1113.6	1072.3	1095	962.3	857.5	1037.9	995.8	778.7
High	Solyc04g072510.2.1	genomic_reference:SL2.50ch04 gene_region:57108631-57111970 transcript_region:SL2.50ch04:57108631..57111970+ functional_description:"Mitochondrial transcription termination factor-like (AHRD V1 ***- Q67UH5_ORYSJ); contains Interpro domain(s) IPR003690 Mitochodrial transcription termination factor-related "	0	10	3	4	3	387	44	9.04	10.69	3	34.4	35.7	36.2	31.2	33.1	28.4	24.4	27.7	34.1	48.2	35.8	42.2	26.9
High	Solyc08g078390.2.1	genomic_reference:SL2.50ch08 gene_region:59370516-59379975 transcript_region:SL2.50ch08:59370516..59379975+ go_terms:GO:0016401 functional_description:"Acyl-coenzyme A oxidase (AHRD V1 **** D7MCB8_ARALY); contains Interpro domain(s) IPR012258 Acyl-CoA oxidase "	0	28	14	20	14	664	74.2	8.07	49.31	14	320.2	272.1	239.5	330.9	323.8	328.3	219	230.5	214.8	319.8	307.2	297.8	410.1
High	Solyc03g112870.2.1	genomic_reference:SL2.50ch03 gene_region:57216669-57220808 transcript_region:SL2.50ch03:57216669..57220808+ go_terms:GO:0015152,GO:0008524 functional_description:"Glucose-6P/phosphate translocator (AHRD V1 **** Q9MSB4_MESCR); contains Interpro domain(s) IPR004696 Tpt phosphate/phosphoenolpyruvate translocator "	0	8	2	6	2	410	44.8	9.99	23.26	2	143.2	157.1	163.4	207.2	207.2	180.9	169.6	164.7	172.6	173.4	170.2	146.7	151.2
High	Solyc07g065540.1.1	evidence_code:10F1H1E1IEG genomic_reference:SL2.50ch07 gene_region:64480321-64481556 transcript_region:SL2.50ch07:64480321..64481556+ functional_description:"Fasciclin-like arabinogalactan protein 10 (AHRD V1 ***- A9XTL5_GOSHI); contains Interpro domain(s) IPR000782 FAS1 domain "	0.001	6	2	3	2	411	43.6	5.97	8.09	2	71.6	96.2	84.5	90.5	80.6	86.6	121.5	92.5	122.9	79.6	74.3	76.3	133.3
High	Solyc01g106480.2.1	genomic_reference:SL2.50ch01 gene_region:86121621-86124841 transcript_region:SL2.50ch01:86121621..86124841- go_terms:GO:0008152,GO:0005975,GO:0055114 functional_description:"Malate dehydrogenase (AHRD V1 ***- A5BEJ8_VITVI); contains Interpro domain(s) IPR010097 Malate dehydrogenase, NAD-dependent, eukaryotes and gamma proteobacteria "	0	27	6	11	4	357	37.6	7.94	33.92	6	55.7	50.6	59.5	69.7	59.3	62.9	65.9	59.2	63	81.8	71.4	73.9	62.5
High	Solyc09g011920.2.1	genomic_reference:SL2.50ch09 gene_region:5178746-5183896 transcript_region:SL2.50ch09:5178746..5183896+ go_terms:GO:0017077 functional_description:"Mitochondrial uncoupling protein (AHRD V1 ***- O24391_SOLTU); contains Interpro domain(s) IPR018108 Mitochondrial substrate/solute carrier IPR001993 Mitochondrial substrate carrier "	0	24	6	6	6	306	32.4	9.33	10.21	6	130.3	127.9	151	167.3	180	187.2	172.4	158	148.1	145.2	158.8	164.8	172.5
High	Solyc02g092440.2.1	genomic_reference:SL2.50ch02 gene_region:48072629-48076554 transcript_region:SL2.50ch02:48072629..48076554- go_terms:GO:0008308 functional_description:"Mitochondrial porin (Voltage-dependent anion channel) outer membrane protein (AHRD V1 **** C4R1Z2_PICPG); contains Interpro domain(s) IPR001925 Porin, eukaryotic type "	0	55	12	23	9	276	29.3	8.84	46.67	12	265.9	333.8	317.9	386.6	375.9	432.5	360.3	342.9	364.9	360.6	349.2	327.4	347.9
High	Solyc02g077240.2.1	genomic_reference:SL2.50ch02 gene_region:36818091-36821185 transcript_region:SL2.50ch02:36818091..36821185+ go_terms:GO:0005515,GO:0004737 functional_description:"Pyruvate decarboxylase (AHRD V1 **** Q1I1D9_CITSI); contains Interpro domain(s) IPR012110 Pyruvate decarboxylase/indolepyruvate decarboxylase "	0	10	4	8	4	587	63.1	6.34	24.31	4	29.9	24.8	20	25.2	23.9	28.4	29.6	33.2	36.4	46.6	32.1	35.2	31.4
High	Solyc01g098000.2.1	genomic_reference:SL2.50ch01 gene_region:80399029-80401640 transcript_region:SL2.50ch01:80399029..80401640+ go_terms:GO:0003785 functional_description:"Elongation factor-like protein (AHRD V1 ***- Q3HVL1_SOLTU); contains Interpro domain(s) IPR014038 Translation elongation factor EF1B, beta and delta chains, guanine nucleotide exchange "	0	40	6	21	5	241	26.1	4.68	79.25	6	116.6	121.8	148.8	121	145.8	135.6	199.2	145.2	174.5	122.8	94	98.1	133.1
High	Solyc03g095840.2.1	genomic_reference:SL2.50ch03 gene_region:50975441-50981714 transcript_region:SL2.50ch03:50975441..50981714+ go_terms:GO:0005515,GO:0003743 functional_description:"Eukaryotic translation initiation factor 2 alpha subunit family protein expressed (AHRD V1 **** Q10MT2_ORYSJ); contains Interpro domain(s) IPR011488 Eukaryotic translation initiation factor 2, alpha subunit "	0	36	13	27	13	344	38.7	5.35	66.03	13	681.7	691.1	689.6	642.4	593.4	573.1	692.5	726.6	726.5	635.6	676	692.6	594.5
High	Solyc11g006380.1.1	evidence_code:10F0H1E1IEG genomic_reference:SL2.50ch11 gene_region:1086710-1089228 transcript_region:SL2.50ch11:1086710..1089228+ go_terms:GO:0005488 functional_description:"Pentatricopeptide repeat-containing protein (AHRD V1 ***- D7KWQ2_ARALY); contains Interpro domain(s) IPR002885 Pentatricopeptide repeat "	0	26	11	13	11	492	56.1	9.16	36.49	11	253.1	289.1	301.9	255.4	277	289.6	339.9	305.5	323.5	304.6	291.1	312.5	296.4
High	Solyc00g053440.2.1	genomic_reference:SL2.50ch00 gene_region:13810919-13811594 transcript_region:SL2.50ch00:13810919..13811594+ functional_description:"Transmembrane BAX inhibitor motif-containing protein 4 (AHRD V1 **-- B6T5N6_MAIZE); contains Interpro domain(s) IPR006214 Uncharacterised protein family UPF0005 "	0	14	2	4	2	156	17.7	7.43	17.43	2	19.3	30.2	21.5	39.4	45.2	46.3	29.3	37.3	33	15.2	34.7	32.9	22
High	Solyc07g062140.2.1	genomic_reference:SL2.50ch07 gene_region:62163652-62177066 transcript_region:SL2.50ch07:62163652..62177066- go_terms:GO:0003825 functional_description:"Alpha alpha-trehalose-phosphate synthase (AHRD V1 **** D0NRZ0_PHYIN); contains Interpro domain(s) IPR012766 Alpha,alpha-trehalose-phosphate synthase "	0	13	10	11	10	926	104.4	6.68	25.54	10	125.7	77.8	85.7	132.4	114.8	119	119.4	141.8	137.8	139.7	187.7	149.4	110.1
High	Solyc02g068740.2.1	genomic_reference:SL2.50ch02 gene_region:33249523-33253471 transcript_region:SL2.50ch02:33249523..33253471- go_terms:GO:0019464,GO:0005960 functional_description:"Glycine cleavage system H protein 1 (AHRD V1 ***- B6UHJ7_MAIZE); contains Interpro domain(s) IPR017453 Glycine cleavage H-protein, subgroup "	0	17	2	4	2	154	17.1	5.08	16.58	2	91.6	106.6	100.9	74	77.5	83.5	137.1	108.5	117.7	129.3	97	92.7	222.3
High	Solyc03g078080.2.1	genomic_reference:SL2.50ch03 gene_region:43589225-43595462 transcript_region:SL2.50ch03:43589225..43595462+ go_terms:GO:0005515,GO:0009041 functional_description:"Uridylate kinase (AHRD V1 **** B6TC37_MAIZE); contains Interpro domain(s) IPR015963 Uridylate kinase, bacteria "	0	17	4	5	4	326	35.2	8.44	14.43	4	35.1	36.9	43.2	31.2	46.5	48.2	41.5	48.2	48.6	31.6	24.2	29.5	35.4
High	Solyc02g083860.2.1	genomic_reference:SL2.50ch02 gene_region:41699714-41701777 transcript_region:SL2.50ch02:41699714..41701777- go_terms:GO:0016491 functional_description:"Flavanone 3-hydroxylase (AHRD V1 ***- A9ZMI9_TOBAC); contains Interpro domain(s) IPR005123 Oxoglutarate and iron-dependent oxygenase "	0	15	4	5	4	362	40.9	5.39	9.79	4	48.4	32	39.9	32.5	39.5	35.8	27.2	30.4	28.9	38.6	44.4	48.9	116.9
High	Solyc01g111070.2.1	genomic_reference:SL2.50ch01 gene_region:89223425-89225729 transcript_region:SL2.50ch01:89223425..89225729+ go_terms:GO:0008415,GO:0008152,GO:0009058 functional_description:"Chalcone synthase family protein (AHRD V1 ***- Q460V0_ARATH); contains Interpro domain(s) IPR011141 Polyketide synthase, type III "	0	41	13	29	13	383	42.4	5.67	76.76	13	1009.7	550.3	438.6	727.8	503.2	565	245.3	323.5	213.9	487.7	438.3	407.2	401.4
High	Solyc06g072120.2.1	genomic_reference:SL2.50ch06 gene_region:40837031-40840492 transcript_region:SL2.50ch06:40837031..40840492- go_terms:GO:0043236 functional_description:"40S ribosomal protein SA (AHRD V1 ***- B4G194_MAIZE); contains Interpro domain(s) IPR005707 Ribosomal protein S2, eukaryotic/archaeal "	0	30	8	34	3	296	32.2	5.08	94.74	8	1015.9	1252.3	1286.8	918.7	934.6	952.2	1026.9	951.5	971.2	902.8	770.2	869.8	953.2
High	Solyc08g076920.2.1	genomic_reference:SL2.50ch08 gene_region:58003389-58009953 transcript_region:SL2.50ch08:58003389..58009953- go_terms:GO:0008060,GO:0003677 functional_description:"ADP-ribosylation factor GTPase-activating protein 3 (AHRD V1 **** B6TII3_MAIZE); contains Interpro domain(s) IPR001164 Arf GTPase activating protein "	0	56	14	24	14	412	44.2	8.88	61.55	14	447.7	485.9	445.5	383.7	379	360.9	407.4	441.5	402.8	318.1	340.4	369	270.6
High	Solyc10g051380.1.1	evidence_code:10F0H1E0IEG genomic_reference:SL2.50ch10 gene_region:47515222-47515986 transcript_region:SL2.50ch10:47515222..47515986+ go_terms:GO:0008266 functional_description:"Glycine-rich RNA-binding protein (AHRD V1 **** B2YKT9_TOBAC); contains Interpro domain(s) IPR015465 RNA recognition motif, glycine rich protein "	0	47	5	14	4	130	13.5	8.16	33.42	5	66.7	88.9	106.2	82	83.7	77.9	126.6	104.8	120.9	72.1	80.4	69.6	351.7
High	Solyc08g062630.2.1	genomic_reference:SL2.50ch08 gene_region:48821743-48831500 transcript_region:SL2.50ch08:48821743..48831500+ go_terms:GO:0070006 functional_description:"Aminopeptidase-like protein (AHRD V1 ***- Q9SN00_ARATH); contains Interpro domain(s) IPR015568 Peptidase M1, puromycin-sensitive aminopeptidase "	0	36	23	55	23	875	99.1	5.5	146.44	23	658.5	568.1	672.1	686.3	708.1	768.5	736.2	759.8	677.3	664.8	674.9	678.7	589.6
High	Solyc04g016510.2.1	genomic_reference:SL2.50ch04 gene_region:7335360-7338722 transcript_region:SL2.50ch04:7335360..7338722+ go_terms:GO:0045505 functional_description:"Guanine nucleotide-binding protein subunit beta-4 (AHRD V1 *--* GBB4_HUMAN); contains Interpro domain(s) IPR020472 G-protein beta WD-40 repeat, region "	0	17	6	6	6	488	54.6	5.97	14.58	6	130.8	133.8	135.2	119	99.9	102.7	130.5	119.7	115.4	152	116.3	124.3	138
High	Solyc05g005780.2.1	genomic_reference:SL2.50ch05 gene_region:593461-608931 transcript_region:SL2.50ch05:593461..608931+ go_terms:GO:0042802,GO:0030276 functional_description:"AP-1 complex subunit gamma-1 (AHRD V1 ***- B6SV75_MAIZE); contains Interpro domain(s) IPR017107 Adaptor protein complex AP-1, gamma subunit "	0	16	9	11	9	879	96.1	6.68	30.5	9	43.9	26.2	27.2	39	28.2	33.7	46.9	48.4	43.1	38.4	39.3	42.1	35.6
High	Solyc10g006980.2.1	genomic_reference:SL2.50ch10 gene_region:1390513-1394761 transcript_region:SL2.50ch10:1390513..1394761- go_terms:GO:0005515 functional_description:"3-deoxy-manno-octulosonate cytidylyltransferase (AHRD V1 ***- B6TZC2_MAIZE); contains Interpro domain(s) IPR004528 3-deoxy-D-manno-octulosonate cytidylyltransferase "	0	21	3	4	3	296	32.7	6.7	10.33	3	44.2	47.8	49.7	53	59.6	67.7	56.3	50	61.4	70.2	66.6	67.7	44.1
High	Solyc06g071530.2.1	genomic_reference:SL2.50ch06 gene_region:40431000-40433125 transcript_region:SL2.50ch06:40431000..40433125+ go_terms:GO:0003735,GO:0005515 functional_description:"60S ribosomal protein L44 (AHRD V1 ***- B9RH89_RICCO); contains Interpro domain(s) IPR000552 Ribosomal protein L44e "	0	37	5	9	5	105	12.1	10.27	20.83	5	515.2	668.1	660.1	346.5	363.8	300.9	497.6	512.5	499.4	351.2	389.1	413.8	476.6
High	Solyc07g064810.2.1	genomic_reference:SL2.50ch07 gene_region:64017771-64025505 transcript_region:SL2.50ch07:64017771..64025505- go_terms:GO:0000107 functional_description:"Imidazole glycerol phosphate synthase subunit hisF (AHRD V1 *-** D2RFM3_ARCPA); contains Interpro domain(s) IPR014640 Imidazole glycerol phosphate synthase HisHF "	0	47	20	38	20	588	64.1	6.58	112.59	20	254.7	272	315.8	298.8	275.8	280.4	320.6	342.4	314.1	333.1	292.4	305	269.7
High	Solyc07g039330.2.1	genomic_reference:SL2.50ch07 gene_region:44488254-44493411 transcript_region:SL2.50ch07:44488254..44493411+ go_terms:GO:0046872,GO:0042393 functional_description:"Histone-binding protein RBBP7 (AHRD V1 **-* B5X3G4_SALSA); contains Interpro domain(s) IPR017986 WD40 repeat, region "	0	11	3	6	3	377	41.1	5.19	9.95	3	23.8	23.9	31.1	27.9	46.7	34	30.4	34.7	41.4	24.6	25.1	28.4	27
High	Solyc05g054260.2.1	genomic_reference:SL2.50ch05 gene_region:63358902-63368392 transcript_region:SL2.50ch05:63358902..63368392- go_terms:GO:0007018 functional_description:"Kinesin like protein (AHRD V1 ***- Q940B8_ARATH); contains Interpro domain(s) IPR001752 Kinesin, motor region "	0	10	5	5	4	808	89.6	6.18	16.96	5	42.3	39.7	41.2	28.5	20.5	35.5	29.8	38.5	36	35.2	35.8	36.9	34.7
High	Solyc04g015830.2.1	genomic_reference:SL2.50ch04 gene_region:6174875-6186468 transcript_region:SL2.50ch04:6174875..6186468+ go_terms:GO:0051015 functional_description:"Actin-binding protein gelsolin (AHRD V1 **-* D8UJD7_VOLCA); contains Interpro domain(s) IPR007122 Gelsolin "	0	15	10	10	9	948	103.9	5.76	23.69	10	183.3	148.6	187.3	151.8	163	178	153.1	116.6	129.8	154.4	145.7	151	125.8
High	Solyc05g054520.2.1	genomic_reference:SL2.50ch05 gene_region:63571270-63577255 transcript_region:SL2.50ch05:63571270..63577255+ go_terms:GO:0004662 functional_description:"Geranylgeranyl transferase type i beta subunit (AHRD V1 ***- Q17K57_AEDAE); contains Interpro domain(s) IPR008930 Terpenoid cylases/protein prenyltransferase alpha-alpha toroid "	0.001	5	2	2	2	368	40.9	4.88	4.25	2	206.4	156.8	207.2	148.9	147.9	147.2	142	136.6	162.8	180.4	181.4	144.8	196.3
High	Solyc03g019730.2.1	genomic_reference:SL2.50ch03 gene_region:6670321-6676255 transcript_region:SL2.50ch03:6670321..6676255- go_terms:GO:0019948 functional_description:"Sumo activating enzyme 1b (AHRD V1 **** D7MQ99_ARALY); contains Interpro domain(s) IPR009036 Molybdenum cofactor biosynthesis, MoeB "	0	26	6	10	6	346	39	7.49	34.2	6	230.8	188.9	245.3	182.5	173.1	188.5	176.2	181.2	190.2	198.3	192.3	184.6	193.5
High	Solyc12g019460.1.1	evidence_code:10F0H1E1IEG genomic_reference:SL2.50ch12 gene_region:10385358-10395971 transcript_region:SL2.50ch12:10385358..10395971+ go_terms:GO:0006468 functional_description:"Mitogen-activated protein kinase 1 (AHRD V1 ***- Q84MI6_SOLLC); contains Interpro domain(s) IPR008351 JNK MAP kinase "	0	6	2	2	2	396	45.5	5.78	5.17	2	81.1	67	68	57.9	76.3	64.8	58.4	62.7	62	77.2	83.5	70.5	59.7
High	Solyc11g020300.1.1	evidence_code:10F1H1E1IEG genomic_reference:SL2.50ch11 gene_region:10728385-10741180 transcript_region:SL2.50ch11:10728385..10741180- go_terms:GO:0005515 functional_description:"Translocon Tic40 (AHRD V1 ***- Q9SC41_PEA); contains Interpro domain(s) IPR006636 Heat shock chaperonin-binding "	0	10	3	3	3	443	47.8	7.11	10.45	3	37.5	32.1	37.1	27.9	31.3	36.1	24.5	26.5	33.7	34.3	36.5	35.7	41.5
High	Solyc01g110520.2.1	genomic_reference:SL2.50ch01 gene_region:88954731-88956779 transcript_region:SL2.50ch01:88954731..88956779- go_terms:GO:0004044 functional_description:"Glucosamine--fructose-6-phosphate aminotransferase (AHRD V1 *-*- GLMS_METKA); contains Interpro domain(s) IPR005854 Amidophosphoribosyl transferase "	0	19	6	12	6	577	62.6	6.58	38.9	6	105.2	93.1	112.1	82.4	108.3	98.5	117	114.6	119.7	102.5	110.8	112.7	139.7
High	Solyc02g086600.2.1	genomic_reference:SL2.50ch02 gene_region:43834786-43843201 transcript_region:SL2.50ch02:43834786..43843201- go_terms:GO:0003729 functional_description:"Polyribonucleotide nucleotidyltransferase (AHRD V1 ***- Q1PVN2_9BACT); contains Interpro domain(s) IPR012162 Polyribonucleotide nucleotidyltransferase "	0	12	9	9	9	983	107.1	6.01	24.23	9	25.3	22.1	23.4	12.7	11.8	22.1	18.8	22.3	20.2	21.9	21.2	18.8	18.8
High	Solyc05g056580.2.1	genomic_reference:SL2.50ch05 gene_region:64972779-64977121 transcript_region:SL2.50ch05:64972779..64977121- functional_description:"Dehydration-responsive family protein (AHRD V1 **-- D7LF23_ARALY); contains Interpro domain(s) IPR004159 Protein of unknown function DUF248, methyltransferase putative "	0	33	25	35	25	813	90.8	5.26	89.38	25	686	762.6	712.8	822.9	736.9	772.7	836.5	785	758.1	768	714.7	716.8	657.3
High	Solyc06g071790.2.1	genomic_reference:SL2.50ch06 gene_region:40601620-40603444 transcript_region:SL2.50ch06:40601620..40603444- go_terms:GO:0003746 functional_description:"Elongation factor Tu (AHRD V1 **** D7MFK2_ARALY); contains Interpro domain(s) IPR004541 Translation elongation factor EFTu/EF1A, bacterial and organelle "	0	28	12	23	5	450	48.8	6.62	65.38	12	371.3	353.2	423.8	377.5	414.9	386.5	448.7	411.7	460.9	430.3	398.3	413.1	364.4
High	Solyc12g098680.1.1	evidence_code:10F1H1E1IEG genomic_reference:SL2.50ch12 gene_region:64446795-64452106 transcript_region:SL2.50ch12:64446795..64452106+ functional_description:"Eukaryotic translation initiation factor 3 subunit 3 (AHRD V1 ***- B6SHE0_MAIZE); contains Interpro domain(s) IPR000555 Mov34/MPN/PAD-1 "	0	31	8	17	3	338	38.8	4.79	57.05	8	69.2	60.4	68.9	43.2	51.4	49	69.7	79.1	76.7	96.2	52	56	63.5
High	Solyc05g053300.2.1	genomic_reference:SL2.50ch05 gene_region:62572547-62577624 transcript_region:SL2.50ch05:62572547..62577624+ go_terms:GO:0005515 functional_description:"Dihydrolipoyl dehydrogenase (AHRD V1 ***- Q8GT30_SOLLC); contains Interpro domain(s) IPR012999 Pyridine nucleotide-disulphide oxidoreductase, class I, active site IPR006258 Dihydrolipoamide dehydrogenase "	0	51	18	70	12	500	52.8	7.34	191.53	18	1689.6	1852.7	1764.9	2125	2220.1	2094.3	1914.4	1845.4	1978.7	2167.9	2008.9	1976.6	2102.5
High	Solyc08g029110.2.1	genomic_reference:SL2.50ch08 gene_region:22666640-22676056 transcript_region:SL2.50ch08:22666640..22676056- go_terms:GO:0005515 functional_description:"DUF52 domain-containing protein (AHRD V1 **-- C5FFY6_NANOT); contains Interpro domain(s) IPR002737 UPF0103/Mediator of ErbB2-driven cell motility (Memo), related "	0	17	3	3	3	291	32.6	6.65	9.8	3	28.8	23.2	29.2	42.1	35.2	40.8	43.3	37.9	30.4	38.1	36.7	30.8	52
High	Solyc10g007400.2.1	genomic_reference:SL2.50ch10 gene_region:1766561-1772224 transcript_region:SL2.50ch10:1766561..1772224- go_terms:GO:0003887 functional_description:"DNA polymerase subunit delta-3 (AHRD V1 *-** B5X1A6_SALSA); contains Interpro domain(s) IPR019038 DNA polymerase subunit Cdc27 "	0	16	6	7	6	542	58.9	8.84	14.29	6	41.2	38.3	38	32.8	36.7	30	29.1	37.4	27.5	37.6	33	40	23.2
High	Solyc09g010280.2.1	genomic_reference:SL2.50ch09 gene_region:3647431-3666876 transcript_region:SL2.50ch09:3647431..3666876- functional_description:"Os08g0482100 protein (Fragment) (AHRD V1 **-- Q0J4Y4_ORYSJ); contains Interpro domain(s) IPR011685 LETM1-like "	0	13	8	12	8	881	99.3	7.53	34.33	8	170.9	184.9	169.2	180.7	186.1	234.3	184.8	214.6	232.4	224.8	232.1	213.9	141.5
High	Solyc04g071350.2.1	genomic_reference:SL2.50ch04 gene_region:55866523-55892059 transcript_region:SL2.50ch04:55866523..55892059+ functional_description:"Exocyst complex component 2 (AHRD V1 ***- Q6PGY8_DANRE)"	0	14	12	15	12	1106	124.6	5.59	36.64	12	254.2	182.2	229.5	172.9	251.1	212.5	258.8	288.9	278.6	234.7	242.5	248.2	205.7
High	Solyc08g067950.2.1	genomic_reference:SL2.50ch08 gene_region:54214925-54222004 transcript_region:SL2.50ch08:54214925..54222004+ go_terms:GO:0003735,GO:0019904 functional_description:"50S ribosomal protein L17 (AHRD V1 ***- Q8LC38_ARATH); contains Interpro domain(s) IPR000456 Ribosomal protein L17 "	0	16	3	4	3	160	18.5	10.26	6.78	3	118.9	143.3	142.1	105.4	112.5	99	155.9	151.9	151.8	95	136.8	146	136.1
High	Solyc07g049260.2.1	genomic_reference:SL2.50ch07 gene_region:56851098-56854907 transcript_region:SL2.50ch07:56851098..56854907- go_terms:GO:0043130 functional_description:"UBX domain-containing protein 1 (AHRD V1 **-- C8V7E9_EMENI); contains Interpro domain(s) IPR012989 SEP "	0	40	9	22	8	396	42.7	5.76	66.06	9	172.8	176.2	187.6	139.7	113.2	109.8	157.8	171.1	142.2	102.3	192.5	172.7	135.5
High	Solyc01g109960.2.1	genomic_reference:SL2.50ch01 gene_region:88537753-88546575 transcript_region:SL2.50ch01:88537753..88546575- go_terms:GO:0019948 functional_description:"Ubiquitin-activating enzyme E1 3 (AHRD V1 **** B2VT99_PYRTR); contains Interpro domain(s) IPR009036 Molybdenum cofactor biosynthesis, MoeB "	0	21	10	15	10	650	72.1	5.95	42.7	10	83.9	72.4	78.7	73.5	75.5	79	58.7	74.7	61.8	60.5	69.3	80.3	80.8
High	Solyc10g086390.1.1	evidence_code:10F0H1E1IEG genomic_reference:SL2.50ch10 gene_region:64549171-64551105 transcript_region:SL2.50ch10:64549171..64551105- go_terms:GO:0008152,GO:0055114 functional_description:"Short-chain dehydrogenase/reductase family protein (AHRD V1 ***- D7LJU7_ARALY); contains Interpro domain(s) IPR002347 Glucose/ribitol dehydrogenase "	0	24	4	5	4	323	35.3	8.7	15.59	4	130.4	86.3	51.8	101.6	65.7	77.9	25.5	45.3	31.1	86.6	93.1	98.9	67.9
High	Solyc01g049650.2.1	genomic_reference:SL2.50ch01 gene_region:40681621-40683865 transcript_region:SL2.50ch01:40681621..40683865+ go_terms:GO:0006096,GO:0003824 functional_description:"Pyruvate kinase (AHRD V1 ***- B9SBM7_RICCO); contains Interpro domain(s) IPR001697 Pyruvate kinase "	0	33	11	16	11	502	54.6	7.2	44.16	11	184.3	181.1	178.7	216.6	228.5	196.1	185.3	201.3	193.3	224.3	224.4	218.9	273.4
High	Solyc03g007190.2.1	genomic_reference:SL2.50ch03 gene_region:1764428-1769612 transcript_region:SL2.50ch03:1764428..1769612- go_terms:GO:0005515 functional_description:"SPFH domain / Band 7 family protein (AHRD V1 *--- Q6L4B0_SOLDE); contains Interpro domain(s) IPR001107 Band 7 protein "	0	27	5	5	5	290	32.3	5.25	15.54	5	26.7	29.9	28.2	36.1	30.3	35.3	23.2	18.8	26.3	33.8	32.5	29.1	26.9
High	Solyc08g008620.2.1	genomic_reference:SL2.50ch08 gene_region:3012924-3017068 transcript_region:SL2.50ch08:3012924..3017068+ go_terms:GO:0016298,GO:0004091 functional_description:"GDSL esterase/lipase At5g41890 (AHRD V1 **** GDL81_ARATH); contains Interpro domain(s) IPR001087 Lipase, GDSL "	0.001	6	2	3	2	379	42.3	8.69	5.51	2	17.6	27.4	27.8	28.5	14.4	25	37.8	30	32.3	21	13.3	20.2	14.8
High	Solyc04g078920.2.1	genomic_reference:SL2.50ch04 gene_region:61177450-61178933 transcript_region:SL2.50ch04:61177450..61178933+ go_terms:GO:0005515 functional_description:"Peroxisomal multifunctional enzyme type 2 (AHRD V1 **-- B6TQ98_MAIZE); contains Interpro domain(s) IPR016083 Sterol-binding-like "	0	30	3	5	3	125	13.7	9.47	6.93	3	22.3	30.7	18.3	35.7	219.8	36.6	29	39	39.8	44.9	41.9	43.4	46.4
High	Solyc12g015870.1.1	evidence_code:10F0H1E1IEG genomic_reference:SL2.50ch12 gene_region:5860247-5866106 transcript_region:SL2.50ch12:5860247..5866106+ go_terms:GO:0005509 functional_description:"Calcineurin B-like protein 02 (AHRD V1 ***- A5BYS8_VITVI); contains Interpro domain(s) IPR015757 Calcineurin B protein "	0	44	7	11	6	224	25.7	4.88	24.43	7	110.2	153.3	145.7	107.4	125.3	136.4	102.4	100	109	113.4	144.4	145.8	100.3
High	Solyc03g044330.1.1	evidence_code:10F0H1E1IEG genomic_reference:SL2.50ch03 gene_region:12823169-12825148 transcript_region:SL2.50ch03:12823169..12825148- go_terms:GO:0003984 functional_description:"Acetolactate synthase (AHRD V1 **** D7RPJ7_SOLTU); contains Interpro domain(s) IPR012846 Acetolactate synthase, large subunit, biosynthetic "	0	17	9	18	2	659	71.9	6.62	56.59	9	260.7	253.7	292.9	261.2	290.4	250.1	288.7	299.7	307	308.5	259.1	280.2	245.3
High	Solyc02g088580.1.1	evidence_code:10F1H1E1IEG genomic_reference:SL2.50ch02 gene_region:45211594-45213711 transcript_region:SL2.50ch02:45211594..45213711+ functional_description:"Genomic DNA chromosome 5 P1 clone MXM12 (AHRD V1 *-*- Q9SDA2_ARATH); contains Interpro domain(s) IPR012417 Calmodulin-binding, plant "	0	15	9	13	9	705	76.1	9.83	29.32	9	27.2	22.1	25.5	23.6	22.1	14.5	19.5	21.6	22	22.7	25.8	19.1	12.4
High	Solyc12g044300.1.1	evidence_code:10F0H1E1IEG genomic_reference:SL2.50ch12 gene_region:44635849-44639534 transcript_region:SL2.50ch12:44635849..44639534+ go_terms:GO:0016878 functional_description:"Acyl-CoA synthetase (AMP-forming)/AMP-acid ligase II (AHRD V1 **** C7MWS2_SACVD); contains Interpro domain(s) IPR000873 AMP-dependent synthetase and ligase "	0	7	2	3	2	324	36.5	6.57	7.27	2	14.5	14	20.5	24.1	33.4	30	26.5	22.5	19.7	35	22.7	17.6	27.2
High	Solyc04g082170.2.1	genomic_reference:SL2.50ch04 gene_region:63539890-63542669 transcript_region:SL2.50ch04:63539890..63542669+ go_terms:GO:0004024 functional_description:"Alcohol dehydrogenase 1 (AHRD V1 **** B6TD57_MAIZE); contains Interpro domain(s) IPR002085 Alcohol dehydrogenase superfamily, zinc-containing "	0	21	6	7	6	389	42.3	6.89	15.32	6	192.9	150.4	146.8	119.7	143.3	155.6	114.7	141.9	119.7	166.7	151.4	131	119.5
High	Solyc01g106470.2.1	genomic_reference:SL2.50ch01 gene_region:86119230-86122313 transcript_region:SL2.50ch01:86119230..86122313+ functional_description:"Genomic DNA chromosome 5 P1 clone MUB3 (AHRD V1 *-*- Q9FLG7_ARATH)"	0	10	3	3	3	431	46.9	6.6	5.36	3	30.8	41.6	25.5	34.3	22.9	24.5	23.7	20.6	19.7	27	24	23.1	19
High	Solyc04g008810.2.1	genomic_reference:SL2.50ch04 gene_region:2432009-2434241 transcript_region:SL2.50ch04:2432009..2434241+ go_terms:GO:0005840 functional_description:"40S ribosomal protein S26 (AHRD V1 ***- B6TXN6_MAIZE); contains Interpro domain(s) IPR000892 Ribosomal protein S26e "	0.001	19	2	6	2	128	14.6	10.92	11.94	2	25.1	28.3	31.2	14.3	10.3	20.5	16.5	23.2	24	12.5	16.4	26.4	28.6
High	Solyc11g066370.1.1	evidence_code:10F1H1E1IEG genomic_reference:SL2.50ch11 gene_region:49208756-49221834 transcript_region:SL2.50ch11:49208756..49221834- go_terms:GO:0006310,GO:0051103 functional_description:"DNA ligase (AHRD V1 ***- B9HQN9_POPTR); contains Interpro domain(s) IPR000977 ATP-dependent DNA ligase "	0	21	12	18	12	802	89.8	8.13	58.36	12	314	248.9	218	204.3	206.4	219	166.7	216.3	159.8	189.8	222.9	196.1	193.8
High	Solyc03g045050.2.1	genomic_reference:SL2.50ch03 gene_region:15380538-15390086 transcript_region:SL2.50ch03:15380538..15390086+ functional_description:"Nuclear matrix constituent protein 1 (AHRD V1 ***- D2YZU5_APIGR)"	0	12	13	15	12	1167	134.1	5.24	30.76	13	98	80	85.3	74.2	89.1	89.2	79	70.8	67.1	99.9	62	66.5	84.8
High	Solyc01g110060.2.1	genomic_reference:SL2.50ch01 gene_region:88618467-88622227 transcript_region:SL2.50ch01:88618467..88622227- go_terms:GO:0004722,GO:0003993 functional_description:"Purple acid phosphatase (AHRD V1 **** Q84KZ2_TOBAC); contains Interpro domain(s) IPR015914 Purple acid phosphatase, N-terminal "	0	7	2	3	2	465	53.2	6.83	8.47	2	37.3	38.3	31.7	29.2	39.8	39.2	53.5	38.7	60.7	47.3	35.2	35.5	380.8
High	Solyc10g080180.1.1	evidence_code:10F0H1E1IEG genomic_reference:SL2.50ch10 gene_region:60867892-60869391 transcript_region:SL2.50ch10:60867892..60869391- go_terms:GO:0005515,GO:0000166 functional_description:"U3 small nucleolar RNA-associated protein 18 (AHRD V1 **-- D0MWK6_PHYIN); contains Interpro domain(s) IPR017986 WD40 repeat, region "	0	18	6	8	6	499	55.5	6.44	20.62	6	44.5	40.1	35	30.8	19.3	17.1	36.3	15.3	22.2	39.6	22.1	19.3	51.8
High	Solyc06g076970.2.1	genomic_reference:SL2.50ch06 gene_region:44223388-44227200 transcript_region:SL2.50ch06:44223388..44227200- go_terms:GO:0051082,GO:0003755 functional_description:"Peptidyl-prolyl cis-trans isomerase (AHRD V1 **** B2BF99_TOBAC); contains Interpro domain(s) IPR002130 Peptidyl-prolyl cis-trans isomerase, cyclophilin-type "	0	52	8	31	6	207	22.2	9.13	107.71	8	557.1	722.8	678.5	763.7	780.8	715.6	768.3	752.7	799	791.6	687.8	719	630.1
High	Solyc08g008310.2.1	genomic_reference:SL2.50ch08 gene_region:2733245-2745937 transcript_region:SL2.50ch08:2733245..2745937- go_terms:GO:0004467 functional_description:"Long-chain-fatty-acid-CoA ligase (AHRD V1 **** B2WS80_ARAHA); contains Interpro domain(s) IPR000873 AMP-dependent synthetase and ligase "	0.001	3	2	2	2	597	66.5	7.37	2.89	2	16.3	17	19.6	17.8	17.5	15.8	23.2	18.8	22	17.1	15.9	20.7	53.7
High	Solyc05g054590.2.1	genomic_reference:SL2.50ch05 gene_region:63617829-63620771 transcript_region:SL2.50ch05:63617829..63620771+ go_terms:GO:0048040 functional_description:"Bifunctional polymyxin resistance protein ArnA (AHRD V1 **-- ARNA_ERWCT); contains Interpro domain(s) IPR016040 NAD(P)-binding domain "	0	27	6	11	5	343	39.1	8.07	33.92	6	69.8	81.4	67.9	79.8	96.3	92.1	104.4	83.7	85.2	94.6	89.2	71.9	270.4
High	Solyc03g121180.2.1	genomic_reference:SL2.50ch03 gene_region:63413348-63415519 transcript_region:SL2.50ch03:63413348..63415519- go_terms:GO:0004091 functional_description:"GDSL esterase/lipase At5g22810 (AHRD V1 ***- GDL78_ARATH); contains Interpro domain(s) IPR001087 Lipase, GDSL "	0	17	4	4	4	359	38.9	8.44	10.29	4	82.4	72.6	70.7	60.4	69.1	49.2	68	65	55.4	62.2	65.1	60	75.2
High	Solyc03g117970.2.1	genomic_reference:SL2.50ch03 gene_region:61001222-61010499 transcript_region:SL2.50ch03:61001222..61010499+ go_terms:GO:0003950 functional_description:"Novel protein similar to vertebrate ADP-ribosyltransferase (NAD+ poly (ADP-ribose) polymerase) (ADPRT) (AHRD V1 **** Q5RHR0_DANRE); contains Interpro domain(s) IPR008288 NAD+ ADP-ribosyltransferase "	0	22	18	25	17	992	112.4	8.76	72.55	18	522.3	402.6	443.5	355.4	336.3	360.9	317.3	405.5	340.9	335	359.6	343.1	313.3
High	Solyc06g072380.2.1	genomic_reference:SL2.50ch06 gene_region:41035937-41046448 transcript_region:SL2.50ch06:41035937..41046448- go_terms:GO:0004371 functional_description:"Dihydroxyacetone/glycerone kinase-like protein (AHRD V1 **** Q9LSH1_ARATH); contains Interpro domain(s) IPR012734 Dihydroxyacetone kinase "	0	23	8	12	8	594	61.8	5.3	37.92	8	67	53.8	69.2	62.4	80.4	67.7	68.9	84.7	84	82.5	67.1	70.8	74.1
High	Solyc07g062570.2.1	genomic_reference:SL2.50ch07 gene_region:62472541-62478080 transcript_region:SL2.50ch07:62472541..62478080+ go_terms:GO:0043130 functional_description:"Ubiquitin-conjugating enzyme E2 N (AHRD V1 **** B5XC59_SALSA); contains Interpro domain(s) IPR000608 Ubiquitin-conjugating enzyme, E2 "	0	49	4	9	2	153	17.2	7.34	27.6	4	72.8	74	99.5	61.9	86	97.1	120.5	92.1	123.6	91.7	62.9	74.1	60.9
High	Solyc11g011470.1.1	evidence_code:10F0H1E1IEG genomic_reference:SL2.50ch11 gene_region:4520459-4526103 transcript_region:SL2.50ch11:4520459..4526103- go_terms:GO:0016020,GO:0051536,GO:0016491,GO:0055114 functional_description:"NADH-ubiquinone oxidoreductase subunit (AHRD V1 ***- B9T118_RICCO); contains Interpro domain(s) IPR010228 NADH:ubiquinone oxidoreductase, subunit G "	0	41	20	36	20	739	79.9	6.24	101.07	20	625.3	679.3	637.5	631.5	627.8	676.9	705.5	670.1	700.6	616	658.4	638.7	724.7
High	Solyc08g068340.2.1	genomic_reference:SL2.50ch08 gene_region:54646333-54651826 transcript_region:SL2.50ch08:54646333..54651826- go_terms:GO:0005515 functional_description:"Eukaryotic translation initiation factor 3 subunit 6-interacting protein (AHRD V1 ***- B6SYA1_MAIZE); contains Interpro domain(s) IPR019382 RNA polymerase I-associated factor PAF67 "	0	33	13	37	13	517	60.6	6.13	113.17	13	539	390.6	377.5	455.9	496	456.5	571.3	539	581.1	421.9	512.4	506.3	536.1
High	Solyc04g082680.2.1	genomic_reference:SL2.50ch04 gene_region:63870914-63876134 transcript_region:SL2.50ch04:63870914..63876134+ functional_description:"Chloroplast channel forming outer membrane protein (AHRD V1 ***- Q9SM57_PEA)"	0	14	2	3	2	167	19.6	9.23	8.59	2	45.2	28.5	36.5	57.3	53.7	43.4	49.4	45.1	57.2	54.5	48.5	47	61.2
High	Solyc10g008420.2.1	genomic_reference:SL2.50ch10 gene_region:2540041-2542828 transcript_region:SL2.50ch10:2540041..2542828- go_terms:GO:0005622 functional_description:"Unknown Protein (AHRD V1)"	0	15	6	8	6	526	59.6	6.58	18.43	6	519.7	451.2	429.2	414.9	638.3	433.3	369.8	427.8	351.4	429.3	505.2	492.7	365.3
High	Solyc01g044490.2.1	genomic_reference:SL2.50ch01 gene_region:39141736-39166228 transcript_region:SL2.50ch01:39141736..39166228+ go_terms:GO:0005737 functional_description:"Elongation factor P family protein expressed (AHRD V1 ***- Q10BS5_ORYSJ); contains Interpro domain(s) IPR015365 Elongation factor P, C-terminal "	0.001	31	2	2	2	64	7	8.21	0	2	27.6	29.2	34.5	24.7	13.6	13.2	28	20.6	21.8	17.1	13.8	24	19.5
High	Solyc00g007070.2.1	genomic_reference:SL2.50ch00 gene_region:6691363-6693677 transcript_region:SL2.50ch00:6691363..6693677- go_terms:GO:0017025,GO:0003729 functional_description:"Heterogeneous nuclear ribonucleoprotein H1 (AHRD V1 **-- Q8C2Q7_MOUSE); contains Interpro domain(s) IPR012677 Nucleotide-binding, alpha-beta plait "	0	26	5	6	5	264	30.1	8	17.49	5	76.1	90	94.7	65.3	77.3	77.7	108.8	94.3	111.5	92.4	74.9	59.5	111.1
High	Solyc03g032160.2.1	genomic_reference:SL2.50ch03 gene_region:8939357-8949528 transcript_region:SL2.50ch03:8939357..8949528- go_terms:GO:0019900 functional_description:"Ubiquilin-1 (AHRD V1 *--- B6T584_MAIZE); contains Interpro domain(s) IPR015496 Ubiquilin "	0	23	7	9	5	557	58.6	4.91	29.38	7	38.1	32.2	42	21.8	29.3	41.9	26.5	32	31.2	39.1	26.7	30.2	26.2
High	Solyc10g083270.1.1	evidence_code:10F0H1E1IEG genomic_reference:SL2.50ch10 gene_region:62426455-62429554 transcript_region:SL2.50ch10:62426455..62429554+ functional_description:"Hydrolase alpha/beta fold family protein (AHRD V1 ***- D7LY00_ARALY); contains Interpro domain(s) IPR000073 Alpha/beta hydrolase fold-1 "	0	8	2	2	2	331	37	7.65	4.94	2	44	53	50	60.8	56.7	56.9	58.9	54.7	54.5	61	53.3	61	58.4
High	Solyc04g055200.2.1	genomic_reference:SL2.50ch04 gene_region:52971208-52976884 transcript_region:SL2.50ch04:52971208..52976884- go_terms:GO:0004066,GO:0042803 functional_description:"Asparagine synthase (Glutamine-hydrolyzing) (AHRD V1 **** D3RMB0_KLEVT); contains Interpro domain(s) IPR001962 Asparagine synthase "	0	19	5	5	5	399	45	6.99	12.81	5	21.5	21.6	18.9	27.2	27.2	29.5	23.7	39.6	33.2	36.9	19.7	25.9	36.8
High	Solyc03g120850.2.1	genomic_reference:SL2.50ch03 gene_region:63150621-63156052 transcript_region:SL2.50ch03:63150621..63156052- go_terms:GO:0042623 functional_description:"chaperonin (AHRD V1 ***- B2IXD2_NOSP7); contains Interpro domain(s) IPR001844 Chaperonin Cpn60 "	0	61	27	66	21	605	64.2	5.57	198.62	27	487.2	531.6	580.1	655.1	603.1	690.3	590.1	585.5	622.8	682.1	616.2	641.8	482.5
High	Solyc02g091660.2.1	genomic_reference:SL2.50ch02 gene_region:47480890-47483281 transcript_region:SL2.50ch02:47480890..47483281- go_terms:GO:0003677 functional_description:"DNA-binding bromodomain-containing protein (AHRD V1 *--* D7KG11_ARALY); contains Interpro domain(s) IPR001487 Bromodomain "	0	10	5	5	5	535	59.9	6.58	11.94	5	432	514.6	398.9	325.3	387.7	283.8	290.3	390.1	347.3	348.8	355.9	286.4	262.9
High	Solyc12g005270.1.1	evidence_code:10F1H1E1IEG genomic_reference:SL2.50ch12 gene_region:167632-168204 transcript_region:SL2.50ch12:167632..168204- go_terms:GO:0005634,GO:0003677 functional_description:"Histone H2A (AHRD V1 ***- D7KGW6_ARALY); contains Interpro domain(s) IPR002119 Histone H2A "	0	36	4	11	2	132	13.9	10.05	23.89	4	123.1	154.5	159	107.2	147.9	119.3	114.2	95.6	127.3	127.8	114	131.2	78.9
High	Solyc00g009040.2.1	genomic_reference:SL2.50ch00 gene_region:8760796-8764776 transcript_region:SL2.50ch00:8760796..8764776+ go_terms:GO:0008143,GO:0003743 functional_description:"Polyadenylate-binding protein 2 (AHRD V1 **** B6U4M0_MAIZE); contains Interpro domain(s) IPR006515 Polyadenylate binding protein, human types 1, 2, 3, 4 "	0	10	5	6	4	649	70.6	7.8	17.58	5	20	22.6	23.2	14.9	18.2	19.2	51.9	29.1	32	55.2	53.3	42.1	248.9
High	Solyc06g062850.2.1	genomic_reference:SL2.50ch06 gene_region:36037831-36043258 transcript_region:SL2.50ch06:36037831..36043258- go_terms:GO:0003677,GO:0035064 functional_description:"PHD finger family protein (AHRD V1 **-- D7M017_ARALY); contains Interpro domain(s) IPR019787 Zinc finger, PHD-finger "	0	14	3	3	3	257	29.1	5.1	7.99	3	55.9	42.1	55.4	42.3	43.4	39.5	31.9	42.3	42.1	63.4	65.3	70.3	45.5
High	Solyc10g083640.1.1	evidence_code:10F0H1E1IEG genomic_reference:SL2.50ch10 gene_region:62756425-62760116 transcript_region:SL2.50ch10:62756425..62760116- go_terms:GO:0003676,GO:0005634,GO:0008270,GO:0000166 functional_description:"Splicing factor U2af subunit (AHRD V1 *-*- B6T3Q5_MAIZE); contains Interpro domain(s) IPR009145 U2 auxiliary factor small subunit "	0	24	8	16	8	350	40.3	9.35	48.9	8	203.5	189.7	201.1	140.4	144.6	153	220.7	205.7	209.1	199	209.6	197.3	178.8
High	Solyc01g006360.2.1	genomic_reference:SL2.50ch01 gene_region:955781-982687 transcript_region:SL2.50ch01:955781..982687- functional_description:"Glucan synthase like 7 (AHRD V1 ***- D8T771_SELML)"	0.001	3	2	2	2	763	88.4	9.06	5.38	2	39.8	32.9	40.8	29	30.8	32.6	32.2	31.9	33.7	41	45	38.8	24.9
High	Solyc11g071950.1.1	evidence_code:10F0H1E1IEG genomic_reference:SL2.50ch11 gene_region:52350625-52356685 transcript_region:SL2.50ch11:52350625..52356685+ functional_description:"Unknown Protein (AHRD V1)"	0	21	4	7	4	283	32.3	7.42	18.03	4	58.7	72.9	84	58.6	56.2	70.8	88.2	84.2	95.7	89.5	83.9	76.2	81.8
High	Solyc10g054910.1.1	evidence_code:10F0H1E1IEG genomic_reference:SL2.50ch10 gene_region:51540879-51541397 transcript_region:SL2.50ch10:51540879..51541397+ go_terms:GO:0006457 functional_description:"Peptidyl-prolyl cis-trans isomerase (AHRD V1 ***- Q9XF12_SOLTU); contains Interpro domain(s) IPR002130 Peptidyl-prolyl cis-trans isomerase, cyclophilin-type "	0	47	7	24	5	172	17.9	8.34	67.97	7	230.6	213.6	256.1	162	165.9	191.1	198.6	210.6	209.9	251.1	212.2	227.1	519.7
High	Solyc01g066060.2.1	genomic_reference:SL2.50ch01 gene_region:65398387-65402755 transcript_region:SL2.50ch01:65398387..65402755- go_terms:GO:0050897 functional_description:"DAG protein (AHRD V1 ***- B6UD77_MAIZE)"	0	31	4	6	4	259	29.3	8.35	16.89	4	33.7	50.6	53.2	45.2	46.2	50.8	61.5	56.5	76.3	71.4	56.8	60.8	49.5
High	Solyc05g046310.2.1	genomic_reference:SL2.50ch05 gene_region:57671075-57673686 transcript_region:SL2.50ch05:57671075..57673686- functional_description:"Genomic DNA chromosome 5 P1 clone MVP2 (AHRD V1 ***- O65233_ARATH)"	0	26	4	4	4	248	27.7	4.58	8.13	4	37.4	32.9	28.5	28.5	25.2	27.6	25.4	24.3	29.6	31.4	38.2	36	22.7
High	Solyc06g063000.2.1	genomic_reference:SL2.50ch06 gene_region:36157647-36163138 transcript_region:SL2.50ch06:36157647..36163138+ go_terms:GO:0005515 functional_description:"Polyadenylate-binding protein (AHRD V1 **** A8N215_COPC7); contains Interpro domain(s) IPR012677 Nucleotide-binding, alpha-beta plait "	0	29	9	15	6	417	45.5	7.77	39.03	9	221.1	223.1	244	171.8	148.9	167.4	185.3	209.4	216.1	186.2	200.8	199.9	206
High	Solyc11g007550.1.1	evidence_code:10F0H1E0IEG genomic_reference:SL2.50ch11 gene_region:1800785-1802188 transcript_region:SL2.50ch11:1800785..1802188+ functional_description:"Methyltransferase (AHRD V1 ***- D0N411_PHYIN)"	0	20	7	10	7	467	51.9	5.15	23.39	7	254.5	213.2	156.8	141.9	145.6	143.7	130.5	168.2	124.6	155.6	183.3	174.6	177.8
High	Solyc06g034020.2.1	genomic_reference:SL2.50ch06 gene_region:20199423-20203499 transcript_region:SL2.50ch06:20199423..20203499- go_terms:GO:0008113 functional_description:"Peptide methionine sulfoxide reductase msrA (AHRD V1 **** D2B4D8_STRRD); contains Interpro domain(s) IPR002569 Methionine sulphoxide reductase A "	0	23	5	5	2	237	26.6	7.43	11	5	309.7	291.5	295.7	277.2	295.3	276.4	302.6	355.9	342.3	333.6	339.8	330	381.7
High	Solyc01g102410.2.1	genomic_reference:SL2.50ch01 gene_region:82987257-82996076 transcript_region:SL2.50ch01:82987257..82996076- go_terms:GO:0006412,GO:0005737,GO:0004867 functional_description:"Glutaminyl-tRNA synthetase (AHRD V1 ***- A8BEZ0_GIALA); contains Interpro domain(s) IPR004526 Glutamyl-tRNA synthetase, class Ic, archaeal/eukaryotic cytosolic "	0	32	19	34	19	740	84.1	7.31	90.16	19	671.9	538.8	616.7	443.4	411.8	432.5	454.7	550.4	520	487.5	502.8	511	492.5
High	Solyc11g042930.1.1	evidence_code:10F1H1E1IEG genomic_reference:SL2.50ch11 gene_region:34423755-34426084 transcript_region:SL2.50ch11:34423755..34426084- go_terms:GO:0005515 functional_description:"SKP1 (AHRD V1 ***- Q68GS0_TOBAC); contains Interpro domain(s) IPR016897 E3 ubiquitin ligase, SCF complex, Skp subunit "	0	73	10	34	6	155	17.5	4.65	106.53	10	793.5	741.6	844.3	684.5	696.8	706.1	723.9	732	735	767.8	774.2	867.4	700.2
High	Solyc01g108840.2.1	genomic_reference:SL2.50ch01 gene_region:87756900-87761019 transcript_region:SL2.50ch01:87756900..87761019- go_terms:GO:0005515,GO:0004675 functional_description:"Receptor like kinase, RLK"	0	10	7	7	7	940	101.8	6.37	16.19	7	168.2	175.2	178.6	196.1	186.4	195.9	168	148.3	163.7	163.8	158.9	181	150.7
High	Solyc12g015880.1.1	evidence_code:10F0H1E1IEG genomic_reference:SL2.50ch12 gene_region:5868004-5871038 transcript_region:SL2.50ch12:5868004..5871038- go_terms:GO:0005524,GO:0006950 functional_description:"Heat shock protein 90 (AHRD V1 ***- Q14TB1_TOBAC); contains Interpro domain(s) IPR019805 Heat shock protein Hsp90, conserved site IPR018249 EF-HAND 2 IPR001404 Heat shock protein Hsp90 "	0	62	48	342	14	699	80.1	5.05	1082.47	48	6971.4	6457.5	7048.7	7623.2	8316.2	7608.7	7521	8016.7	7092.7	6683	6646.6	6922.7	6286.2
High	Solyc01g111760.2.1	genomic_reference:SL2.50ch01 gene_region:89701090-89706839 transcript_region:SL2.50ch01:89701090..89706839+ go_terms:GO:0046961 functional_description:"V-type ATP synthase beta chain (AHRD V1 ***- VATB_PYRHO); contains Interpro domain(s) IPR005723 ATPase, V1 complex, subunit B "	0	62	20	45	3	479	53.3	5.14	136.59	20	647	690.1	693.2	799.1	772.6	828	746.7	718.5	696.5	734	683.2	627.8	796.4
High	Solyc01g090110.1.1	evidence_code:10F0H0E0IEG genomic_reference:SL2.50ch01 gene_region:75519651-75522070 transcript_region:SL2.50ch01:75519651..75522070- functional_description:"Bax inhibitor 1 (AHRD V1 ***- C6GAD3_CAPAN)"	0	20	4	8	3	240	27.6	9.07	20.01	4	115.6	119.7	115.6	160.7	157.6	167.4	92.3	113.8	104.2	138.5	139.6	134.6	96.5
High	Solyc12g056320.1.1	evidence_code:10F0H0E0IEG genomic_reference:SL2.50ch12 gene_region:47642821-47643660 transcript_region:SL2.50ch12:47642821..47643660+ functional_description:"Unknown Protein (AHRD V1)"	0	17	4	5	4	279	29.9	10.51	12.17	4	182.8	206.8	142	165.1	166.6	169	119.7	155.9	114.9	121.3	141.6	147	115.8
High	Solyc01g086830.2.1	genomic_reference:SL2.50ch01 gene_region:73526106-73527528 transcript_region:SL2.50ch01:73526106..73527528+ go_terms:GO:0008289 functional_description:"Protease inhibitor/seed storage/lipid transfer protein family protein (AHRD V1 **** D7L6K8_ARALY); contains Interpro domain(s) IPR003612 Plant lipid transfer protein/seed storage/trypsin-alpha amylase inhibitor "	0	59	4	12	4	105	11.1	7.88	24.24	4	148.6	132.2	96.4	119.4	117.3	117.2	71.5	104.1	89.1	104.4	88.7	94.6	61.9
High	Solyc00g006830.2.1	genomic_reference:SL2.50ch00 gene_region:5827877-5838053 transcript_region:SL2.50ch00:5827877..5838053- functional_description:"No exine formation-1 (AHRD V1 **-- Q9LYR7_ARATH)"	0	2	2	6	2	1097	121.2	8.95	18.16	2	70.5	54.5	68.8	90.5	79.3	77.1	80.3	70.5	83.4	68	68.8	60.7	56.5
High	Solyc03g098600.2.1	genomic_reference:SL2.50ch03 gene_region:54347680-54353815 transcript_region:SL2.50ch03:54347680..54353815- go_terms:GO:0016020 functional_description:"Oligosaccharyl transferase STT3 subunit (AHRD V1 ***- B6T514_MAIZE); contains Interpro domain(s) IPR003674 Oligosaccharyl transferase, STT3 subunit "	0	17	11	17	11	725	81.9	8.92	44.14	11	180.7	191.2	199.3	306.6	253.4	261.7	219.2	195.4	229.9	214.7	206.9	179.4	234.6
High	Solyc02g094120.2.1	genomic_reference:SL2.50ch02 gene_region:49329238-49336140 transcript_region:SL2.50ch02:49329238..49336140- go_terms:GO:0008482 functional_description:"Sulfite oxidase (AHRD V1 **** A5H1Q7_SOLLC); contains Interpro domain(s) IPR000572 Oxidoreductase, molybdopterin binding "	0	30	8	10	8	393	43.3	8.05	32.54	8	49.8	61.4	55.3	89.8	107.1	101.6	67.9	69.3	59.1	82.3	69.1	66.9	78.2
High	Solyc09g014350.2.1	genomic_reference:SL2.50ch09 gene_region:5900240-5903588 transcript_region:SL2.50ch09:5900240..5903588- go_terms:GO:0003841 functional_description:"Glycerol-3-phosphate acyltransferase 6 (AHRD V1 **** D7LKT2_ARALY); contains Interpro domain(s) IPR002123 Phospholipid/glycerol acyltransferase "	0	10	4	5	4	504	56.6	9.31	13.6	4	81	73.1	78.5	109.4	134.3	126.9	81.9	83.3	89.7	95.8	79.3	91.9	48.5
High	Solyc11g013490.1.1	evidence_code:10F1H1E1IEG genomic_reference:SL2.50ch11 gene_region:6543160-6549507 transcript_region:SL2.50ch11:6543160..6549507+ go_terms:GO:0016020 functional_description:"Beta-1 3-galactosyltransferase 6 (AHRD V1 ***- B6UBH3_MAIZE); contains Interpro domain(s) IPR002659 Glycosyl transferase, family 31 "	0	22	8	10	6	396	45.1	8.06	16.24	8	145.4	158	96	176.9	154.3	161.1	86.5	95.4	96.2	120.1	108.1	108.6	80.9
High	Solyc11g071640.1.1	evidence_code:10F0H1E1IEG genomic_reference:SL2.50ch11 gene_region:52141513-52144602 transcript_region:SL2.50ch11:52141513..52144602+ go_terms:GO:0008810 functional_description:"Beta-D-glucosidase (AHRD V1 ***- O82074_TROMA); contains Interpro domain(s) IPR001764 Glycoside hydrolase, family 3, N-terminal "	0	28	12	19	9	629	68.5	8.88	36.88	12	290.1	364.9	462.9	318	304	310.7	291.3	223.3	265.1	208.9	204.3	195.3	214.6
High	Solyc05g026510.2.1	genomic_reference:SL2.50ch05 gene_region:41681314-41700135 transcript_region:SL2.50ch05:41681314..41700135- go_terms:GO:0005488 functional_description:"Cohesin subunit (AHRD V1 *--- A8NZN7_COPC7); contains Interpro domain(s) IPR013721 STAG "	0	12	10	13	10	1155	131.3	5.72	35.68	10	101.3	85.1	125.1	111	99.6	120	124.3	126	142.7	141.6	124.5	138.4	93.7
High	Solyc12g019750.1.1	evidence_code:10F1H1E1IEG genomic_reference:SL2.50ch12 gene_region:11305474-11311216 transcript_region:SL2.50ch12:11305474..11311216- go_terms:GO:0003676,GO:0000166 functional_description:"Polypyrimidine tract binding protein 1 (AHRD V1 **-- Q9BUQ0_HUMAN); contains Interpro domain(s) IPR012677 Nucleotide-binding, alpha-beta plait "	0	4	2	3	2	405	45.1	7.11	6.85	2	73.4	60	64.8	39	43.6	37.1	56.8	49.2	60.4	62.7	52.6	47.7	68.2
High	Solyc01g111240.2.1	genomic_reference:SL2.50ch01 gene_region:89317519-89321842 transcript_region:SL2.50ch01:89317519..89321842- go_terms:GO:0005525 functional_description:"Translocase of chloroplast 90, chloroplastic (AHRD V1 *--- TOC90_ARATH); contains Interpro domain(s) IPR005690 Chloroplast protein import component Toc86/159 "	0	23	20	24	20	1341	147	4.86	69.39	20	153.3	112	158	111.6	128.4	155.3	162.1	179.6	181.5	185.5	164.5	163	127.9
High	Solyc01g091310.2.1	genomic_reference:SL2.50ch01 gene_region:76711331-76720741 transcript_region:SL2.50ch01:76711331..76720741+ go_terms:GO:0005515,GO:0000166 functional_description:"WD-40 repeat protein (AHRD V1 **-- B2IZJ6_NOSP7); contains Interpro domain(s) IPR017986 WD40 repeat, region "	0	15	6	6	6	441	47.8	8.94	9.77	6	94.5	82.7	70.7	122.1	146.9	150.6	101.1	93.1	119.5	75	116.9	106.9	95.3
High	Solyc09g007560.2.1	genomic_reference:SL2.50ch09 gene_region:1157881-1159523 transcript_region:SL2.50ch09:1157881..1159523+ go_terms:GO:0005840 functional_description:"50S ribosomal protein L5 (AHRD V1 ***- B5TV71_CAMSI); contains Interpro domain(s) IPR002132 Ribosomal protein L5 "	0.001	8	2	2	2	265	29.2	9.91	0	2	29.6	43.8	33.8	32.8	31.3	36.6	43	43.8	48.8	29.2	28.9	30.3	33.8
High	Solyc03g093350.2.1	genomic_reference:SL2.50ch03 gene_region:48068163-48070598 transcript_region:SL2.50ch03:48068163..48070598- go_terms:GO:0003676,GO:0003723,GO:0008270,GO:0000166 functional_description:"RNA-binding protein 39 (AHRD V1 *--- RBM39_PONAB); contains Interpro domain(s) IPR012677 Nucleotide-binding, alpha-beta plait "	0	3	2	2	2	723	77.9	6.84	6	2	128.2	112	133.5	80.9	104	111.1	114.7	108.1	104.8	117.9	124.8	122.5	132.8
High	Solyc01g010760.2.1	genomic_reference:SL2.50ch01 gene_region:5821504-5825600 transcript_region:SL2.50ch01:5821504..5825600+ go_terms:GO:0005515,GO:0008308 functional_description:"Porin/voltage-dependent anion-selective channel protein (AHRD V1 **** A9P802_POPTR); contains Interpro domain(s) IPR001925 Porin, eukaryotic type "	0	31	8	21	6	276	29.4	8.07	45.89	8	307.8	417.4	368.6	510.5	579.5	553.6	464.4	409	518.6	461.2	511.7	486.7	435.6
High	Solyc06g066790.2.1	genomic_reference:SL2.50ch06 gene_region:38353956-38371497 transcript_region:SL2.50ch06:38353956..38371497+ go_terms:GO:0005515,GO:0004596 functional_description:"N-alpha-acetyltransferase 16, NatA auxiliary subunit (AHRD V1 **-* NAA16_MOUSE); contains Interpro domain(s) IPR011990 Tetratricopeptide-like helical "	0	19	14	20	13	950	108.6	7.78	51.08	14	287.2	203.2	296.9	214.4	259.3	244.8	316.3	339.3	327.9	290.4	279.7	261.4	317.3
High	Solyc01g099830.2.1	genomic_reference:SL2.50ch01 gene_region:81721206-81723201 transcript_region:SL2.50ch01:81721206..81723201+ go_terms:GO:0003735,GO:0008201 functional_description:"60S ribosomal protein L22-2 (AHRD V1 ***- D7L3W0_ARALY); contains Interpro domain(s) IPR002671 Ribosomal protein L22e "	0	54	5	16	4	125	14	9.45	36.92	5	485.5	649.6	667.4	486.4	435.7	492.8	510.7	402.1	453.6	439.7	410.4	426.7	448.7
High	Solyc03g123830.2.1	genomic_reference:SL2.50ch03 gene_region:64593806-64596894 transcript_region:SL2.50ch03:64593806..64596894+ go_terms:GO:0004617 functional_description:"Phosphoglycerate dehydrogenase (AHRD V1 **** D2D316_GOSHI); contains Interpro domain(s) IPR015508 D-3-phosphogylcerate Dehydrogenase "	0	51	21	59	16	627	66.1	6.67	172.65	21	605.8	543.5	697.4	663.2	693	697.7	699.4	701.8	733.4	698.5	725.9	727.6	680.5
High	Solyc07g017900.2.1	genomic_reference:SL2.50ch07 gene_region:8283617-8294010 transcript_region:SL2.50ch07:8283617..8294010- go_terms:GO:0047938 functional_description:"Aldose 1-epimerase family protein (AHRD V1 **** D7MN90_ARALY); contains Interpro domain(s) IPR008183 Aldose 1-epimerase "	0	56	15	27	15	314	35.4	6.71	64.65	15	600.6	678.8	558.8	802.4	698.4	745.6	668.2	746.5	690.5	692.7	683	622.8	601
High	Solyc03g097490.2.1	genomic_reference:SL2.50ch03 gene_region:53272611-53278255 transcript_region:SL2.50ch03:53272611..53278255+ functional_description:"Dek protein (AHRD V1 *-*- B6SWA1_MAIZE); contains Interpro domain(s) IPR014876 DEK, C-terminal "	0	31	13	16	13	538	59.7	5.54	32.95	13	396.8	472.1	391.9	386.4	363.6	350.9	363	363.3	371.8	391.2	385.4	396.7	277.7
High	Solyc09g008970.1.1	evidence_code:10F1H1E1IEG genomic_reference:SL2.50ch09 gene_region:2346372-2346782 transcript_region:SL2.50ch09:2346372..2346782+ functional_description:"Unknown Protein (AHRD V1)"	0	25	2	3	2	136	15.3	5.48	11.91	2	23.2	27.7	34.1	43.5	36.7	24.5	18.5	18.5	24.7	21.2	21.9	24.3	21.3
High	Solyc05g007200.2.1	genomic_reference:SL2.50ch05 gene_region:1811040-1816032 transcript_region:SL2.50ch05:1811040..1816032- go_terms:GO:0003676,GO:0000166,GO:0055114 functional_description:"RNA recognition motif containing protein (AHRD V1 **-- B6T581_MAIZE); contains Interpro domain(s) IPR001395 Aldo/keto reductase "	0	29	6	9	6	305	33	6.8	18.62	6	101.3	90.4	86.7	74	86	98.7	107.6	111.2	97.8	97.2	105.7	107	59.3
High	Solyc06g083180.2.1	genomic_reference:SL2.50ch06 gene_region:45001450-45004243 transcript_region:SL2.50ch06:45001450..45004243- go_terms:GO:0003735,GO:0005515 functional_description:"40S ribosomal protein S8 (AHRD V1 ***- Q0E158_ORYSJ); contains Interpro domain(s) IPR001047 Ribosomal protein S8e "	0	43	10	36	7	220	24.9	10.3	114.41	10	628.2	806.3	753.1	525.4	486.5	454.7	634.6	616	597.4	541.5	544.7	516.2	547.8
High	Solyc08g076510.2.1	genomic_reference:SL2.50ch08 gene_region:57666470-57670136 transcript_region:SL2.50ch08:57666470..57670136- functional_description:"Unknown Protein (AHRD V1)"	0	12	2	2	2	195	22.6	11.02	5.63	2	36.9	31.9	29	28.7	33.6	28.7	29.3	25.8	25.2	45.8	44.4	31	23.7
High	Solyc11g009090.1.1	evidence_code:10F0H1E1IEG genomic_reference:SL2.50ch11 gene_region:3204621-3209644 transcript_region:SL2.50ch11:3204621..3209644- go_terms:GO:0003676,GO:0000166 functional_description:"Polyadenylate-binding protein family protein (AHRD V1 ***- D7MT99_ARALY); contains Interpro domain(s) IPR012677 Nucleotide-binding, alpha-beta plait "	0	13	2	5	2	219	25	5	24.36	2	33.4	23.4	37.6	25.8	16.7	15	14.7	18	26.3	29.7	24.5	25.5	23.2
High	Solyc01g104020.2.1	genomic_reference:SL2.50ch01 gene_region:84251244-84252164 transcript_region:SL2.50ch01:84251244..84252164+ functional_description:"Embryo-specific 3 (AHRD V1 ***- Q2HUA9_MEDTR); contains Interpro domain(s) IPR010417 Embryo-specific 3 "	0.001	16	3	4	3	158	17.8	8.97	6.63	3	79.1	104.8	103.2	98.5	105	88.2	76.5	80.9	75.6	68	94	76.3	124.9
High	Solyc02g077410.2.1	genomic_reference:SL2.50ch02 gene_region:36930997-36935490 transcript_region:SL2.50ch02:36930997..36935490- functional_description:"heat-and acid-stable phosphoprotein (AHRD V1 *-*- B5X267_SALSA); contains Interpro domain(s) IPR019380 Casein kinase substrate, phosphoprotein PP28 "	0	27	4	8	4	162	19	8.25	18.02	4	130.2	161.2	174.1	102.3	106.3	91.4	138.2	119.5	115.9	136	114.7	106.5	115.7
High	Solyc06g074700.2.1	genomic_reference:SL2.50ch06 gene_region:42617342-42622097 transcript_region:SL2.50ch06:42617342..42622097- go_terms:GO:0004674 functional_description:"Serine/threonine protein kinase (AHRD V1 **** Q2U1C3_ASPOR); contains Interpro domain(s) IPR002290 Serine/threonine protein kinase "	0	9	4	5	4	553	61.9	7.08	13.66	4	35	29.3	27.6	25.4	22.6	21.6	24.5	27.8	20.4	24.8	34.3	27.4	18.3
High	Solyc05g026310.2.1	genomic_reference:SL2.50ch05 gene_region:40385875-40400417 transcript_region:SL2.50ch05:40385875..40400417- go_terms:GO:0005515 functional_description:"Derlin-3 (AHRD V1 ***- B6U3C7_MAIZE); contains Interpro domain(s) IPR007599 Der1-like "	0	19	3	4	3	278	31	10.07	12.31	3	39.3	51.6	53.6	41.2	30.8	31.3	37.5	29.3	41.7	28.5	28.6	27.7	27.7
High	Solyc02g069470.2.1	genomic_reference:SL2.50ch02 gene_region:33920445-33924829 transcript_region:SL2.50ch02:33920445..33924829- go_terms:GO:0004842 functional_description:"Inter-alpha-trypsin inhibitor heavy chain H3 (AHRD V1 *--- ITIH3_MESAU); contains Interpro domain(s) IPR002035 von Willebrand factor, type A "	0	17	8	12	8	708	76.2	7.96	35.4	8	358.7	291.8	244.9	138.2	149.9	145.8	153.8	256.3	208.8	202.4	165.8	150.6	145.1
High	Solyc10g045190.1.1	evidence_code:10F1H1E1IEG genomic_reference:SL2.50ch10 gene_region:27598984-27599343 transcript_region:SL2.50ch10:27598984..27599343- go_terms:GO:0043621 functional_description:"Protein RDM1 (AHRD V1 ***- RDM1_ARATH); contains Interpro domain(s) IPR015270 Protein of unknown function DUF1950 "	0.001	26	2	2	2	119	13.9	6.89	6.55	2	100.5	122.7	106.6	103.4	110.7	94	95.8	89.1	99.2	110.5	109.9	129.4	76.2
High	Solyc03g115390.2.1	genomic_reference:SL2.50ch03 gene_region:59161894-59177277 transcript_region:SL2.50ch03:59161894..59177277- go_terms:GO:0004004 functional_description:"ATP-dependent RNA helicase (AHRD V1 **** Q16S17_AEDAE); contains Interpro domain(s) IPR011709 Region of unknown function DUF1605 "	0	16	9	10	9	909	103.7	5.66	32.54	9	178.6	158.6	167.4	124.8	160.5	160.6	149.2	139.1	160.5	162.8	181.8	167.7	105.2
High	Solyc07g042450.2.1	genomic_reference:SL2.50ch07 gene_region:52917306-52918672 transcript_region:SL2.50ch07:52917306..52918672+ functional_description:"Unknown Protein (AHRD V1)"	0	39	2	3	2	96	10.5	10.29	11.45	2	59	79.1	67.6	63.5	67	61.6	84.1	76.2	93.2	80.6	63.2	75.3	46.8
High	Solyc01g098180.2.1	genomic_reference:SL2.50ch01 gene_region:80518530-80532803 transcript_region:SL2.50ch01:80518530..80532803- go_terms:GO:0005085 functional_description:"Translation initiation factor eIF-2B subunit epsilon (AHRD V1 **** B6K2K2_SCHJY); contains Interpro domain(s) IPR003307 eIF4-gamma/eIF5/eIF2-epsilon "	0	25	12	15	12	732	82.2	4.7	42.58	12	498.4	451.6	459.2	408	449.1	417.8	422.3	450.3	426.3	426.4	482	462.6	407.9
High	Solyc03g119170.2.1	genomic_reference:SL2.50ch03 gene_region:61905241-61909056 transcript_region:SL2.50ch03:61905241..61909056+ functional_description:"AGL140Cp (AHRD V1 *-*- Q750S9_ASHGO); contains Interpro domain(s) IPR019349 Ribosomal protein S24/S35, mitochondrial "	0	29	11	11	11	436	50.4	5.41	27.5	11	272.2	355.8	341.7	327.8	324.3	309.9	393.4	362.2	458.6	323.5	294.1	296.9	441.9
High	Solyc06g083810.2.1	genomic_reference:SL2.50ch06 gene_region:45406955-45411773 transcript_region:SL2.50ch06:45406955..45411773- go_terms:GO:0051861,GO:0017089 functional_description:"Glycolipid transfer protein domain-containing protein 1 (AHRD V1 **-* C1C1L0_9MAXI); contains Interpro domain(s) IPR014830 Glycolipid transfer protein, GLTP "	0	11	2	5	2	180	20.1	7.33	11.49	2	288.8	277.5	287.3	216.4	201.6	240.1	268.9	248.5	277.5	338.4	238.2	233.5	224.5
High	Solyc02g090090.2.1	genomic_reference:SL2.50ch02 gene_region:46298779-46304517 transcript_region:SL2.50ch02:46298779..46304517- functional_description:"TPR domain containing protein (AHRD V1 ***- B6TDD9_MAIZE); contains Interpro domain(s) IPR001440 Tetratricopeptide TPR-1 "	0	21	8	14	8	472	50.2	4.46	34.03	8	422.9	291.8	408.4	278.8	274.7	282.2	258.3	299.9	290.1	320.6	281.6	285.7	326.7
High	Solyc07g039200.2.1	genomic_reference:SL2.50ch07 gene_region:42919344-42923581 transcript_region:SL2.50ch07:42919344..42923581+ go_terms:GO:0042393 functional_description:"Guanine nucleotide-binding protein subunit beta (AHRD V1 *--* GBB_ARATH); contains Interpro domain(s) IPR017986 WD40 repeat, region "	0	11	4	4	4	462	50.4	5.59	8.3	4	109.6	108.1	112.2	106.3	100.6	91.4	115	139.5	122.7	97.2	115.2	119.1	169.2
High	Solyc03g118530.2.1	genomic_reference:SL2.50ch03 gene_region:61454465-61471971 transcript_region:SL2.50ch03:61454465..61471971- go_terms:GO:0006468 functional_description:"Protein serine/threonine kinase (AHRD V1 *-*- D3BAM4_POLPA); contains Interpro domain(s) IPR002290 Serine/threonine protein kinase "	0	19	16	20	15	1294	143.9	6.2	47.68	16	102.6	61.3	65.6	41.7	45.7	53.2	38.1	55.4	43.3	45.3	63.2	57.9	38.9
High	Solyc02g086830.2.1	genomic_reference:SL2.50ch02 gene_region:44017964-44022130 transcript_region:SL2.50ch02:44017964..44022130+ go_terms:GO:0004252 functional_description:"Protease Do-like (S2 serine-type protease) (AHRD V1 **** Q7UQ70_RHOBA); contains Interpro domain(s) IPR001254 Peptidase S1 and S6, chymotrypsin/Hap "	0	41	10	15	10	430	45.5	7.3	41.36	10	161.5	208.6	195.8	232.9	221.3	245.4	216.9	213.2	245.5	231.1	215.5	218.5	186.5
High	Solyc03g083550.1.1	evidence_code:10F0H1E0IEG genomic_reference:SL2.50ch03 gene_region:47036392-47037612 transcript_region:SL2.50ch03:47036392..47037612- go_terms:GO:0050378,GO:0048040 functional_description:"UDP-D-glucuronate 4-epimerase 2 (AHRD V1 **** D7KP52_ARALY); contains Interpro domain(s) IPR016040 NAD(P)-binding domain "	0.001	7	2	2	2	406	45.3	9.76	2.61	2	17.8	20.4	19.5	27	15.7	26.1	20.8	25.5	32.1	19.1	16.2	18.4	27.6
High	Solyc01g090170.2.1	genomic_reference:SL2.50ch01 gene_region:75563002-75569993 transcript_region:SL2.50ch01:75563002..75569993+ go_terms:GO:0015031,GO:0007264,GO:0005525,GO:0007165,GO:0005622 functional_description:"Ras-related protein Rab-1A (AHRD V1 ***- C0HBJ4_SALSA); contains Interpro domain(s) IPR003579 Ras small GTPase, Rab type "	0	48	8	24	2	203	22.4	5.24	60.26	8	21.6	28.6	23.7	29.6	29.8	25.3	35.2	36.8	26.1	30.2	20.5	16.7	27.9
High	Solyc05g053890.1.1	evidence_code:10F0H1E1IEG genomic_reference:SL2.50ch05 gene_region:63063554-63065233 transcript_region:SL2.50ch05:63063554..63065233- go_terms:GO:0080044 functional_description:"Glucosyltransferase-like protein (AHRD V1 *-** Q9LXV0_ARATH); contains Interpro domain(s) IPR002213 UDP-glucuronosyl/UDP-glucosyltransferase "	0	3	2	2	2	559	62.4	6.24	4.75	2	176.4	95.4	115.3	56.6	40.1	48.7	73.8	82.8	66.2	64.2	55.5	50.5	53.9
High	Solyc10g083970.1.1	evidence_code:10F0H1E1IEG genomic_reference:SL2.50ch10 gene_region:62989745-62990917 transcript_region:SL2.50ch10:62989745..62990917- go_terms:GO:0006730 functional_description:"S-adenosylmethionine synthase (AHRD V1 ***- B5LAW6_CAPAN); contains Interpro domain(s) IPR002133 S-adenosylmethionine synthetase "	0	65	18	51	6	390	42.6	6.6	141.73	18	259.5	237.7	182.2	269	376.4	266.7	274.1	271.1	277.3	204.1	258.3	282.6	319.4
High	Solyc07g042220.1.1	evidence_code:10F0H1E0IEG genomic_reference:SL2.50ch07 gene_region:52608232-52612572 transcript_region:SL2.50ch07:52608232..52612572+ go_terms:GO:0004565,GO:0005515 functional_description:"Beta-galactosidase (AHRD V1 **** B9RR68_RICCO); contains Interpro domain(s) IPR001944 Glycoside hydrolase, family 35 "	0	22	10	16	10	818	91.7	5.62	49.7	10	43.5	52.4	41.5	35.7	38.3	38.2	36.5	19.7	37.8	37.9	35	33.6	272.1
High	Solyc07g052110.2.1	genomic_reference:SL2.50ch07 gene_region:57978811-57988010 transcript_region:SL2.50ch07:57978811..57988010+ go_terms:GO:0006364 functional_description:"Ribosomal RNA small subunit methyltransferase F (AHRD V1 *-*- RSMF_KLEP7); contains Interpro domain(s) IPR011023 Nop2p "	0	11	6	10	6	706	78.4	6.37	24.43	6	111.9	128.3	137.1	101.4	100.1	138	160.6	133.4	167.4	155.1	111.4	139.6	146.9
High	Solyc06g050770.2.1	genomic_reference:SL2.50ch06 gene_region:30039629-30046725 transcript_region:SL2.50ch06:30039629..30046725- go_terms:GO:0005483 functional_description:"Alpha-soluble NSF attachment protein (AHRD V1 **** D2D2Z7_GOSHI); contains Interpro domain(s) IPR000744 NSF attachment protein "	0	47	11	19	7	289	32.5	5.16	51.68	11	447	415.6	441	428.7	469.1	461	463.1	449.5	489	444.8	410.8	445.8	363.6
High	Solyc06g050570.1.1	evidence_code:10F0H1E1IEG genomic_reference:SL2.50ch06 gene_region:29767594-29768250 transcript_region:SL2.50ch06:29767594..29768250- functional_description:"Prenylated rab acceptor family protein (AHRD V1 ***- D7LVC4_ARALY); contains Interpro domain(s) IPR004895 Prenylated rab acceptor PRA1 "	0.001	11	2	2	2	218	23.2	10.32	4.29	2	60.2	62.4	75.1	66.2	58	67.4	91.8	79.4	73.1	65.6	64.9	80	68.2
High	Solyc12g006550.1.1	evidence_code:10F0H1E1IEG genomic_reference:SL2.50ch12 gene_region:1059635-1063850 transcript_region:SL2.50ch12:1059635..1063850+ go_terms:GO:0005634 functional_description:"Ribosome biogenesis regulatory protein homolog (AHRD V1 ***- B5XEG4_SALSA); contains Interpro domain(s) IPR007023 Ribosomal biogenesis regulatory protein "	0	25	5	6	5	329	36.5	9.88	21.26	5	37.1	11.9	15.2	25.6	43.1	26.9	48.3	30.7	51.1	13.3	23	33.4	30.5
High	Solyc09g064860.2.1	genomic_reference:SL2.50ch09 gene_region:57942081-57949333 transcript_region:SL2.50ch09:57942081..57949333- functional_description:"CUE domain containing protein expressed (AHRD V1 *-*- Q7XG35_ORYSJ); contains Interpro domain(s) IPR003892 Ubiquitin system component Cue "	0	8	4	5	4	613	67.1	4.69	11.74	4	22.7	13.9	21.5	14.3	21.1	25.3	24.4	26.3	25	34.7	18.4	24.6	16.2
High	Solyc01g087500.2.1	genomic_reference:SL2.50ch01 gene_region:74205900-74212696 transcript_region:SL2.50ch01:74205900..74212696- go_terms:GO:0003918 functional_description:"DNA topoisomerase 2 (AHRD V1 **** Q8GSC4_TOBAC); contains Interpro domain(s) IPR001241 DNA topoisomerase, type IIA, subunit B or N-terminal "	0	18	21	28	21	1478	165.6	6.83	76.89	21	146.8	117.9	133.1	138.6	126.6	131.1	150	156.3	191.9	108.1	129.1	134.1	90.9
High	Solyc02g038680.1.1	evidence_code:10F0H0E0IEG genomic_reference:SL2.50ch02 gene_region:22022562-22028172 transcript_region:SL2.50ch02:22022562..22028172+ go_terms:GO:0005488 functional_description:"Tetratricopeptide repeat protein 5 (AHRD V1 ***- TTC5_HUMAN); contains Interpro domain(s) IPR011990 Tetratricopeptide-like helical "	0	41	17	56	17	521	59.1	6.43	171.85	17	1210.6	1030	804.6	1025.5	1065.8	1012.3	640.4	846.6	697.6	907.4	1097.3	928.6	635.2
High	Solyc02g093820.2.1	genomic_reference:SL2.50ch02 gene_region:49106426-49112713 transcript_region:SL2.50ch02:49106426..49112713+ functional_description:"UBX domain-containing protein (AHRD V1 *-*- D3BSC7_POLPA); contains Interpro domain(s) IPR001012 UBX "	0	21	3	4	3	251	28.2	6.42	8.07	3	23.6	20.2	19.2	38.1	23.6	25	19.6	15.9	14.2	25.8	23.6	25.2	18
High	Solyc01g100580.2.1	genomic_reference:SL2.50ch01 gene_region:82326836-82329906 transcript_region:SL2.50ch01:82326836..82329906+ functional_description:"Pentatricopeptide repeat-containing protein (AHRD V1 ***- D7KB79_ARALY); contains Interpro domain(s) IPR002885 Pentatricopeptide repeat "	0	14	6	6	6	482	55.5	8.12	11.91	6	51.2	50.2	32.6	49.2	50.3	38.7	58.6	53.7	72.1	38.6	55.5	67.7	62.5
High	Solyc02g085090.1.1	evidence_code:10F0H1E0IEG genomic_reference:SL2.50ch02 gene_region:42668282-42669181 transcript_region:SL2.50ch02:42668282..42669181+ go_terms:GO:0005515 functional_description:"Syntaxin (AHRD V1 ***- Q6X9V9_HORVD); contains Interpro domain(s) IPR010989 t-SNARE "	0	25	6	9	6	299	34.1	6.46	17.55	6	25.2	40.5	39.3	41.4	15.9	42.9	28.1	17.5	21	51.4	38.9	35.2	31.8
High	Solyc04g077970.2.1	genomic_reference:SL2.50ch04 gene_region:60430505-60435397 transcript_region:SL2.50ch04:60430505..60435397- go_terms:GO:0016208,GO:0003999 functional_description:"Adenine phosphoribosyltransferase-like (AHRD V1 **** Q2V997_SOLTU); contains Interpro domain(s) IPR005764 Adenine phosphoribosyl transferase "	0	50	10	30	8	266	28.9	7.37	70.25	10	520.5	556	596.9	561.5	540.5	580.2	513.1	460	515.8	560.6	464.7	568.9	487.8
High	Solyc05g053470.2.1	genomic_reference:SL2.50ch05 gene_region:62706122-62712174 transcript_region:SL2.50ch05:62706122..62712174+ go_terms:GO:0005524,GO:0005507 functional_description:"chaperonin (AHRD V1 ***- D2LE93_RHOVA); contains Interpro domain(s) IPR001844 Chaperonin Cpn60 "	0	71	33	145	24	573	61.1	5.92	413.62	33	1613.2	1653.9	1726.6	1880.7	1848.9	1815.7	1810.5	1742.6	1722.2	1669.4	1848.7	1865.4	1762.3
High	Solyc07g065520.2.1	genomic_reference:SL2.50ch07 gene_region:64464292-64467536 transcript_region:SL2.50ch07:64464292..64467536- go_terms:GO:0003676,GO:0000166 functional_description:"Glycine-rich RNA-binding protein (AHRD V1 *--- Q9XEL4_PICGL); contains Interpro domain(s) IPR000504 RNA recognition motif, RNP-1 "	0	16	8	11	8	752	81	6.27	32.33	8	94.4	80.3	54.4	76.7	27	33.4	49.9	50.8	54.5	101.8	48.7	43.8	97.3
High	Solyc01g098610.2.1	genomic_reference:SL2.50ch01 gene_region:80838433-80843744 transcript_region:SL2.50ch01:80838433..80843744- go_terms:GO:0004363 functional_description:"Glutathione synthetase (AHRD V1 **** Q6F4I7_ZINEL); contains Interpro domain(s) IPR005615 Glutathione synthase, eukaryotic "	0	12	5	5	5	546	61.1	6.24	11.75	5	137.6	109.8	81.6	72.6	75.7	76.3	50.9	85.1	66.9	82.3	93.7	66.7	64.5
High	Solyc06g067940.2.1	genomic_reference:SL2.50ch06 gene_region:38499801-38503089 transcript_region:SL2.50ch06:38499801..38503089+ go_terms:GO:0050897,GO:0008270 functional_description:"Cytochrome c oxidase subunit Vb (AHRD V1 ***- Q0KKQ8_PEA); contains Interpro domain(s) IPR002124 Cytochrome c oxidase, subunit Vb "	0	39	6	17	4	177	19.5	5.55	41.76	6	503.5	707.9	637.1	476.4	335.8	468.6	447.5	396.2	533	500	444	440.7	486.5
High	Solyc01g068280.2.1	genomic_reference:SL2.50ch01 gene_region:69804247-69818171 transcript_region:SL2.50ch01:69804247..69818171- go_terms:GO:0005524 functional_description:"Chromodomain-helicase-DNA-binding protein 1-like (AHRD V1 *--- CHD1L_DANRE); contains Interpro domain(s) IPR000330 SNF2-related "	0	2	2	2	2	1215	137.1	5.82	5.2	2	28.2	23.2	27.6	19.6	19.3	18.4	19.8	24.6	19	20.3	22.1	17.6	17.6
High	Solyc10g038120.1.1	evidence_code:10F0H1E1IEG genomic_reference:SL2.50ch10 gene_region:19612048-19616423 transcript_region:SL2.50ch10:19612048..19616423+ go_terms:GO:0005515 functional_description:"Coatomer subunit delta (AHRD V1 ***- B6TDR8_MAIZE); contains Interpro domain(s) IPR008968 Clathrin adaptor, mu subunit, C-terminal "	0	18	6	7	5	391	42.7	6.04	12.29	6	183.5	210.5	204.3	198.5	208.5	204.6	178.3	176.8	187.3	224.3	194.3	208.7	196.3
High	Solyc05g052150.2.1	genomic_reference:SL2.50ch05 gene_region:61597939-61598511 transcript_region:SL2.50ch05:61597939..61598511- functional_description:"ATP synthase subunit delta&apos;, mitochondrial (AHRD V1 ***- ATP4_IPOBA)"	0.001	27	2	3	2	93	10.3	9.6	2.98	2	189.5	205.7	219.2	217.5	284	300.7	271.4	210.8	270.8	367.1	234.9	275.7	205.7
High	Solyc04g009200.2.1	genomic_reference:SL2.50ch04 gene_region:2695320-2699163 transcript_region:SL2.50ch04:2695320..2699163- go_terms:GO:0005515,GO:0042286 functional_description:"Glutamate-1-semialdehyde-2 1-aminomutase (AHRD V1 **** D7MPQ2_ARALY); contains Interpro domain(s) IPR004639 Tetrapyrrole biosynthesis, glutamate-1-semialdehyde aminotransferase "	0	21	6	12	6	482	51.5	6.99	41.35	6	94.9	86.6	115.2	125.9	136.8	118.5	134	111.4	162.3	132.2	121.7	135.5	153.5
High	Solyc06g049080.2.1	genomic_reference:SL2.50ch06 gene_region:28852597-28855492 transcript_region:SL2.50ch06:28852597..28855492+ go_terms:GO:0004784 functional_description:"Superoxide dismutase (AHRD V1 **** A5BR41_VITVI); contains Interpro domain(s) IPR001189 Manganese/iron superoxide dismutase "	0	20	3	10	3	228	25.3	7.68	26.09	3	221.7	220	212.7	217.7	268.1	270.4	159	172.4	215.2	261.2	251.3	262.1	193.8
High	Solyc07g053440.2.1	genomic_reference:SL2.50ch07 gene_region:59211525-59214134 transcript_region:SL2.50ch07:59211525..59214134+ functional_description:"Os06g0538200 protein (Fragment) (AHRD V1 *-*- Q0DBR2_ORYSJ)"	0	3	2	3	2	749	85.9	4.63	9.63	2	74.6	43.7	60.2	47	38.3	51.3	37.6	43	41.4	46.1	43.9	42.9	41.9
High	Solyc03g117080.2.1	genomic_reference:SL2.50ch03 gene_region:60392756-60395276 transcript_region:SL2.50ch03:60392756..60395276- go_terms:GO:0005759 functional_description:"Mitochondrial glycoprotein family protein (AHRD V1 ***- D7KDK7_ARALY); contains Interpro domain(s) IPR003428 Mitochondrial glycoprotein "	0	13	2	2	2	230	27	5.77	5.77	2	61.6	67.6	65.1	81.1	79.9	89	78.8	66.3	84.9	93.6	73.2	89.4	81.5
High	Solyc01g097460.2.1	genomic_reference:SL2.50ch01 gene_region:80067637-80074843 transcript_region:SL2.50ch01:80067637..80074843+ go_terms:GO:0009052 functional_description:"Ribose-5-phosphate isomerase (AHRD V1 ***- A8IRQ1_CHLRE); contains Interpro domain(s) IPR004788 Ribose 5-phosphate isomerase "	0	12	3	4	3	293	31.1	6.42	7.16	3	39.7	37.2	38.5	39.2	38.8	47.4	36.8	29.9	34.4	41.2	41.9	44.8	50.6
High	Solyc05g050670.1.1	evidence_code:10F0H0E0IEG genomic_reference:SL2.50ch05 gene_region:59941059-59942337 transcript_region:SL2.50ch05:59941059..59942337- go_terms:GO:0006468 functional_description:"Kinase family protein (AHRD V1 ***- D7MH12_ARALY); contains Interpro domain(s) IPR002290 Serine/threonine protein kinase "	0	11	3	3	3	395	45.1	7.11	5.04	3	34.7	25.2	18.7	29.2	9	20.8	12.6	18.8	14.4	17.6	27.3	19	30.9
High	Solyc06g073370.2.1	genomic_reference:SL2.50ch06 gene_region:41598535-41600264 transcript_region:SL2.50ch06:41598535..41600264+ go_terms:GO:0003735,GO:0005515 functional_description:"40S ribosomal protein S18 (AHRD V1 ***- B4G286_MAIZE); contains Interpro domain(s) IPR001892 Ribosomal protein S13 "	0	43	6	51	3	152	17.5	10.62	129.6	6	378.5	489.5	447.7	312.9	330.7	287	388.6	362.1	346.9	267.5	340.6	343.1	368.6
High	Solyc04g026030.2.1	genomic_reference:SL2.50ch04 gene_region:23857380-23860834 transcript_region:SL2.50ch04:23857380..23860834- go_terms:GO:0004766 functional_description:"Spermidine synthase (AHRD V1 **** Q93X16_SOLTU); contains Interpro domain(s) IPR001045 Spermine synthase "	0	44	9	19	6	309	34.2	5.4	55.77	9	255.7	253	162.2	269	275.5	241.2	311.9	312	268.3	233.7	286.2	278.8	282.3
High	Solyc08g080170.2.1	genomic_reference:SL2.50ch08 gene_region:60656531-60661072 transcript_region:SL2.50ch08:60656531..60661072- go_terms:GO:0004421 functional_description:"Hydroxymethylglutaryl-CoA synthase (AHRD V1 **** A9ZMZ7_HEVBR); contains Interpro domain(s) IPR010122 Hydroxymethylglutaryl-CoA synthase, eukaryotic "	0	12	5	11	3	462	51.2	6.21	25.35	5	25.8	21.8	32.5	15.4	18	22.1	21.6	13.3	19.4	21.2	21	14.8	38.4
High	Solyc04g015180.2.1	genomic_reference:SL2.50ch04 gene_region:5368904-5370718 transcript_region:SL2.50ch04:5368904..5370718+ go_terms:GO:0003899 functional_description:"DNA-directed RNA polymerase II polypeptide (AHRD V1 **-* B6SLK8_MAIZE)"	0	25	2	4	2	114	12.7	5.24	9.96	2	93.9	107.6	119.7	94.7	76.5	100.8	115.8	139.2	135.5	100.3	86.5	89.1	75
High	Solyc02g080810.2.1	genomic_reference:SL2.50ch02 gene_region:39515754-39519204 transcript_region:SL2.50ch02:39515754..39519204- go_terms:GO:0004375,GO:0005515,GO:0031405 functional_description:"Aminomethyltransferase (AHRD V1 ***- C6TF02_SOYBN); contains Interpro domain(s) IPR006223 Glycine cleavage system T protein "	0	26	7	8	7	406	44.3	8.44	22.23	7	89.4	98.2	101.8	147.1	105.5	134.8	107	114.6	101.2	121.3	143.5	125.8	148.5
High	Solyc05g053720.2.1	genomic_reference:SL2.50ch05 gene_region:62901420-62908425 transcript_region:SL2.50ch05:62901420..62908425- functional_description:"Os12g0425600 protein (Fragment) (AHRD V1 **-- Q0INN2_ORYSJ); contains Interpro domain(s) IPR004348 Protein of unknown function DUF246, plant "	0	6	3	3	3	516	58.4	8.95	6.86	3	17.4	19.8	20.7	28.3	25.9	24.7	30.9	22.4	23.4	22.9	26.6	29.1	15
High	Solyc07g041970.2.1	genomic_reference:SL2.50ch07 gene_region:52037727-52040636 transcript_region:SL2.50ch07:52037727..52040636+ go_terms:GO:0004252 functional_description:"Subtilisin-like protease (AHRD V1 **-- B6SZ82_MAIZE); contains Interpro domain(s) IPR015500 Peptidase S8, subtilisin-related "	0	19	9	19	9	762	81.5	8.81	55.81	9	115.1	147.1	182.8	131.7	137.9	140.8	238.8	165.4	234.7	172.7	116.9	118.9	174.6
High	Solyc11g068490.1.1	evidence_code:10F1H1E1IEG genomic_reference:SL2.50ch11 gene_region:50278529-50278717 transcript_region:SL2.50ch11:50278529..50278717- functional_description:"cDNA clone J013021P22 full insert sequence (AHRD V1 ***- B7EAV4_ORYSJ)"	0.001	34	2	2	2	62	7.4	10.15	5.49	2	40.2	43.2	45.1	37	35.7	38.4	41.5	32.6	32.1	48.2	28.4	34.3	48.7
High	Solyc00g058900.1.1	evidence_code:10F0H1E0IEG genomic_reference:SL2.50ch00 gene_region:14062470-14064603 transcript_region:SL2.50ch00:14062470..14064603- go_terms:GO:0004091 functional_description:"GDSL esterase/lipase At2g31540 (AHRD V1 ***- GDL43_ARATH); contains Interpro domain(s) IPR001087 Lipase, GDSL "	0	7	2	3	2	377	42.3	6.52	8.33	2	5.6	9.9	9.1	10	10.5	17.9	34.7	14.2	15.3	27	30.2	24.6	322.7
High	Solyc06g036590.1.1	evidence_code:10F0H0E0IEG genomic_reference:SL2.50ch06 gene_region:23386701-23387360 transcript_region:SL2.50ch06:23386701..23387360- functional_description:"Unknown Protein (AHRD V1)"	0	14	3	3	3	219	26.4	8.5	9.72	3	20.2	26.5	26.4	13.4	10.3	12.1	29.1	27.2	29.8	22.4	20.1	21	13.6
High	Solyc06g069480.2.1	genomic_reference:SL2.50ch06 gene_region:39617598-39646906 transcript_region:SL2.50ch06:39617598..39646906+ go_terms:GO:0005515,GO:0004004 functional_description:"Related to ATP dependent RNA helicase (AHRD V1 **-* Q6MV07_NEUCR); contains Interpro domain(s) IPR004179 Sec63 domain "	0	8	13	14	13	2088	236.2	6.58	30.55	13	183.5	167.3	185.9	105.6	95.5	101.6	177	122.3	129.3	203.6	169.6	163.7	125.6
High	Solyc07g043320.2.1	genomic_reference:SL2.50ch07 gene_region:54338081-54344479 transcript_region:SL2.50ch07:54338081..54344479+ go_terms:GO:0000166 functional_description:"Unknown Protein (AHRD V1); contains Interpro domain(s) IPR009053 Prefoldin "	0	14	15	15	15	1511	170.1	4.77	29.88	15	110.2	82.5	110.2	83.6	75	86.6	114	119.3	125.7	154.9	129.1	134.9	105.2
High	Solyc05g013720.2.1	genomic_reference:SL2.50ch05 gene_region:7017520-7023848 transcript_region:SL2.50ch05:7017520..7023848- go_terms:GO:0008152,GO:0005975 functional_description:"Alpha-galactosidase (AHRD V1 *-*- D4LCA1_9FIRM); contains Interpro domain(s) IPR013785 Aldolase-type TIM barrel "	0	18	8	12	8	632	70.9	7.77	35.81	8	36.3	47	39.7	49.7	42.1	55	35.7	35.6	32.3	69.7	99	76.5	172.4
High	Solyc06g071840.1.1	evidence_code:10F0H1E0IEG genomic_reference:SL2.50ch06 gene_region:40644913-40648380 transcript_region:SL2.50ch06:40644913..40648380+ go_terms:GO:0016829 functional_description:"Pectate lyase (AHRD V1 **** Q2Z1Y4_PRUMU); contains Interpro domain(s) IPR002022 Pectate lyase/Amb allergen "	0	9	2	2	2	359	39.5	8.09	5.99	2	110.2	127.8	104.1	112.1	127.3	123.7	130.5	157.6	126.1	193.2	196.9	187.2	76.2
High	Solyc10g079360.1.1	evidence_code:10F0H1E0IEG genomic_reference:SL2.50ch10 gene_region:60231370-60236467 transcript_region:SL2.50ch10:60231370..60236467- go_terms:GO:0006413,GO:0006355,GO:0045449 functional_description:"Transcription initiation factor IIB-2 (AHRD V1 ***- D7L8X6_ARALY); contains Interpro domain(s) IPR000812 Transcription factor TFIIB related "	0	11	3	3	3	311	34	6.89	6.71	3	49.5	33.8	43.3	29.4	17.5	25.8	35.8	33	25.6	38.4	40.2	34.6	24.1
High	Solyc01g006970.2.1	genomic_reference:SL2.50ch01 gene_region:1541848-1551389 transcript_region:SL2.50ch01:1541848..1551389+ go_terms:GO:0042802 functional_description:"ATP-dependent RNA helicase A-like protein (AHRD V1 ***- Q9FF84_ARATH); contains Interpro domain(s) IPR007502 Helicase-associated region "	0	12	7	9	7	1031	115.4	8.47	28.49	7	73.6	49.7	63.4	37.4	41.1	49.8	44	46.9	52	62.7	58.3	68.2	32.1
High	Solyc09g009300.2.1	genomic_reference:SL2.50ch09 gene_region:2673382-2677553 transcript_region:SL2.50ch09:2673382..2677553- go_terms:GO:0001965 functional_description:"BUD31 homolog (AHRD V1 **-- C1C3X0_RANCA); contains Interpro domain(s) IPR001748 G10 protein "	0	14	2	3	2	197	22.9	8.25	6.93	2	30.2	34.8	32	19.8	16.7	25.3	21.3	23.2	31.8	30.4	31	29.5	25.8
High	Solyc04g010240.2.1	genomic_reference:SL2.50ch04 gene_region:3562006-3565042 transcript_region:SL2.50ch04:3562006..3565042- go_terms:GO:0003735 functional_description:"60S ribosomal protein L35 (AHRD V1 ***- D7M7V2_ARALY); contains Interpro domain(s) IPR001854 Ribosomal protein L29 "	0	41	6	10	2	123	14.3	10.81	20.28	6	462.2	657.6	535.6	229.5	263.9	224	436.4	453.2	427.7	351.9	312.7	341.1	272.1
High	Solyc00g140060.2.1	genomic_reference:SL2.50ch00 gene_region:17088792-17091441 transcript_region:SL2.50ch00:17088792..17091441- go_terms:GO:0006508 functional_description:"Tripeptidyl peptidase II (AHRD V1 ***- Q5VZU9_HUMAN); contains Interpro domain(s) IPR015500 Peptidase S8, subtilisin-related "	0	20	3	3	3	219	24	7.36	10.4	3	96	81.9	114.3	87.1	71.6	85.6	130.7	109.2	117.7	119.6	99.8	110.5	124.7
High	Solyc08g006430.2.1	genomic_reference:SL2.50ch08 gene_region:1030757-1039198 transcript_region:SL2.50ch08:1030757..1039198+ go_terms:GO:0003676,GO:0008270,GO:0016491,GO:0000166,GO:0055114 functional_description:"N-methyl-L-tryptophan oxidase (AHRD V1 *-*- D2ZAX1_9ENTR); contains Interpro domain(s) IPR006281 Sarcosine oxidase, monomeric "	0	6	5	8	3	678	77	9.28	20.1	5	287.6	341	374.3	242	236.5	218.8	384.4	375.8	389.5	323.7	307	309.7	343.1
High	Solyc07g017400.2.1	genomic_reference:SL2.50ch07 gene_region:6881530-6896165 transcript_region:SL2.50ch07:6881530..6896165+ go_terms:GO:0008538,GO:0070628 functional_description:"Proteasomal ubiquitin receptor ADRM1-like protein (AHRD V1 *-*- D0NYK6_PHYIN); contains Interpro domain(s) IPR006773 Adhesion regulating molecule "	0	28	5	8	5	321	35.8	4.44	31.66	5	161.1	159.3	180.4	115.9	126.3	145.8	144.6	155.3	156.4	160.6	161.9	177.3	156
High	Solyc05g056220.2.1	genomic_reference:SL2.50ch05 gene_region:64723434-64730469 transcript_region:SL2.50ch05:64723434..64730469- go_terms:GO:0008757 functional_description:"Methyltransferase like 3 (AHRD V1 *-** Q28H22_XENTR); contains Interpro domain(s) IPR007757 MT-A70 "	0	7	7	8	7	1091	121.9	6.83	13.91	7	132.1	132.9	142.9	96.7	94.7	99	112	127.6	129.6	119.6	112.3	138.4	105.4
High	Solyc01g096750.1.1	evidence_code:10F0H1E0IEG genomic_reference:SL2.50ch01 gene_region:79536216-79540867 transcript_region:SL2.50ch01:79536216..79540867+ go_terms:GO:0019899 functional_description:"Argonaute 4-like protein (AHRD V1 ***- D5FQ91_PELHO); contains Interpro domain(s) IPR003165 Stem cell self-renewal protein Piwi "	0	32	21	30	19	881	98.7	9.16	89.81	21	724.9	770.6	876.8	553.7	564.9	536.5	857.4	913.6	877.2	698.8	680.9	694.4	468.1
High	Solyc06g009900.1.1	evidence_code:10F0H1E0IEG genomic_reference:SL2.50ch06 gene_region:4259198-4262553 transcript_region:SL2.50ch06:4259198..4262553+ functional_description:"ENT domain containing protein (AHRD V1 ***- B4FDM5_MAIZE); contains Interpro domain(s) IPR005491 ENT "	0	26	8	8	8	391	43.5	5.31	18.69	8	128.6	135.6	94.2	114.1	128.9	124.3	84.1	103.2	84	141.8	160.2	148.6	90.4
High	Solyc06g071700.1.1	evidence_code:10F0H1E0IEG genomic_reference:SL2.50ch06 gene_region:40552823-40558827 transcript_region:SL2.50ch06:40552823..40558827- go_terms:GO:0005515,GO:0008131 functional_description:"Primary amine oxidase (AHRD V1 **** B4WL51_9SYNE); contains Interpro domain(s) IPR000269 Copper amine oxidase "	0	52	28	90	25	774	86.2	6.68	296.38	28	2147.8	1810.5	1726.4	1618	1698.4	1639.6	2077	2426.2	2146.9	2030	2023.5	1929.3	1819.3
High	Solyc08g062780.1.1	evidence_code:10F0H1E0IEG genomic_reference:SL2.50ch08 gene_region:49108548-49112020 transcript_region:SL2.50ch08:49108548..49112020+ go_terms:GO:0003700 functional_description:"BHLH transcription factor (AHRD V1 **** Q84WX1_BRANA); contains Interpro domain(s) IPR011598 Helix-loop-helix DNA-binding "	0	30	12	22	12	596	67.6	5.99	64.17	12	255	157.8	184.1	133.9	137.6	143.2	130	154.4	131.6	164.7	148.2	159.1	109
High	Solyc11g040120.1.1	evidence_code:10F0H1E1IEG genomic_reference:SL2.50ch11 gene_region:28583677-28588706 transcript_region:SL2.50ch11:28583677..28588706+ go_terms:GO:0005515 functional_description:"DNA replication licensing factor (AHRD V1 ***- Q8JGR5_DANRE); contains Interpro domain(s) IPR008045 MCM protein 2 "	0	47	31	45	31	860	97.7	5.67	116.04	31	922.8	826.1	1008.3	742.5	732	775.8	816.5	808.8	813	827.3	822.4	865.3	649.1
High	Solyc05g009220.2.1	genomic_reference:SL2.50ch05 gene_region:3360296-3369634 transcript_region:SL2.50ch05:3360296..3369634+ go_terms:GO:0032183,GO:0042802 functional_description:"Glutaminyl-tRNA synthetase (AHRD V1 ***- B6UC34_MAIZE); contains Interpro domain(s) IPR004514 Glutaminyl-tRNA synthetase, class Ic "	0	19	12	14	12	790	90.2	6.7	38.93	12	378.2	319.3	363.2	303.9	303.2	313.8	299.8	328.4	320.1	323.9	325.8	334.9	388.5
High	Solyc00g006800.2.1	genomic_reference:SL2.50ch00 gene_region:5777117-5780677 transcript_region:SL2.50ch00:5777117..5780677+ go_terms:GO:0008152,GO:0005975,GO:0005737 functional_description:"Transaldolase (AHRD V1 ***- Q9FVH1_SOLLC); contains Interpro domain(s) IPR014634 Transaldolase, bacterial/plant type "	0	57	18	51	17	437	47.6	6.15	149.26	18	1494.7	1404.8	1410.9	1463.1	1427.5	1432.7	1388.2	1291.3	1374.2	1339.4	1280	1321.7	1228.5
High	Solyc02g021560.2.1	genomic_reference:SL2.50ch02 gene_region:13906095-13908491 transcript_region:SL2.50ch02:13906095..13908491- go_terms:GO:0005515 functional_description:"Heterogeneous nuclear ribonucleoprotein A3-like protein 2 (AHRD V1 **-- B6TV58_MAIZE); contains Interpro domain(s) IPR000504 RNA recognition motif, RNP-1 "	0	38	10	25	9	431	44.6	6.8	76.39	10	406.8	480.2	506.1	529.5	523.8	517.1	537.2	502.9	547.9	470.1	480.3	449.5	533.8
High	Solyc09g007250.2.1	genomic_reference:SL2.50ch09 gene_region:848610-851238 transcript_region:SL2.50ch09:848610..851238+ go_terms:GO:0003735,GO:0005515 functional_description:"60S ribosomal protein L4/L1 (AHRD V1 ***- D7L8A9_ARALY); contains Interpro domain(s) IPR002136 Ribosomal protein L4/L1e "	0	47	17	60	8	406	44.8	10.26	157.47	17	1448	1815.6	1629.2	1587.3	1581.6	1544.1	1912.1	1850.8	1796	1407.4	1384.2	1331.8	1811.1
High	Solyc10g086010.1.1	evidence_code:10F0H1E1IEG genomic_reference:SL2.50ch10 gene_region:64326308-64329401 transcript_region:SL2.50ch10:64326308..64329401+ go_terms:GO:0005840 functional_description:"60S ribosomal protein L4/L1 (AHRD V1 ***- D7L8A9_ARALY); contains Interpro domain(s) IPR002136 Ribosomal protein L4/L1e "	0	42	16	65	6	435	47.8	10.29	175.34	16	922.1	1280.1	1089.1	1120.4	1247.1	1210.5	1301.2	1268.2	1374.7	954.4	1076.4	977.3	1055.1
High	Solyc01g109410.2.1	genomic_reference:SL2.50ch01 gene_region:88132748-88140649 transcript_region:SL2.50ch01:88132748..88140649- go_terms:GO:0005515 functional_description:"Dolichyl-diphosphooligosaccharide--protein glycosyltransferase subunit (AHRD V1 ***- C1C2G2_9MAXI); contains Interpro domain(s) IPR005013 Dolichyl-diphosphooligosaccharide-protein glycosyltransferase 48kDa subunit "	0	21	7	22	7	434	48.1	5.8	53.81	7	318.3	403.9	342	459.3	494.3	424.9	421.5	384.3	442.3	395.3	353.1	382.6	356.9
High	Solyc08g016670.2.1	genomic_reference:SL2.50ch08 gene_region:8356898-8360520 transcript_region:SL2.50ch08:8356898..8360520+ go_terms:GO:0042803 functional_description:"Calcyclin-binding protein (AHRD V1 ***- B4FGY0_MAIZE); contains Interpro domain(s) IPR007699 SGS "	0	51	9	27	9	219	24.8	8.68	80.97	9	718.6	779.4	678.1	994.5	973.6	957.5	866.1	749.7	815.8	716.4	713.9	796.2	567.1
High	Solyc07g044810.2.1	genomic_reference:SL2.50ch07 gene_region:55163956-55178160 transcript_region:SL2.50ch07:55163956..55178160- go_terms:GO:0005515 functional_description:"Endoplasmic reticulum-Golgi intermediate compartment protein 3 (AHRD V1 ***- C0H9D0_SALSA); contains Interpro domain(s) IPR012936 Protein of unknown function DUF1692 "	0	17	4	4	4	339	38.6	6.86	8.34	4	89.2	108.8	97.8	143.1	123.5	116.6	116.5	107	143.3	97.9	102.5	85.5	106.6
High	Solyc09g007630.2.1	genomic_reference:SL2.50ch09 gene_region:1202699-1207893 transcript_region:SL2.50ch09:1202699..1207893+ go_terms:GO:0004860 functional_description:"Chaperone DnaJ (AHRD V1 *-*- C4JWN5_UNCRE); contains Interpro domain(s) IPR015609 Molecular chaperone, heat shock protein, Hsp40, DnaJ "	0	29	12	15	12	492	54.7	6.49	44.38	12	338.1	424.7	341.2	520.1	453.7	477.6	316.3	321.4	294.9	326.8	347.8	347.8	368.8
High	Solyc01g060270.1.1	evidence_code:10F0H1E0IEG genomic_reference:SL2.50ch01 gene_region:62795365-62797166 transcript_region:SL2.50ch01:62795365..62797166+ functional_description:"Os06g0207500 protein (Fragment) (AHRD V1 ***- Q0DDQ9_ORYSJ); contains Interpro domain(s) IPR004253 Protein of unknown function DUF231, plant "	0	8	4	4	4	465	53.8	9.17	9.12	4	118.2	137.4	107.5	194.8	193.6	164.3	93.6	96.9	111	131.7	126.5	119.3	70.1
High	Solyc07g044860.2.1	genomic_reference:SL2.50ch07 gene_region:55244985-55247025 transcript_region:SL2.50ch07:55244985..55247025- go_terms:GO:0008266 functional_description:"Oxygen-evolving enhancer protein 2, chloroplastic (AHRD V1 ***- PSBP_SOLLC); contains Interpro domain(s) IPR002683 Photosystem II oxygen evolving complex protein PsbP "	0	38	6	9	6	258	27.7	7.83	26.1	6	97.3	102.4	149.1	178.5	177.7	171.9	175.5	141.6	146.7	105.6	130.4	104.3	167.6
High	Solyc07g043420.2.1	genomic_reference:SL2.50ch07 gene_region:54503345-54505070 transcript_region:SL2.50ch07:54503345..54505070+ go_terms:GO:0010302,GO:0045431 functional_description:"2-oxoglutarate-dependent dioxygenase (AHRD V1 **-* Q9ZSH4_SOLCH); contains Interpro domain(s) IPR005123 Oxoglutarate and iron-dependent oxygenase "	0	33	8	20	8	342	38.2	5.64	47.42	8	371.8	239.9	485.4	191.6	238.8	194.8	228.7	189.2	237.9	130.2	111.9	127.5	334.2
High	Solyc06g068140.2.1	genomic_reference:SL2.50ch06 gene_region:38624657-38627697 transcript_region:SL2.50ch06:38624657..38627697+ go_terms:GO:0005634,GO:0003677 functional_description:"Methyl binding domain protein (Fragment) (AHRD V1 *--- B9HAA5_POPTR); contains Interpro domain(s) IPR001739 Methyl-CpG DNA binding "	0	19	6	7	6	353	38.4	4.96	20.98	6	64.2	46.4	69.4	98	127.6	127.9	67.7	81.5	78.8	58.9	71.4	72	76.6
High	Solyc06g060420.2.1	genomic_reference:SL2.50ch06 gene_region:34817950-34824473 transcript_region:SL2.50ch06:34817950..34824473- functional_description:"YbaK/prolyl-tRNA synthetase (AHRD V1 *-*- D0P7L2_BRUSU); contains Interpro domain(s) IPR007214 YbaK/aminoacyl-tRNA synthetase associated region "	0	34	9	11	9	319	34.7	8.37	29.96	9	241.8	244.9	264.3	183.2	202.8	196.7	214.6	215.8	247.3	216.4	212.6	242.3	164.5
High	Solyc12g011270.1.1	evidence_code:10F0H1E1IEG genomic_reference:SL2.50ch12 gene_region:4132345-4138535 transcript_region:SL2.50ch12:4132345..4138535+ go_terms:GO:0005622 functional_description:"Elongation factor Ts (AHRD V1 ***- Q9SWW0_SOLLC); contains Interpro domain(s) IPR018101 Translation elongation factor Ts, conserved site "	0	30	9	10	9	391	42.7	8.63	24.37	9	156.6	150.3	174.2	144.2	157.9	161.9	185	167.1	185.9	225.5	171.5	185.6	169.6
High	Solyc06g073760.2.1	genomic_reference:SL2.50ch06 gene_region:41905608-41910016 transcript_region:SL2.50ch06:41905608..41910016+ go_terms:GO:0009044 functional_description:"Beta-D-glucosidase (AHRD V1 **** O82074_TROMA); contains Interpro domain(s) IPR001764 Glycoside hydrolase, family 3, N-terminal "	0	32	14	50	10	628	68.8	8.19	151.18	14	468	641.9	516.5	807.6	863.2	841.1	686.3	643.3	627.3	818.4	739.6	724.9	627.5
High	Solyc03g043880.2.1	genomic_reference:SL2.50ch03 gene_region:11506663-11513215 transcript_region:SL2.50ch03:11506663..11513215- go_terms:GO:0004084 functional_description:"Branched-chain amino acid aminotransferase (AHRD V1 **** Q9SNY9_SOLTU); contains Interpro domain(s) IPR005786 Branched-chain amino acid aminotransferase II "	0	16	5	9	2	418	45.1	7.71	30.46	5	44.3	42.6	52.3	46.6	48.5	43.7	51.5	52.1	61.3	50.2	68.4	57.2	51.1
High	Solyc06g076780.2.1	genomic_reference:SL2.50ch06 gene_region:44079224-44083374 transcript_region:SL2.50ch06:44079224..44083374- go_terms:GO:0005515 functional_description:"Beta-D-glucosidase (AHRD V1 ***- Q7XAS3_GOSHI); contains Interpro domain(s) IPR001764 Glycoside hydrolase, family 3, N-terminal "	0	8	5	7	3	598	65.5	5.26	11.25	5	33.6	32	31.1	34.1	32.4	39.8	23.6	25.9	32	27.3	31.7	30.2	32.8
High	Solyc07g008610.1.1	evidence_code:10F0H1E1IEG genomic_reference:SL2.50ch07 gene_region:3565983-3568070 transcript_region:SL2.50ch07:3565983..3568070+ go_terms:GO:0042626 functional_description:"ATP-binding cassette protein (AHRD V1 ***- C6H7S5_AJECH); contains Interpro domain(s) IPR003439 ABC transporter-like "	0	34	18	24	13	695	77.7	5.57	69	18	336	335.1	322.8	322.7	341	377.5	282.6	296.3	329	314	312	308.1	322.7
High	Solyc11g006400.1.1	evidence_code:10F1H1E1IEG genomic_reference:SL2.50ch11 gene_region:1102223-1106554 transcript_region:SL2.50ch11:1102223..1106554+ go_terms:GO:0005759 functional_description:"Mitochondrial glycoprotein (AHRD V1 ***- B6TJH8_MAIZE); contains Interpro domain(s) IPR003428 Mitochondrial glycoprotein "	0	15	2	3	2	229	25.3	8.76	12.1	2	33.8	46.9	54.5	33.4	40.6	28.4	33.4	30.6	35	23.6	25.4	28.6	26
High	Solyc03g120900.1.1	evidence_code:10F0H1E1IEG genomic_reference:SL2.50ch03 gene_region:63180719-63181624 transcript_region:SL2.50ch03:63180719..63181624- go_terms:GO:0005515 functional_description:"Protein transport SEC13-like protein (AHRD V1 **-- Q2PYY1_SOLTU); contains Interpro domain(s) IPR020472 G-protein beta WD-40 repeat, region "	0	10	3	3	2	301	32.4	5.44	6.14	3	57.6	54.1	38.7	27.6	24.9	36.6	27.8	42.6	36.6	39.1	43.1	34.1	41.5
High	Solyc04g072560.2.1	genomic_reference:SL2.50ch04 gene_region:57131447-57136751 transcript_region:SL2.50ch04:57131447..57136751+ functional_description:"IST1 homolog (AHRD V1 *--- C1BSR8_9MAXI); contains Interpro domain(s) IPR005061 Protein of unknown function DUF292, eukaryotic "	0	17	6	6	6	528	58.5	5.16	14.94	6	40.3	36.9	38.1	29	29.8	35.3	33.5	28.8	37.3	28.9	26	25.3	33.8
High	Solyc11g042810.1.1	evidence_code:10F0H1E1IEG genomic_reference:SL2.50ch11 gene_region:34272474-34274189 transcript_region:SL2.50ch11:34272474..34274189+ go_terms:GO:0016020 functional_description:"Beta-1 3-galactosyltransferase 6 (AHRD V1 ***- B6UBH3_MAIZE); contains Interpro domain(s) IPR002659 Glycosyl transferase, family 31 "	0	40	11	21	10	394	44.4	8.5	52.05	11	400.4	436.8	335	398.4	362.3	350.1	426.7	531.5	463.6	327.1	350.5	340	230.4
High	Solyc08g080680.2.1	genomic_reference:SL2.50ch08 gene_region:61059432-61062183 transcript_region:SL2.50ch08:61059432..61062183+ functional_description:"Elicitor-responsive protein 3 (AHRD V1 **-- B6U4Y1_MAIZE); contains Interpro domain(s) IPR018029 C2 membrane targeting protein "	0	47	5	11	5	145	16.3	4.25	29.23	5	55.5	47.6	37.1	53.3	52.6	61.3	40.7	32.5	29.6	55.2	43.7	40	45
High	Solyc05g050600.2.1	genomic_reference:SL2.50ch05 gene_region:59898851-59909884 transcript_region:SL2.50ch05:59898851..59909884+ go_terms:GO:0003924 functional_description:"Dynamin 2 (AHRD V1 ***- Q5XGH8_XENTR); contains Interpro domain(s) IPR001401 Dynamin, GTPase region "	0	36	19	38	7	609	68.2	7.8	119.94	19	976.5	909.7	998.2	910.5	993.6	1097.3	1127.1	1062.1	985.7	1312.4	1065	1102.8	881.5
High	Solyc12g088160.1.1	evidence_code:10F0H1E1IEG genomic_reference:SL2.50ch12 gene_region:62058621-62062579 transcript_region:SL2.50ch12:62058621..62062579+ go_terms:GO:0006094 functional_description:"Phosphoenolpyruvate carboxykinase (AHRD V1 ***- Q8W505_SOLLC); contains Interpro domain(s) IPR001272 Phosphoenolpyruvate carboxykinase, ATP-utilising "	0	17	8	9	6	651	72.3	7.03	21.59	8	79.8	80.5	70	51.9	117.6	94.8	59.7	50.1	74.7	66.1	57.7	43.6	1303
High	Solyc03g115110.2.1	genomic_reference:SL2.50ch03 gene_region:58968179-58972603 transcript_region:SL2.50ch03:58968179..58972603- go_terms:GO:0005515 functional_description:"ATP synthase gamma chain (AHRD V1 ***- B9SZS3_RICCO); contains Interpro domain(s) IPR000131 ATPase, F1 complex, gamma subunit "	0	49	13	34	13	324	35.6	8.88	91.3	13	726.9	784.7	828.6	882.4	819.6	823.2	958	804.1	907.6	792.6	751.2	834.1	756.1
High	Solyc01g111530.2.1	genomic_reference:SL2.50ch01 gene_region:89516519-89527791 transcript_region:SL2.50ch01:89516519..89527791+ go_terms:GO:0004842 functional_description:"Ubiquitin-protein ligase 4 (AHRD V1 *-** D7M7X1_ARALY); contains Interpro domain(s) IPR000569 HECT "	0	14	17	28	15	1860	199.8	6.05	93.02	17	287.9	185.6	267.7	137	179.2	135.1	154.1	202.8	184.6	187.4	160.4	179.4	180.4
High	Solyc09g010950.2.1	genomic_reference:SL2.50ch09 gene_region:4306434-4314668 transcript_region:SL2.50ch09:4306434..4314668- go_terms:GO:0051082,GO:0004176 functional_description:"Cell division protease ftsH homolog (AHRD V1 **-- FTSH_BACSU); contains Interpro domain(s) IPR005936 Peptidase M41, FtsH "	0	22	13	19	5	813	89.8	8.59	50.14	13	80.2	75.4	70.2	67.1	69.3	68.4	88	76.7	90.2	78.1	72.1	68.2	89.5
High	Solyc05g009030.2.1	genomic_reference:SL2.50ch05 gene_region:3194068-3201893 transcript_region:SL2.50ch05:3194068..3201893- go_terms:GO:0003862 functional_description:"3-isopropylmalate dehydrogenase (AHRD V1 **** B5LAV1_CAPAN); contains Interpro domain(s) IPR004429 Isopropylmalate dehydrogenase "	0	13	5	6	5	406	43.4	6.46	11.38	5	112.9	101.3	110.3	111.2	108.1	105.8	102.4	91.6	101.4	106.1	120.6	121	103.4
High	Solyc07g039550.2.1	genomic_reference:SL2.50ch07 gene_region:45039463-45043515 transcript_region:SL2.50ch07:45039463..45043515- go_terms:GO:0004004 functional_description:"ATP-dependent RNA helicase (AHRD V1 **** Q16PT8_AEDAE); contains Interpro domain(s) IPR014001 DEAD-like helicase, N-terminal "	0	10	8	10	2	1190	136	6.58	20.62	8	20.2	18.5	26.7	18.5	21.3	19.5	36.6	32.5	23.6	20	30.4	22.9	21.3
High	Solyc03g095360.2.1	genomic_reference:SL2.50ch03 gene_region:49858667-49872626 transcript_region:SL2.50ch03:49858667..49872626+ go_terms:GO:0008152,GO:0016491,GO:0055114 functional_description:"Alcohol dehydrogenase zinc-binding (AHRD V1 ***- C7D9L1_9RHOB); contains Interpro domain(s) IPR002085 Alcohol dehydrogenase superfamily, zinc-containing "	0	28	6	7	6	348	37	9.28	17.8	6	61.2	72.2	65.8	77.8	92.9	91.6	85.4	67.9	87.5	77.9	83.7	78.1	62.5
High	Solyc01g106320.2.1	genomic_reference:SL2.50ch01 gene_region:86005942-86007808 transcript_region:SL2.50ch01:86005942..86007808- functional_description:"Octicosapeptide/Phox/Bem1p domain-containing protein (AHRD V1 *--- D7MPG4_ARALY); contains Interpro domain(s) IPR000270 Octicosapeptide/Phox/Bem1p "	0	21	6	7	6	493	54	6.21	18.8	6	73.1	86.9	83.5	62.4	62.9	74.8	64.8	64.1	78.3	94.1	68.8	73.9	47.5
High	Solyc01g098320.2.1	genomic_reference:SL2.50ch01 gene_region:80640995-80644917 transcript_region:SL2.50ch01:80640995..80644917+ go_terms:GO:0005515 functional_description:"DNA-directed RNA polymerase subunit H (AHRD V1 *-*- RPOH_METJA); contains Interpro domain(s) IPR014381 DNA-directed RNA polymerase, RPB5 subunit "	0.001	11	2	2	2	227	26.2	7.88	3.02	2	21.4	28.5	32.2	18.5	18	8.4	15.9	17.6	24.1	16.4	19.4	23.4	14.5
High	Solyc06g074790.1.1	evidence_code:10F1H1E1IEG genomic_reference:SL2.50ch06 gene_region:42712945-42713373 transcript_region:SL2.50ch06:42712945..42713373- go_terms:GO:0005515,GO:0003677 functional_description:"Histone H2B (AHRD V1 ***- Q2XTD8_SOLTU); contains Interpro domain(s) IPR000558 Histone H2B "	0	46	8	71	2	142	15.7	10.05	209.19	8	669.1	905.3	922.5	556.2	533	522.3	740.6	639.9	545.2	614.6	511.3	610.8	476.6
High	Solyc07g047970.2.1	genomic_reference:SL2.50ch07 gene_region:56506647-56514306 transcript_region:SL2.50ch07:56506647..56514306- go_terms:GO:0000166 functional_description:"Prolactin regulatory element-binding protein (AHRD V1 *--* C0H9F8_SALSA); contains Interpro domain(s) IPR017986 WD40 repeat, region "	0	30	7	9	7	391	42.4	5.41	28.25	7	12.9	20.5	22.5	20.3	24.9	30	23.7	24.1	31.1	24.6	17.5	20.9	25.6
High	Solyc12g010180.1.1	evidence_code:10F0H1E0IEG genomic_reference:SL2.50ch12 gene_region:3296799-3307363 transcript_region:SL2.50ch12:3296799..3307363- go_terms:GO:0008152,GO:0006541,GO:0009058,GO:0003824 functional_description:"Anthranilate synthase (AHRD V1 ***- A1KAT4_AZOSB); contains Interpro domain(s) IPR000991 Glutamine amidotransferase class-I, C-terminal "	0	22	3	5	3	283	31	6.64	16.15	3	26.3	22.9	29.1	25.8	19.5	27.1	23.4	15.5	21.3	24.8	28.8	27.6	22.3
High	Solyc05g056270.2.1	genomic_reference:SL2.50ch05 gene_region:64763836-64771346 transcript_region:SL2.50ch05:64763836..64771346+ go_terms:GO:0008152,GO:0003824 functional_description:"Isocitrate lyase (AHRD V1 *-*- Q2TWG5_ASPOR); contains Interpro domain(s) IPR000918 Isocitrate lyase and phosphorylmutase "	0	26	10	17	10	505	54.6	6.95	51.2	10	230.3	263.3	240.4	292.1	297.6	310.9	267.3	259.2	298.3	366.6	309.2	298	283
High	Solyc02g093640.2.1	genomic_reference:SL2.50ch02 gene_region:49003652-49006247 transcript_region:SL2.50ch02:49003652..49006247- go_terms:GO:0045703 functional_description:"3-ketoacyl-CoA reductase 1 (AHRD V1 **-- Q0VH88_GOSHI); contains Interpro domain(s) IPR002347 Glucose/ribitol dehydrogenase "	0	21	7	8	7	320	35.8	9.42	15.58	7	140.9	76.7	88.1	178.5	168.4	154.3	145.1	127.8	166.2	119.9	165.9	163.4	220.5
High	Solyc05g054710.2.1	genomic_reference:SL2.50ch05 gene_region:63711436-63721172 transcript_region:SL2.50ch05:63711436..63721172- go_terms:GO:0016231 functional_description:"Beta-hexosaminidase b (AHRD V1 **** Q17BL1_AEDAE); contains Interpro domain(s) IPR001540 Glycoside hydrolase, family 20 "	0	6	3	3	3	552	62.6	6.1	3.25	3	23.3	20.9	23.6	38.3	34.1	34	63.5	27.7	40.5	599.4	40.7	38.6	57.6
High	Solyc11g068830.1.1	evidence_code:10F0H1E1IEG genomic_reference:SL2.50ch11 gene_region:50519655-50524370 transcript_region:SL2.50ch11:50519655..50524370+ go_terms:GO:0004588,GO:0004590 functional_description:"Orotidine 5&apos-phosphate decarboxylase (Orotate phosphoribosyltransferase) (AHRD V1 **** C4QAV6_SCHMA); contains Interpro domain(s) IPR001754 Orotidine 5'-phosphate decarboxylase, core "	0	30	11	17	11	477	51.6	6.74	44.92	11	214.6	206.1	225.6	258	274.2	248.3	242.7	227	223.4	274.2	231.6	218.7	253
High	Solyc06g072140.2.1	genomic_reference:SL2.50ch06 gene_region:40853594-40859862 transcript_region:SL2.50ch06:40853594..40859862+ go_terms:GO:0017018 functional_description:"Serine/threonine-protein phosphatase (AHRD V1 **** C6TK28_SOYBN); contains Interpro domain(s) IPR006186 Serine/threonine-specific protein phosphatase and bis(5-nucleosyl)-tetraphosphatase "	0	11	3	3	2	303	34.9	5.15	8.9	3	25.3	24.5	32.1	20.3	25.2	12.1	9.8	20.6	23.3	22.2	24.3	22.7	25.8
High	Solyc06g053320.2.1	genomic_reference:SL2.50ch06 gene_region:32552462-32563008 transcript_region:SL2.50ch06:32552462..32563008+ go_terms:GO:0003676,GO:0000166 functional_description:"Polyadenylate-binding protein (AHRD V1 *--- Q08212_DROME); contains Interpro domain(s) IPR012921 Spen paralogue and orthologue C-terminal "	0	17	12	12	12	882	96.5	7.3	27.01	12	87	80.4	83.6	83.6	89.9	85.3	114.5	98	87	94.1	83	93.6	91.9
High	Solyc02g083710.2.1	genomic_reference:SL2.50ch02 gene_region:41588179-41594297 transcript_region:SL2.50ch02:41588179..41594297- go_terms:GO:0005515,GO:0001653 functional_description:"26S proteasome non-ATPase regulatory subunit 4 (AHRD V1 ***- B6TK61_MAIZE); contains Interpro domain(s) IPR002035 von Willebrand factor, type A "	0	35	11	19	11	403	42.7	4.6	59.21	11	596.6	594.5	676.4	534.6	469.6	487.3	581.2	564.9	543.8	494.7	515	557.3	462.1
High	Solyc06g071100.2.1	genomic_reference:SL2.50ch06 gene_region:40059389-40066822 transcript_region:SL2.50ch06:40059389..40066822- go_terms:GO:0016020,GO:0008152,GO:0016021 functional_description:"H-ATPase (AHRD V1 ***- Q8L6I3_ORYSJ); contains Interpro domain(s) IPR006534 ATPase, P-type, plasma-membrane proton-efflux "	0	36	26	42	7	956	105	6.76	129.44	26	577	420	493.5	623.5	709.2	726.9	654.4	596.8	561.8	646.2	638	682.6	670.9
High	Solyc11g042850.1.1	evidence_code:10F0H1E0IEG genomic_reference:SL2.50ch11 gene_region:34310825-34313337 transcript_region:SL2.50ch11:34310825..34313337- functional_description:"5-dehydro-2-deoxygluconokinase (AHRD V1 **-- IOLC_GEOTN); contains Interpro domain(s) IPR011611 Carbohydrate/purine kinase "	0.001	10	2	2	2	325	35	6.58	5.63	2	19.5	26.3	17.4	0	25.4	19.5	18.6	8.7	12.1	0	9.8	12.6	406.3
High	Solyc07g065030.2.1	genomic_reference:SL2.50ch07 gene_region:64189984-64193334 transcript_region:SL2.50ch07:64189984..64193334+ go_terms:GO:0005484 functional_description:"Syntaxin-8 (AHRD V1 ***- C1C0H0_9MAXI); contains Interpro domain(s) IPR000727 Target SNARE coiled-coil region "	0	33	5	5	5	209	23.1	9.07	14.41	5	132.4	168	151.1	184.3	138.6	162.2	127.4	135.7	122.3	165.7	138.8	143	97.5
High	Solyc02g091460.2.1	genomic_reference:SL2.50ch02 gene_region:47322847-47328996 transcript_region:SL2.50ch02:47322847..47328996- go_terms:GO:0005622 functional_description:"DsRNA-binding protein (AHRD V1 *-*- Q8GUP9_BRAOB); contains Interpro domain(s) IPR001159 Double-stranded RNA binding "	0.002	13	2	2	2	183	20.6	6.95	0	2	37.7	28.6	37.6	31.9	18.7	21.3	19.8	27.8	30	29.4	26.9	25	26.7
High	Solyc12g056940.1.1	evidence_code:10F0H1E1IEG genomic_reference:SL2.50ch12 gene_region:48362854-48375912 transcript_region:SL2.50ch12:48362854..48375912- go_terms:GO:0009374,GO:0008152,GO:0006633,GO:0005524,GO:0016874 functional_description:"Acetyl-CoA carboxylase (AHRD V1 ***- D2CFN2_9ROSI); contains Interpro domain(s) IPR013537 Acetyl-CoA carboxylase, central region "	0	30	44	60	44	2210	246.2	6.4	164.85	44	2182.7	1125.1	950	964	825.7	917	563.2	771.6	605.2	916.1	960.8	918.6	865.1
High	Solyc01g097740.2.1	genomic_reference:SL2.50ch01 gene_region:80219250-80225601 transcript_region:SL2.50ch01:80219250..80225601+ go_terms:GO:0005515 functional_description:"Tetratricopeptide repeat protein KIAA0103 (AHRD V1 ***- B6TNR5_MAIZE); contains Interpro domain(s) IPR011990 Tetratricopeptide-like helical "	0	37	8	17	8	300	33.8	7.36	47.19	8	96.6	103.6	105.5	98.5	89.6	86.9	98	94.4	95.9	84.9	83.2	96.2	89.7
High	Solyc07g053720.2.1	genomic_reference:SL2.50ch07 gene_region:59464896-59468538 transcript_region:SL2.50ch07:59464896..59468538- go_terms:GO:0004838 functional_description:"Tyrosine aminotransferase-like protein (AHRD V1 **** Q9LVY1_ARATH); contains Interpro domain(s) IPR005958 Tyrosine/nicotianamine aminotransferase "	0	6	2	2	2	422	46.9	5.34	5.73	2	82.2	66.3	74	88.2	77.5	88.7	82.4	96.6	82.6	76.7	93.3	68.2	106.2
High	Solyc01g096060.2.1	genomic_reference:SL2.50ch01 gene_region:78920259-78923372 transcript_region:SL2.50ch01:78920259..78923372+ go_terms:GO:0008262 functional_description:"Nuclear envelope protein that mediates the nuclear export of importin alpha (Srp1p) (AHRD V1 **-* C4R5I2_PICPG); contains Interpro domain(s) IPR013713 Exportin, Cse1-like "	0	27	19	28	19	975	109.6	5.67	77.68	19	672.3	532	579	451.7	553.8	614.7	507.2	526.3	489.3	559.8	580.3	572.9	498.9
High	Solyc01g105160.2.1	genomic_reference:SL2.50ch01 gene_region:85193879-85204204 transcript_region:SL2.50ch01:85193879..85204204- go_terms:GO:0006508,GO:0016020,GO:0008152,GO:0016021 functional_description:"Copper-transporting P-type ATPase (AHRD V1 ***- Q12Y93_METBU); contains Interpro domain(s) IPR006403 ATPase, P type, cation/copper-transporter "	0	17	9	11	9	726	77.1	7.81	20.81	9	184.4	181.6	178.8	184.1	180	189	180.6	157.9	165.5	173.4	184.6	187	162.2
High	Solyc08g081530.2.1	genomic_reference:SL2.50ch08 gene_region:61722769-61729291 transcript_region:SL2.50ch08:61722769..61729291+ go_terms:GO:0005524 functional_description:"Reductase (AHRD V1 ***- B5HVX9_9ACTO); contains Interpro domain(s) IPR013027 FAD-dependent pyridine nucleotide-disulphide oxidoreductase "	0	30	11	16	11	482	52.5	7.53	33.34	11	268.5	304.3	335.9	357.9	309.1	338.3	360.2	328.7	349.2	308.5	331.9	337.8	279.3
High	Solyc05g056000.2.1	genomic_reference:SL2.50ch05 gene_region:64542811-64544762 transcript_region:SL2.50ch05:64542811..64544762+ go_terms:GO:0004622 functional_description:"Lipase-like protein (AHRD V1 **-- Q9M3D1_ARATH)"	0	7	2	6	2	335	37.1	6.71	12.91	2	28.6	25.2	21	23.8	14.1	18.2	17.7	23.1	17	16.2	24.2	21.4	16.2
High	Solyc06g053200.2.1	genomic_reference:SL2.50ch06 gene_region:32435446-32437176 transcript_region:SL2.50ch06:32435446..32437176- go_terms:GO:0017057 functional_description:"6-phosphogluconolactonase (AHRD V1 **** B6UAK0_MAIZE); contains Interpro domain(s) IPR005900 6-phosphogluconolactonase "	0	21	5	5	5	260	28.6	5.39	12.26	5	108.1	103.4	105.8	110.3	123.2	134.3	104.7	79.5	87.7	106.4	115.6	130.5	80.8
High	Solyc04g016360.2.1	genomic_reference:SL2.50ch04 gene_region:7158486-7165657 transcript_region:SL2.50ch04:7158486..7165657+ go_terms:GO:0018738 functional_description:"S-formylglutathione hydrolase (AHRD V1 **** D2D314_GOSHI); contains Interpro domain(s) IPR014186 S-formylglutathione hydrolase "	0	29	5	8	5	284	32.1	6.28	23.23	5	27.1	18.5	11.9	23.6	25.9	24	28.6	26.4	28.9	26	28.4	22.1	32.3
High	Solyc08g076540.2.1	genomic_reference:SL2.50ch08 gene_region:57691305-57695575 transcript_region:SL2.50ch08:57691305..57695575+ go_terms:GO:0005484 functional_description:"Syntaxin-like protein (AHRD V1 ***- Q3HRZ4_SOLTU); contains Interpro domain(s) IPR010989 t-SNARE "	0	10	2	3	2	273	29.9	6.71	9.64	2	48.6	64	53.5	59.9	40.1	58.4	45.5	49.1	41	42.5	41.3	61.2	35.1
High	Solyc02g091330.2.1	genomic_reference:SL2.50ch02 gene_region:47231747-47240486 transcript_region:SL2.50ch02:47231747..47240486- go_terms:GO:0005515 functional_description:"C20orf4 homolog (AHRD V1 **-- C0H960_SALSA); contains Interpro domain(s) IPR007946 AAR2 "	0	18	4	5	4	286	32.1	6.42	18.56	4	29.2	29.9	30.3	33.2	31.3	45.3	25.5	27.2	29.6	27	33.7	40.7	25.5
High	Solyc04g015100.2.1	genomic_reference:SL2.50ch04 gene_region:5276509-5281855 transcript_region:SL2.50ch04:5276509..5281855+ go_terms:GO:0003985 functional_description:"Acetyl-CoA C-acetyltransferase protein (AHRD V1 **** D3YN47_9ERIC); contains Interpro domain(s) IPR002155 Thiolase "	0	40	8	14	8	411	42.5	8.48	43.41	8	136.3	130.4	144.6	166.2	171.3	149.5	154.2	140.8	151.3	152	170	179.9	171.5
High	Solyc11g020610.1.1	evidence_code:10F0H1E1IEG genomic_reference:SL2.50ch11 gene_region:11747788-11752875 transcript_region:SL2.50ch11:11747788..11752875+ go_terms:GO:0005515,GO:0004564 functional_description:"Neutral invertase like protein (AHRD V1 ***- Q67XD9_ARATH); contains Interpro domain(s) IPR006937 Plant neutral invertase "	0	16	7	8	5	535	60.9	6.55	18.47	7	202.5	148.1	133.9	157.3	111.7	128.7	112.9	126	123.9	130.2	151.2	136.5	132.2
High	Solyc09g059040.2.1	genomic_reference:SL2.50ch09 gene_region:48648503-48652059 transcript_region:SL2.50ch09:48648503..48652059- go_terms:GO:0008152,GO:0016491,GO:0055114 functional_description:"Alcohol dehydrogenase zinc-containing (AHRD V1 *-*- D3UKE0_LISSS); contains Interpro domain(s) IPR002085 Alcohol dehydrogenase superfamily, zinc-containing "	0	10	2	3	2	329	34.5	9.01	9.71	2	26.5	35.8	33.6	51	45.2	41.3	44.2	33.5	45.5	50.9	38.9	41.4	21.6
High	Solyc04g008740.2.1	genomic_reference:SL2.50ch04 gene_region:2398964-2404186 transcript_region:SL2.50ch04:2398964..2404186- go_terms:GO:0004743 functional_description:"Pyruvate kinase (AHRD V1 **** Q3S1N4_SOLTU); contains Interpro domain(s) IPR001697 Pyruvate kinase "	0	39	14	29	14	510	55.2	7.53	69.94	14	302.1	231.4	277.7	243.3	231.6	234	203.8	239.6	229	227.7	243.4	230.8	255.6
High	Solyc05g010260.2.1	genomic_reference:SL2.50ch05 gene_region:4428220-4429888 transcript_region:SL2.50ch05:4428220..4429888+ go_terms:GO:0004616 functional_description:"6-phosphogluconate dehydrogenase decarboxylating (AHRD V1 **** B9SXT4_RICCO); contains Interpro domain(s) IPR006114 6-phosphogluconate dehydrogenase, C-terminal "	0	55	11	24	8	271	29.6	4.93	51.22	11	167.3	126.2	132.7	147.5	128.1	118.5	114.7	123	112.6	131.9	148.8	125.8	158.6
High	Solyc01g067350.2.1	genomic_reference:SL2.50ch01 gene_region:68202503-68203913 transcript_region:SL2.50ch01:68202503..68203913- go_terms:GO:0016757 functional_description:"UDP-glucosyltransferase (AHRD V1 **-- Q8LKG3_STERE); contains Interpro domain(s) IPR002213 UDP-glucuronosyl/UDP-glucosyltransferase "	0	12	4	6	4	458	51.6	6.01	16.17	4	348.6	221.7	147.8	218.6	159.4	173.8	114.5	143.1	92.3	188.9	206.3	176.6	160.8
High	Solyc01g102370.2.1	genomic_reference:SL2.50ch01 gene_region:82961683-82969941 transcript_region:SL2.50ch01:82961683..82969941+ go_terms:GO:0017108 functional_description:"Flap structure specific endonuclease 1 (AHRD V1 **** Q6DRB5_DANRE); contains Interpro domain(s) IPR006084 DNA repair protein (XPGC)/yeast Rad "	0	40	14	25	14	382	42.6	8.25	66.39	14	559.2	623.9	562.8	597.2	552.3	613.1	698.6	738.6	590.9	625.7	565.5	539.8	498.8
High	Solyc12g037980.1.1	evidence_code:10F0H1E1IEG genomic_reference:SL2.50ch12 gene_region:33727209-33744596 transcript_region:SL2.50ch12:33727209..33744596+ go_terms:GO:0005515 functional_description:"Actin-like protein 6A (AHRD V1 ***- B6TTQ6_MAIZE); contains Interpro domain(s) IPR004000 Actin/actin-like "	0	47	11	17	11	435	47.7	5.11	59.51	11	177.2	142.3	180.5	179.4	211.3	180.3	187.4	188	196.5	170.5	205	209.6	161.5
High	Solyc05g050980.2.1	genomic_reference:SL2.50ch05 gene_region:60337084-60344001 transcript_region:SL2.50ch05:60337084..60344001+ go_terms:GO:0003866 functional_description:"3-phosphoshikimate 1-carboxyvinyltransferase (AHRD V1 **** Q30CZ8_FAGSY); contains Interpro domain(s) IPR001986 3-phosphoshikimate 1-carboxyvinyltransferase, core "	0	9	3	5	2	518	55.7	7.59	17.87	3	75.1	84.8	78.6	141.7	61.1	53.2	86.7	98.2	84.3	93.6	106	79.6	110.3
High	Solyc03g113790.2.1	genomic_reference:SL2.50ch03 gene_region:57888358-57893883 transcript_region:SL2.50ch03:57888358..57893883- go_terms:GO:0051015 functional_description:"Mannose-1-phosphate guanyltransferase (AHRD V1 ***- B6TBA0_MAIZE); contains Interpro domain(s) IPR005835 Nucleotidyl transferase "	0	13	4	5	4	415	45.5	6.68	13.18	4	41.3	34.4	32.6	29.2	48.5	19.2	31.7	31.7	28.6	32.8	35	34.3	42.6
High	Solyc01g096680.2.1	genomic_reference:SL2.50ch01 gene_region:79465420-79473571 transcript_region:SL2.50ch01:79465420..79473571- go_terms:GO:0008017 functional_description:"Microtubule-associated protein MAP65-1a (AHRD V1 **** Q9FEV9_TOBAC); contains Interpro domain(s) IPR007145 MAP65/ASE1 "	0	24	10	14	10	569	64.4	6.86	37.57	10	414.1	316.8	314.3	334.7	398.7	394.4	289.5	283.6	281.1	341.1	383.3	393.5	231
High	Solyc03g112070.2.1	genomic_reference:SL2.50ch03 gene_region:56655923-56660333 transcript_region:SL2.50ch03:56655923..56660333- go_terms:GO:0004617 functional_description:"Phosphoglycerate dehydrogenase (AHRD V1 **** D2D316_GOSHI); contains Interpro domain(s) IPR015508 D-3-phosphogylcerate Dehydrogenase "	0	52	22	64	16	600	63.3	7.46	177.66	22	635.8	667.6	649.5	762.1	719.7	794.5	656.1	712	710.5	744.8	780.1	743.3	661
High	Solyc06g083630.2.1	genomic_reference:SL2.50ch06 gene_region:45263577-45269128 transcript_region:SL2.50ch06:45263577..45269128- go_terms:GO:0005515 functional_description:"Transport protein YIF1 (AHRD V1 **-- C0SA11_PARBP); contains Interpro domain(s) IPR005578 Hrf1 "	0.001	9	2	2	2	293	32.8	9	5.22	2	20.2	25.9	24.1	28.3	22.9	18.2	20.6	19.4	19.9	19.3	24.2	26.7	20.2
High	Solyc01g090670.2.1	genomic_reference:SL2.50ch01 gene_region:76076259-76086586 transcript_region:SL2.50ch01:76076259..76086586+ go_terms:GO:0005643 functional_description:"Nuclear pore glycoprotein p62 (AHRD V1 *--- C0HBQ2_SALSA); contains Interpro domain(s) IPR007758 Nucleoporin, Nsp1-like, C-terminal "	0	12	8	9	8	758	75.2	4.77	23.42	8	39.2	32.2	23.6	18.7	31.6	26.1	26.7	14.8	20.2	34.5	22.3	19.8	20.6
High	Solyc03g025630.2.1	genomic_reference:SL2.50ch03 gene_region:7408901-7415812 transcript_region:SL2.50ch03:7408901..7415812+ functional_description:"Tripeptidyl-peptidase 2 (AHRD V1 ***- TPP2_BOVIN)"	0	16	3	4	3	214	24.7	7.27	9.7	3	44.9	34.5	42	22.7	19	24.5	47.1	49	44.2	53.5	51.1	57.9	43.8
High	Solyc09g082790.2.1	genomic_reference:SL2.50ch09 gene_region:63856759-63860520 transcript_region:SL2.50ch09:63856759..63860520- go_terms:GO:0005515,GO:0005634,GO:0006259,GO:0017111 functional_description:"DNA repair and recombination protein RAD51 (AHRD V1 **-- A9CT16_ENTBH); contains Interpro domain(s) IPR011940 Meiotic recombinase Dmc1 "	0	30	6	10	6	334	36.6	5.94	23.43	6	150.6	175.6	226.4	146	141.5	96.4	250.1	216.8	224.1	266	259.1	288.2	142.7
High	Solyc11g005240.1.1	evidence_code:10F0H0E0IEG genomic_reference:SL2.50ch11 gene_region:197404-200197 transcript_region:SL2.50ch11:197404..200197- go_terms:GO:0003676 functional_description:"Sensitivity to red light reduced protein 1 (AHRD V1 *--- D7MSG2_ARALY); contains Interpro domain(s) IPR012942 SRR1 "	0	22	7	13	6	432	49.6	5.25	35.9	7	136.7	88.5	128.1	45.5	72.4	60.3	139.4	150.2	149.8	104.2	116.9	131.2	77.8
High	Solyc09g020140.2.1	genomic_reference:SL2.50ch09 gene_region:18639148-18643856 transcript_region:SL2.50ch09:18639148..18643856- go_terms:GO:0005515 functional_description:"GPN-loop GTPase 3 (AHRD V1 ***- D3BV94_POLPA); contains Interpro domain(s) IPR004130 Protein of unknown function, ATP binding "	0	18	3	4	3	267	30.6	4.48	8.96	3	75.6	59.8	71.8	57.3	48.5	40	59.5	54.1	62.9	74.8	78.9	88.9	64
High	Solyc08g083300.2.1	genomic_reference:SL2.50ch08 gene_region:62970183-62979608 transcript_region:SL2.50ch08:62970183..62979608+ go_terms:GO:0004843,GO:0004197 functional_description:"Ubiquitin carboxyl-terminal hydrolase (AHRD V1 **** B9RYW0_RICCO); contains Interpro domain(s) IPR001394 Peptidase C19, ubiquitin carboxyl-terminal hydrolase 2 "	0	4	3	3	3	931	105.3	6.02	7.72	3	111.2	77.3	87	67.5	65.5	70	102.4	117.6	115.8	100.6	98.1	99.1	85
High	Solyc11g012820.1.1	evidence_code:10F1H1E1IEG genomic_reference:SL2.50ch11 gene_region:5605038-5616472 transcript_region:SL2.50ch11:5605038..5616472+ go_terms:GO:0005663,GO:0005524,GO:0017111,GO:0006260 functional_description:"Replication factor C subunit 2 (AHRD V1 ***- B6T4T0_MAIZE); contains Interpro domain(s) IPR013748 Replication factor C "	0	24	6	8	6	339	37.6	6.27	24.95	6	219.9	196.2	244.3	165.6	158.7	147.2	196.8	181.7	199.7	218.5	223.3	224.9	175.3
High	Solyc05g010300.2.1	genomic_reference:SL2.50ch05 gene_region:4454979-4460526 transcript_region:SL2.50ch05:4454979..4460526+ go_terms:GO:0006350 functional_description:"DNA-directed RNA polymerase II subunit 3 (AHRD V1 ***- A4RSP9_OSTLU); contains Interpro domain(s) IPR011263 DNA-directed RNA polymerase, RpoA/D/Rpb3-type "	0	29	5	9	5	319	35.6	4.86	32.78	5	196	175.8	209.1	120.3	110.1	130.8	179.4	176.4	169.4	171.3	164.8	172.7	135
High	Solyc07g042440.2.1	genomic_reference:SL2.50ch07 gene_region:52904495-52907327 transcript_region:SL2.50ch07:52904495..52907327- go_terms:GO:0008379 functional_description:"Alkyl hydroperoxide reductase/Thiol specific antioxidant family protein (AHRD V1 **-- B0C2Q1_ACAM1); contains Interpro domain(s) IPR000866 Alkyl hydroperoxide reductase/ Thiol specific antioxidant/ Mal allergen "	0	13	2	2	2	213	23.5	9.42	4.7	2	79.6	76.2	85.3	81.3	86.3	82.7	95.5	84.6	85	105.4	100.1	105.8	85.8
High	Solyc12g056740.1.1	evidence_code:10F0H1E1IEG genomic_reference:SL2.50ch12 gene_region:48175106-48181151 transcript_region:SL2.50ch12:48175106..48181151- go_terms:GO:0008026,GO:0005524 functional_description:"ATP-dependent RNA helicase (AHRD V1 ***- D3BPQ9_POLPA); contains Interpro domain(s) IPR011545 DNA/RNA helicase, DEAD/DEAH box type, N-terminal "	0	18	8	10	8	636	70	9.86	25.9	8	96.4	91.6	99.7	71.1	62.1	62.7	86.4	93.8	90.5	78.6	83.3	81.7	69.3
High	Solyc10g006760.2.1	genomic_reference:SL2.50ch10 gene_region:1212643-1214025 transcript_region:SL2.50ch10:1212643..1214025- go_terms:GO:0006950 functional_description:"Universal stress protein (Usp) (AHRD V1 *--- A2Q2X4_MEDTR); contains Interpro domain(s) IPR006016 UspA "	0	36	7	13	7	253	27.2	6.35	38.06	7	308.2	286.5	310.6	239.5	238.3	231.1	307	338.3	324	286.5	290.8	301.8	207.4
High	Solyc01g008970.2.1	genomic_reference:SL2.50ch01 gene_region:2988194-2990000 transcript_region:SL2.50ch01:2988194..2990000- go_terms:GO:0003676,GO:0000166 functional_description:"Heterogeneous nuclear ribonucleoprotein A3-like protein 2 (AHRD V1 *--- B6TV58_MAIZE); contains Interpro domain(s) IPR000504 RNA recognition motif, RNP-1 "	0	26	8	13	8	376	41.8	4.7	35.72	8	319.2	312.5	341.1	256.7	257.8	252.5	266.6	322.2	277.5	335.5	308.7	296.9	311.2
High	Solyc01g088600.2.1	genomic_reference:SL2.50ch01 gene_region:75126461-75132206 transcript_region:SL2.50ch01:75126461..75132206+ functional_description:"PDE320 (AHRD V1 ***- D7L613_ARALY)"	0	18	6	10	6	458	51.2	9.13	23.26	6	48	51.1	61.2	51.3	59.6	56.6	69.4	56.1	66.4	63.2	72.3	67.2	41.9
High	Solyc08g006890.2.1	genomic_reference:SL2.50ch08 gene_region:1457076-1460213 transcript_region:SL2.50ch08:1457076..1460213+ go_terms:GO:0046982,GO:0005200 functional_description:"Tubulin alpha-3 chain (AHRD V1 ***- B6SPX4_MAIZE); contains Interpro domain(s) IPR002452 Alpha tubulin "	0	57	21	108	2	451	49.7	4.98	336.96	21	2469	1774.3	2028.8	1681.3	1855	1769.7	2486.4	2625.8	2384.1	2039.4	2187.9	2172.5	1771.5
High	Solyc06g062690.2.1	genomic_reference:SL2.50ch06 gene_region:35958537-35962580 transcript_region:SL2.50ch06:35958537..35962580- go_terms:GO:0003677 functional_description:"Nucleosome assembly protein 1-like protein 4 (AHRD V1 ***- Q70Z16_TOBAC); contains Interpro domain(s) IPR002164 Nucleosome assembly protein (NAP) "	0	47	13	55	12	349	39.8	4.45	196.33	13	943.6	922.8	721.7	759.2	673.7	668.7	718.5	766.1	687.3	813.1	876.6	834.8	554.2
High	Solyc09g011240.2.1	genomic_reference:SL2.50ch09 gene_region:4573233-4578442 transcript_region:SL2.50ch09:4573233..4578442+ go_terms:GO:0032866,GO:0032867 functional_description:"Reductase 2 (AHRD V1 **** Q6TY50_HYDMC); contains Interpro domain(s) IPR020471 Aldo/keto reductase subgroup "	0	44	13	34	13	317	35.5	6.73	70.71	13	1158.9	1156.3	946.1	780.4	749.7	731.9	906.6	1021.8	851.3	817	929.5	942.4	706.9
High	Solyc08g081250.2.1	genomic_reference:SL2.50ch08 gene_region:61469375-61478079 transcript_region:SL2.50ch08:61469375..61478079- go_terms:GO:0004222 functional_description:"Aminopeptidase N (AHRD V1 ***- D5C0C8_NITHN); contains Interpro domain(s) IPR012779 Peptidase M1, alanyl aminopeptidase "	0	35	24	36	24	999	113.1	6.67	112.48	24	630.9	507	617.2	660	638.5	674.2	721.7	649.6	637.9	596.5	568.8	575.3	1081.4
High	Solyc04g082670.2.1	genomic_reference:SL2.50ch04 gene_region:63864900-63870443 transcript_region:SL2.50ch04:63864900..63870443+ go_terms:GO:0042802,GO:0004579 functional_description:"Dolichyl-diphosphooligosaccharide--protein glycosyltransferase subunit 1 (AHRD V1 **** C0HAM9_SALSA); contains Interpro domain(s) IPR007676 Ribophorin I "	0	21	10	12	10	612	69	7.64	27.62	10	264.8	299.5	275	354.1	328.4	362.3	260.1	265.4	252.6	301.3	299.6	310	299.7
High	Solyc04g071880.2.1	genomic_reference:SL2.50ch04 gene_region:56486843-56496673 transcript_region:SL2.50ch04:56486843..56496673+ go_terms:GO:0009678 functional_description:"V-type H(+)-translocating pyrophosphatase (AHRD V1 **** B2V595_CLOBA); contains Interpro domain(s) IPR004131 Inorganic H+ pyrophosphatase "	0	23	12	15	11	800	84.9	5.64	43.12	12	115.6	111.3	116.2	133.3	139.9	138.5	97	105.6	113.5	110.5	126.5	117.4	84.3
High	Solyc07g065120.2.1	genomic_reference:SL2.50ch07 gene_region:64242568-64249740 transcript_region:SL2.50ch07:64242568..64249740+ go_terms:GO:0016301 functional_description:"Glycerophosphoryl diester phosphodiesterase family protein (AHRD V1 ***- D7MKI0_ARALY); contains Interpro domain(s) IPR017946 PLC-like phosphodiesterase, TIM beta/alpha-barrel domain "	0	18	9	17	8	753	82.1	5.47	52.36	9	237.5	306.7	317.1	364.8	379.5	395.4	339.4	332.2	326	330.4	309.8	330.7	250.3
High	Solyc12g099260.1.1	evidence_code:10F1H1E1IEG genomic_reference:SL2.50ch12 gene_region:64799719-64804216 transcript_region:SL2.50ch12:64799719..64804216- go_terms:GO:0005515,GO:0003878 functional_description:"ATP citrate lyase a-subunit (AHRD V1 **** Q93YH4_LUPAL); contains Interpro domain(s) IPR016141 Citrate synthase-like, core "	0	46	21	37	8	608	65.7	7.42	87.97	21	1445.1	993.8	916.6	1404.5	1267.8	1276.3	716.4	922.2	744.8	1071.2	1135.5	1085	1440.1
High	Solyc06g076020.2.1	genomic_reference:SL2.50ch06 gene_region:43582389-43585486 transcript_region:SL2.50ch06:43582389..43585486- go_terms:GO:0051082,GO:0005524 functional_description:"heat shock protein (AHRD V1 ***- B2D2G5_CAPSN); contains Interpro domain(s) IPR013126 Heat shock protein 70 "	0	62	32	289	8	648	71	5.16	719.81	32	677.6	597.3	575.2	577.8	561	563.9	415	586.3	519	463.8	481.8	422.1	445.5
High	Solyc01g111120.2.1	genomic_reference:SL2.50ch01 gene_region:89253979-89260194 transcript_region:SL2.50ch01:89253979..89260194- go_terms:GO:0005515,GO:0004807 functional_description:"Triosephosphate isomerase (AHRD V1 **** D6N3G7_GOSHI); contains Interpro domain(s) IPR000652 Triosephosphate isomerase "	0	49	13	26	12	326	34.6	6.89	77.12	13	405.8	553	463.2	687.7	726.9	713.7	569.9	526.3	583.6	494.7	612.7	600.6	683.7
High	Solyc04g082140.2.1	genomic_reference:SL2.50ch04 gene_region:63511091-63515964 transcript_region:SL2.50ch04:63511091..63515964- go_terms:GO:0055114 functional_description:"Laccase-22 (AHRD V1 **-- LAC22_ORYSJ); contains Interpro domain(s) IPR001117 Multicopper oxidase, type 1 "	0	18	7	11	7	540	60	9.07	25.91	7	138.5	187.9	154.9	224.8	199	183.8	121.5	123.7	146.5	167.4	163.2	150.5	189.5
High	Solyc01g096430.2.1	genomic_reference:SL2.50ch01 gene_region:79285952-79288255 transcript_region:SL2.50ch01:79285952..79288255- functional_description:"Predicted NADPH-dependent FMN reductase (AHRD V1 ***- Q0W0S0_UNCMA); contains Interpro domain(s) IPR005025 NADPH-dependent FMN reductase "	0	32	4	4	4	194	21.3	6.02	12.08	4	39.5	35.1	35.6	48.1	47	53.7	25.5	32.2	35	37.6	37.4	37.7	30.7
High	Solyc12g007310.1.1	evidence_code:10F1H1E1IEG genomic_reference:SL2.50ch12 gene_region:1701339-1705392 transcript_region:SL2.50ch12:1701339..1705392- go_terms:GO:0004462 functional_description:"Lactoylglutathione lyase (AHRD V1 **** B6SSK1_MAIZE); contains Interpro domain(s) IPR004361 Glyoxalase I "	0	11	3	11	2	361	40.1	7.43	31.76	3	57.2	73.8	65.3	97.8	82.9	85.3	68.4	85.2	100	67.1	67.3	56.2	100.5
High	Solyc04g079270.2.1	genomic_reference:SL2.50ch04 gene_region:61377082-61381940 transcript_region:SL2.50ch04:61377082..61381940- go_terms:GO:0019867 functional_description:"Sorting and assembly machinery component 50 homolog (AHRD V1 **-- B5X2H0_SALSA); contains Interpro domain(s) IPR000184 Bacterial surface antigen (D15) "	0	27	10	17	10	524	57.9	9.44	47	10	656.8	572.2	497.5	755	771	816.9	490.9	491.2	495.3	457.1	554.6	508.1	532.2
High	Solyc02g084600.2.1	genomic_reference:SL2.50ch02 gene_region:42268577-42271181 transcript_region:SL2.50ch02:42268577..42271181- go_terms:GO:0004675 functional_description:"LRR receptor-like serine/threonine-protein kinase, RLP"	0	23	3	14	3	216	23.7	7.62	43.44	3	182.6	251.5	147.1	294.6	307.3	318.6	126.9	154.8	119.5	178.5	204.5	196.1	177.6
High	Solyc09g084480.2.1	genomic_reference:SL2.50ch09 gene_region:64534769-64536510 transcript_region:SL2.50ch09:64534769..64536510+ go_terms:GO:0009611 functional_description:"Proteinase inhibitor I (AHRD V1 ***- Q43648_SOLTU); contains Interpro domain(s) IPR000864 Proteinase inhibitor I13, potato inhibitor I "	0	43	3	9	3	111	12.6	7.14	33.64	3	169.1	104.9	142.1	225.7	259.8	285.6	102.2	93	111.3	157.7	164.8	161.8	237.3
High	Solyc11g018580.1.1	evidence_code:10F0H1E1IEG genomic_reference:SL2.50ch11 gene_region:8753165-8759597 transcript_region:SL2.50ch11:8753165..8759597+ go_terms:GO:0008152 functional_description:"Long-chain-fatty-acid--CoA ligase 4 (AHRD V1 ***- C0HA93_SALSA); contains Interpro domain(s) IPR000873 AMP-dependent synthetase and ligase "	0	14	6	6	6	610	66.2	6.37	12.55	6	62.6	49.4	59	66.6	46.7	52.4	62.8	71.5	63.7	97	71.5	86.2	78.7
High	Solyc07g043390.2.1	genomic_reference:SL2.50ch07 gene_region:54430095-54433036 transcript_region:SL2.50ch07:54430095..54433036+ go_terms:GO:0016759 functional_description:"Cellulose synthase family protein expressed (AHRD V1 **** Q339N6_ORYSJ); contains Interpro domain(s) IPR005150 Cellulose synthase "	0	7	4	6	4	478	54.7	7.65	7.96	4	182.8	96.7	295.7	104.5	114	73.2	89.1	73.6	96.1	62.7	56.2	56.2	87.1
High	Solyc11g007200.1.1	evidence_code:10F1H1E1IEG genomic_reference:SL2.50ch11 gene_region:1621986-1623966 transcript_region:SL2.50ch11:1621986..1623966+ go_terms:GO:0030001 functional_description:"Copper chaperone (AHRD V1 *-*- D3GC04_9ROSI); contains Interpro domain(s) IPR006121 Heavy metal transport/detoxification protein "	0	27	2	3	2	113	12.2	4.61	9.29	2	117.3	127.7	117.1	164.2	147.1	140.3	108.3	101.9	118.8	123	104.2	129.6	140.1
High	Solyc02g091490.2.1	genomic_reference:SL2.50ch02 gene_region:47344370-47349179 transcript_region:SL2.50ch02:47344370..47349179- go_terms:GO:0008865,GO:0008959 functional_description:"Fructokinase 3 (AHRD V1 **-* Q6VWJ5_SOLLC); contains Interpro domain(s) IPR011611 Carbohydrate/purine kinase "	0	33	9	16	7	389	41.8	5.8	44.81	9	213	180.6	201	239.5	208.7	231.4	246.3	205.7	223.5	203.8	185.1	193.9	216
High	Solyc04g071160.2.1	genomic_reference:SL2.50ch04 gene_region:55672435-55678715 transcript_region:SL2.50ch04:55672435..55678715- go_terms:GO:0042802 functional_description:"BZIP transcription factor family protein (AHRD V1 *-*- D7LF63_ARALY); contains Interpro domain(s) IPR011700 Basic leucine zipper "	0	9	3	4	2	341	37.5	7.12	10.32	3	162.6	165.9	184.1	125.7	149.2	122.4	166.7	138.3	146.1	163.1	154.9	181.5	108.5
High	Solyc07g008710.2.1	genomic_reference:SL2.50ch07 gene_region:3683904-3685158 transcript_region:SL2.50ch07:3683904..3685158+ go_terms:GO:0009607 functional_description:"Major latex-like protein (AHRD V1 **-- B5THI3_PANGI); contains Interpro domain(s) IPR000916 Bet v I allergen "	0.001	12	2	2	2	159	18.4	5.55	4.19	2	72	52.4	80.7	56.6	50.1	49.2	58.9	43	49.9	57.6	60.1	60	95.4
High	Solyc03g120780.2.1	genomic_reference:SL2.50ch03 gene_region:63113010-63114120 transcript_region:SL2.50ch03:63113010..63114120- go_terms:GO:0005840 functional_description:"Ribosomal protein L37 (AHRD V1 ***- B9RQN1_RICCO); contains Interpro domain(s) IPR001569 Ribosomal protein L37e "	0.002	15	2	3	2	95	10.8	11.87	3.56	2	26.6	18.9	14.3	21.2	21.8	25.5	29.4	26.2	24.9	17.4	19.9	16.5	21.3
High	Solyc10g078930.1.1	evidence_code:10F0H1E1IEG genomic_reference:SL2.50ch10 gene_region:59896781-59900058 transcript_region:SL2.50ch10:59896781..59900058- go_terms:GO:0051087,GO:0001671 functional_description:"Activator of heat shock protein ATPase homolog 1 (AHRD V1 **-* D3PJW3_9MAXI); contains Interpro domain(s) IPR015310 Activator of Hsp90 ATPase, N-terminal "	0	55	15	53	15	351	39.4	6.24	196.86	15	877.3	944.6	846.5	976.7	1005.2	1001.2	763.7	862.3	815.5	1032.1	1068.7	1019.4	786.1
High	Solyc10g007840.2.1	genomic_reference:SL2.50ch10 gene_region:2047380-2052961 transcript_region:SL2.50ch10:2047380..2052961- go_terms:GO:0050567 functional_description:"Glutamyl-tRNA(Gln) amidotransferase subunit A (AHRD V1 ***- A8YF31_MICAE); contains Interpro domain(s) IPR004412 Glutamyl-tRNA(Gln) amidotransferase A subunit "	0.003	5	2	2	2	529	56.4	6.06	4.64	2	44.7	57.3	41	50.1	49.6	50	39.3	37.8	38.7	51.6	52.4	55.8	49.4
High	Solyc01g109350.2.1	genomic_reference:SL2.50ch01 gene_region:88074430-88092656 transcript_region:SL2.50ch01:88074430..88092656- go_terms:GO:0043130 functional_description:"WD-40 repeat-containing protein (AHRD V1 **-- D2VK35_NAEGR); contains Interpro domain(s) IPR013535 PUL "	0	28	15	25	15	757	83.1	5.92	77.24	15	245.6	230.9	241.5	188.3	220.3	241.2	230.6	209.2	231.3	251.8	270.7	254.2	196.3
High	Solyc12g099560.1.1	evidence_code:10F0H1E1IEG genomic_reference:SL2.50ch12 gene_region:65004438-65013415 transcript_region:SL2.50ch12:65004438..65013415- functional_description:"Arginine N-methyltransferase family protein (AHRD V1 ***- D7L611_ARALY)"	0	41	16	30	14	522	58.4	5.52	81.54	16	239.8	248.9	244.7	252.2	247.8	273.3	237	241.3	227.1	294.5	286.7	270.2	194.7
High	Solyc02g089360.2.1	genomic_reference:SL2.50ch02 gene_region:45779148-45786379 transcript_region:SL2.50ch02:45779148..45786379- functional_description:"Nuclear inhibitor of protein phosphatase 1 (AHRD V1 *--- Q9V7W9_DROME); contains Interpro domain(s) IPR000253 Forkhead-associated "	0	24	12	14	12	795	89.3	5.59	46.96	12	141.3	150.9	124.7	155.5	150.5	151.4	116.1	123.7	129.3	164.3	154.3	168.5	97
High	Solyc01g091530.2.1	genomic_reference:SL2.50ch01 gene_region:76909578-76911211 transcript_region:SL2.50ch01:76909578..76911211- go_terms:GO:0005516 functional_description:"Fasciclin-like arabinogalactan protein 13 (AHRD V1 ***- A9XTL8_GOSHI); contains Interpro domain(s) IPR000782 FAS1 domain "	0	38	11	21	11	414	43	5.97	66.53	11	362.9	316.3	426.6	418.7	617.5	492	675	516.7	390.6	429.8	322.3	381.9	433
High	Solyc02g089800.2.1	genomic_reference:SL2.50ch02 gene_region:46075529-46082342 transcript_region:SL2.50ch02:46075529..46082342- functional_description:"Nuclear matrix constituent protein 1-like (AHRD V1 ***- A6BME3_PETCR)"	0	10	11	11	10	1086	124.9	5.19	26.29	11	116.7	97.5	98.7	85.3	70.4	86.9	90.8	94.5	93.4	92.4	90.3	90.8	101
High	Solyc10g076510.1.1	evidence_code:10F0H1E1IEG genomic_reference:SL2.50ch10 gene_region:58830186-58832733 transcript_region:SL2.50ch10:58830186..58832733- go_terms:GO:0005515,GO:0004737 functional_description:"Pyruvate decarboxylase (AHRD V1 **** B0ZS79_PRUAR); contains Interpro domain(s) IPR012110 Pyruvate decarboxylase/indolepyruvate decarboxylase "	0	9	5	11	5	603	65.3	6.21	32.14	5	117.6	83.6	87.5	107	122.2	125.3	65.1	81.1	76.7	98.7	104.5	111.8	99.3
High	Solyc11g011790.1.1	evidence_code:10F0H1E0IEG genomic_reference:SL2.50ch11 gene_region:4777374-4779490 transcript_region:SL2.50ch11:4777374..4779490- go_terms:GO:0005488 functional_description:"Importin beta-3 (AHRD V1 **-- Q16TN4_AEDAE); contains Interpro domain(s) IPR011989 Armadillo-like helical "	0	21	5	10	5	370	42.6	7.81	28.13	5	425.6	140.4	159.4	148.6	115.5	154	63.1	80.9	68.5	133.9	83.2	78.6	95.6
High	Solyc09g065210.2.1	genomic_reference:SL2.50ch09 gene_region:58779934-58788797 transcript_region:SL2.50ch09:58779934..58788797- go_terms:GO:0005515 functional_description:"Kelch repeat and BTB domain-containing protein 4 (AHRD V1 *--- KBTB4_MOUSE); contains Interpro domain(s) IPR011989 Armadillo-like helical "	0	8	4	4	4	708	78.3	6.15	11	4	184.8	119.8	92.1	115.2	113.2	118.7	67.7	98.3	65.2	115.3	150.6	142.5	55.3
High	Solyc09g005920.2.1	genomic_reference:SL2.50ch09 gene_region:641683-644775 transcript_region:SL2.50ch09:641683..644775+ go_terms:GO:0016021 functional_description:"G protein-coupled seven transmembrane receptor (AHRD V1 **-- A8J5P4_CHLRE); contains Interpro domain(s) IPR009637 Transmembrane receptor, eukaryota "	0	5	2	5	2	433	49.4	6.68	10.96	2	381.2	449.4	440.5	687	882.7	1124.9	660	433.3	547.2	637.7	751	558.9	401.1
High	Solyc01g088610.2.1	genomic_reference:SL2.50ch01 gene_region:75132658-75135971 transcript_region:SL2.50ch01:75132658..75135971- functional_description:"chaperonin (AHRD V1 ***- B5IMI3_9CHRO); contains Interpro domain(s) IPR001476 Chaperonin Cpn10 "	0	33	3	7	3	135	14.9	7.99	29.46	3	23.8	20.4	23.4	19.8	26.4	20.5	33.7	25.6	25.2	18.8	18.3	18.6	26.3
High	Solyc11g011300.1.1	evidence_code:10F0H1E1IEG genomic_reference:SL2.50ch11 gene_region:4340301-4347968 transcript_region:SL2.50ch11:4340301..4347968+ go_terms:GO:0030246,GO:0005975 functional_description:"Rhamnogalacturonate lyase (AHRD V1 ***- A3XLZ2_LEEBM); contains Interpro domain(s) IPR010325 Rhamnogalacturonate lyase "	0	4	2	2	2	677	77.1	5.62	7.33	2	57.5	75.4	41	64.4	52.6	53.7	35.3	36.8	44.7	60.3	69.3	64.8	93.7
High	Solyc11g072230.1.1	evidence_code:10F0H1E0IEG genomic_reference:SL2.50ch11 gene_region:52534222-52535457 transcript_region:SL2.50ch11:52534222..52535457- go_terms:GO:0005515,GO:0008810 functional_description:"Glucan endo-1 3-beta-glucosidase 3 (AHRD V1 ***- B6TLN1_MAIZE); contains Interpro domain(s) IPR013781 Glycoside hydrolase, subgroup, catalytic core "	0	31	8	17	8	411	45.2	5.68	63	8	150.4	179	144	210.4	236.2	206.7	235	214.5	160.7	217.1	178.9	170.8	79
High	Solyc01g104860.2.1	genomic_reference:SL2.50ch01 gene_region:84946050-84948029 transcript_region:SL2.50ch01:84946050..84948029+ go_terms:GO:0004601 functional_description:"Peroxidase (AHRD V1 **** Q5K4K5_GOSHI); contains Interpro domain(s) IPR002016 Haem peroxidase, plant/fungal/bacterial "	0	12	3	3	3	320	34.7	5.29	2.27	3	50.3	43	50.4	52.6	43.6	42.1	44.5	36.4	43.7	40	38.5	42.4	32.6
High	Solyc04g054710.2.1	genomic_reference:SL2.50ch04 gene_region:52233788-52240192 transcript_region:SL2.50ch04:52233788..52240192+ go_terms:GO:0004069,GO:0042803 functional_description:"Aspartate aminotransferase (AHRD V1 **** B6TK79_MAIZE); contains Interpro domain(s) IPR004839 Aminotransferase, class I and II "	0	34	10	14	10	480	51.3	7.43	34.36	10	65.1	69.2	71.5	67.5	69.1	70.3	80.6	70.8	74	68	75	84.4	97.3
High	Solyc03g007240.2.1	genomic_reference:SL2.50ch03 gene_region:1795042-1800986 transcript_region:SL2.50ch03:1795042..1800986- go_terms:GO:0004766 functional_description:"Spermidine synthase 1 (AHRD V1 **** B6TA19_MAIZE); contains Interpro domain(s) IPR001045 Spermine synthase "	0	33	9	13	8	356	39.2	5.92	35.92	9	218.8	161.7	198.2	197.2	201.3	171.9	158.2	150.6	170.1	177.3	170.2	181.5	183
High	Solyc05g054920.2.1	genomic_reference:SL2.50ch05 gene_region:63862674-63866926 transcript_region:SL2.50ch05:63862674..63866926+ go_terms:GO:0003676,GO:0008270,GO:0000166 functional_description:"Splicing factor arginine/serine-rich 6 (AHRD V1 *--- B6T453_MAIZE); contains Interpro domain(s) IPR012677 Nucleotide-binding, alpha-beta plait "	0.004	5	2	2	2	337	38.4	10.1	3.39	2	14.1	22.2	22.8	20.3	14.6	18.2	23.4	27.2	38.3	25.1	20.7	18.1	31.1
High	Solyc11g022590.1.1	evidence_code:10F0H0E1IEG genomic_reference:SL2.50ch11 gene_region:14564635-14565312 transcript_region:SL2.50ch11:14564635..14565312+ go_terms:GO:0004867,GO:0015066 functional_description:"Kunitz trypsin inhibitor 4 (Fragment) (AHRD V1 **** C1J5E0_POPBA); contains Interpro domain(s) IPR002160 Proteinase inhibitor I3, Kunitz legume "	0	20	4	5	4	225	25.2	9.25	7.99	4	26.5	26.8	38.3	38.3	40.1	57.1	28.3	17.4	14.7	30.2	34.5	42.7	39.3
High	Solyc01g110290.2.1	genomic_reference:SL2.50ch01 gene_region:88779362-88786983 transcript_region:SL2.50ch01:88779362..88786983+ go_terms:GO:0005515,GO:0004310 functional_description:"Squalene synthase (AHRD V1 ***- D0VFU8_SOLLC); contains Interpro domain(s) IPR006449 Farnesyl-diphosphate farnesyltransferase "	0	5	2	2	2	411	47	7.42	5.09	2	25.9	19.5	22.3	23	28.5	29.7	29.4	23.3	32.1	21	18.1	27.9	12.6
High	Solyc06g067960.2.1	genomic_reference:SL2.50ch06 gene_region:38512806-38516407 transcript_region:SL2.50ch06:38512806..38516407- go_terms:GO:0046872 functional_description:"Glutaredoxin family protein (AHRD V1 ***- D7L4W4_ARALY); contains Interpro domain(s) IPR004480 Glutaredoxin-related protein "	0	15	2	2	2	170	19	6.95	4.77	2	20.4	25.8	25	14.7	20.3	20	17.3	17.5	22.9	17.4	27.8	23.8	12.2
High	Solyc11g066720.1.1	evidence_code:10F1H1E1IEG genomic_reference:SL2.50ch11 gene_region:49591441-49595951 transcript_region:SL2.50ch11:49591441..49595951+ go_terms:GO:0044237,GO:0008152 functional_description:"Bifunctional polymyxin resistance arnA protein (AHRD V1 ***- B6TQB1_MAIZE); contains Interpro domain(s) IPR001509 NAD-dependent epimerase/dehydratase "	0	46	16	68	3	386	43.2	6.27	205.55	16	156.3	142	177.8	144.4	106.3	137.7	135.9	126.3	147	114.1	116.2	113.1	149.5
High	Solyc03g065340.2.1	genomic_reference:SL2.50ch03 gene_region:38799475-38808273 transcript_region:SL2.50ch03:38799475..38808273+ go_terms:GO:0008184 functional_description:"Phosphorylase (AHRD V1 **** B9SJB6_RICCO); contains Interpro domain(s) IPR011833 Glycogen/starch/alpha-glucan phosphorylase "	0	41	25	33	25	966	109.3	5.64	103.11	25	636.3	541.6	631.2	742.7	638	664.2	701.7	678	635.4	667.4	626	629.2	792.9
High	Solyc06g084210.2.1	genomic_reference:SL2.50ch06 gene_region:45683639-45698182 transcript_region:SL2.50ch06:45683639..45698182+ go_terms:GO:0005515 functional_description:"Transport protein SEC24 (AHRD V1 ***- C1HAV7_PARBA); contains Interpro domain(s) IPR006896 Sec23/Sec24 trunk region "	0	7	6	8	6	1069	115.1	7.5	20.1	6	230.9	141.1	166.1	131.2	127.3	139.5	113.8	143	121.1	128.3	147.3	149.9	177.8
High	Solyc07g065770.2.1	genomic_reference:SL2.50ch07 gene_region:64633715-64634649 transcript_region:SL2.50ch07:64633715..64634649+ go_terms:GO:0016887 functional_description:"ABC transporter G family member 26 (AHRD V1 ***- AB26G_ARATH); contains Interpro domain(s) IPR003439 ABC transporter-like "	0	19	3	4	3	226	25.2	6.8	6.51	3	79.5	49.1	33.8	58.4	31.1	44.5	20.3	38.9	18.8	39.3	67.3	74.6	36.3
High	Solyc06g060260.2.1	genomic_reference:SL2.50ch06 gene_region:34615474-34625952 transcript_region:SL2.50ch06:34615474..34625952+ go_terms:GO:0016688 functional_description:"Stromal ascorbate peroxidase 7"	0	45	13	28	9	345	37.8	8.34	79.29	13	134	115.1	150.7	132.8	180.2	147.7	150	159.9	148.6	184	147.1	202.3	129.1
High	Solyc02g081810.2.1	genomic_reference:SL2.50ch02 gene_region:40195019-40197284 transcript_region:SL2.50ch02:40195019..40197284+ go_terms:GO:0019904 functional_description:"tRNA pseudouridine synthase B (AHRD V1 *-*- TRUB_PELTS); contains Interpro domain(s) IPR004802 Pseudouridine synthase, putative "	0	36	18	29	18	597	66.7	9.28	71.27	18	860.3	918.5	904.9	844.5	928.4	859.3	1045.5	906.8	1174.3	830.7	992	1046.3	1017.4
High	Solyc11g062270.1.1	evidence_code:10F1H1E1IEG genomic_reference:SL2.50ch11 gene_region:46260806-46267465 transcript_region:SL2.50ch11:46260806..46267465+ go_terms:GO:0005047 functional_description:"Signal recognition particle protein (SRP72) (AHRD V1 *-** Q5CNY3_CRYHO); contains Interpro domain(s) IPR013699 Signal recognition particle, SRP72 subunit, RNA-binding "	0	29	13	24	13	664	72.4	9.19	62.95	13	343.6	297.2	319.5	220.2	250.6	260.9	246.3	298.7	296.3	233	283.8	275.1	258.9
High	Solyc03g112660.2.1	genomic_reference:SL2.50ch03 gene_region:57083095-57092849 transcript_region:SL2.50ch03:57083095..57092849+ functional_description:"MOS1 (AHRD V1 *-*- D9IVG9_ARATH); contains Interpro domain(s) IPR009738 BAT2, N-terminal "	0	9	10	10	10	1535	166.2	9.07	17.93	10	27.5	19.3	26.9	24.7	23.1	14	28.3	34.4	28.9	28.7	20.1	25	24.8
High	Solyc11g068510.1.1	evidence_code:10F1H0E1IEG genomic_reference:SL2.50ch11 gene_region:50296679-50298229 transcript_region:SL2.50ch11:50296679..50298229+ functional_description:"F1F0-ATPase inhibitor protein (AHRD V1 ***- D7LJ04_ARALY)"	0	39	3	8	3	114	12.3	9.33	27.14	3	329.4	407.5	445.7	317.5	273.2	301.7	347.7	258	335.2	351	275.8	340.5	239.7
High	Solyc01g008270.2.1	genomic_reference:SL2.50ch01 gene_region:2385892-2400050 transcript_region:SL2.50ch01:2385892..2400050+ go_terms:GO:0015631,GO:0003714 functional_description:"Prefoldin subunit 5 (AHRD V1 ***- B6TVU2_MAIZE); contains Interpro domain(s) IPR011599 Prefoldin alpha subunit "	0	21	2	3	2	147	16.3	5.71	8.92	2	84.3	89.3	102.7	115	47.8	42.1	77.5	71.2	87.2	83.9	108.2	78.1	77.8
High	Solyc04g080960.2.1	genomic_reference:SL2.50ch04 gene_region:62610006-62612431 transcript_region:SL2.50ch04:62610006..62612431+ go_terms:GO:0004197 functional_description:"Cysteine proteinase cathepsin F (AHRD V1 **-* D3TN89_GLOMM); contains Interpro domain(s) IPR013128 Peptidase C1A, papain "	0	9	3	3	3	363	40.2	7.06	8.49	3	83.1	81.4	87.5	106.3	101.4	104.3	85.1	108.4	96.9	162.1	104	98.6	226.1
High	Solyc10g075020.1.1	evidence_code:10F1H1E1IEG genomic_reference:SL2.50ch10 gene_region:58033470-58038696 transcript_region:SL2.50ch10:58033470..58038696- go_terms:GO:0006414,GO:0005737 functional_description:"Elongation factor P (AHRD V1 ***- B6UC94_MAIZE); contains Interpro domain(s) IPR011768 Translation elongation factor P "	0	26	5	7	5	229	25.3	8.1	17.54	5	68.7	85	70.6	73.1	67.5	76.1	94.2	77.3	98.4	82	79.3	67.9	61.8
High	Solyc01g006170.2.1	genomic_reference:SL2.50ch01 gene_region:809135-810275 transcript_region:SL2.50ch01:809135..810275- go_terms:GO:0005515 functional_description:"rRNA processing protein ebna1-binding protein-related (AHRD V1 *--* C4QG91_SCHMA); contains Interpro domain(s) IPR008610 Eukaryotic rRNA processing "	0	24	7	9	7	288	33.1	9.11	21.02	7	27.3	24.7	31.8	18.7	23.1	30.5	35.3	33.3	29.8	27.5	22.7	33.8	24.4
High	Solyc05g050700.1.1	evidence_code:10F0H1E0IEG genomic_reference:SL2.50ch05 gene_region:59982950-59984185 transcript_region:SL2.50ch05:59982950..59984185+ go_terms:GO:0004675 functional_description:"LRR receptor-like serine/threonine-protein kinase, RLP"	0	52	17	189	17	411	45.7	6.28	512.43	17	3509.2	4333	2799	5168.9	4292.9	4534.8	2541	3068.9	2408.9	4009.5	4586.8	4729.3	3748.1
High	Solyc03g112450.2.1	genomic_reference:SL2.50ch03 gene_region:56900116-56907702 transcript_region:SL2.50ch03:56900116..56907702- go_terms:GO:0005515 functional_description:"Signal recognition particle receptor beta subunit-like protein (AHRD V1 ***- Q0WRZ7_ARATH); contains Interpro domain(s) IPR019009 Signal recognition particle receptor, beta subunit "	0	17	3	5	3	261	29.1	7.17	13.04	3	132.6	130.1	139.8	162.4	159.2	153.2	134.3	155.9	151.6	148.6	172.8	168.2	94.4
High	Solyc00g007100.2.1	genomic_reference:SL2.50ch00 gene_region:6708738-6712713 transcript_region:SL2.50ch00:6708738..6712713- go_terms:GO:0004674 functional_description:"Serine/threonine protein kinase (AHRD V1 **** Q2U105_ASPOR); contains Interpro domain(s) IPR002290 Serine/threonine protein kinase "	0	8	3	3	2	448	50	8.7	7.77	3	32.7	34.4	29.8	40.6	46.7	40.8	25.4	31.1	28.9	43.4	35.2	43.3	23.2
High	Solyc08g075400.2.1	genomic_reference:SL2.50ch08 gene_region:56708842-56711429 transcript_region:SL2.50ch08:56708842..56711429- functional_description:"SWIB/MDM2 domain protein (AHRD V1 ***- B0UB94_METS4); contains Interpro domain(s) IPR019835 SWIB domain "	0	27	3	4	3	124	13.4	10.01	9.22	3	163.2	174.9	199.8	194.1	159.2	183	146.6	159.2	163.9	160.2	161	190.1	110.8
High	Solyc12g007170.1.1	evidence_code:10F0H1E1IEG genomic_reference:SL2.50ch12 gene_region:1605539-1615180 transcript_region:SL2.50ch12:1605539..1615180+ go_terms:GO:0050662,GO:0006631,GO:0008152,GO:0016491 functional_description:"Fatty acid oxidation complex subunit alpha (AHRD V1 ***- FADJ_ECOHS); contains Interpro domain(s) IPR006176 3-hydroxyacyl-CoA dehydrogenase, NAD binding "	0	21	11	18	10	724	78.6	9.09	39.25	11	263.6	257.2	282.6	290.1	357.4	327.5	301.5	270	305	308.7	292.1	334	362.9
High	Solyc01g108020.2.1	genomic_reference:SL2.50ch01 gene_region:87157183-87161875 transcript_region:SL2.50ch01:87157183..87161875- go_terms:GO:0008047 functional_description:"Thioredoxin m (AHRD V1 ***- B9HS17_POPTR); contains Interpro domain(s) IPR015467 Thioredoxin, core "	0	27	5	6	5	180	19.9	8.16	10.74	5	150.5	141.3	136.4	136.8	163.6	127.2	132.3	129.9	138.7	139.4	144.2	167.3	96.8
High	Solyc10g006770.2.1	genomic_reference:SL2.50ch10 gene_region:1218092-1221606 transcript_region:SL2.50ch10:1218092..1221606+ go_terms:GO:0042393 functional_description:"FACT complex subunit SPT16 (AHRD V1 *-*- D3AWW1_POLPA); contains Interpro domain(s) IPR000994 Peptidase M24, structural domain "	0	15	11	14	5	838	94.3	5.01	31.37	11	223.2	229	255.8	310.9	287.3	277.2	247.3	268.5	258	294.5	271.6	289.4	250.7
High	Solyc01g068480.2.1	genomic_reference:SL2.50ch01 gene_region:70111269-70125144 transcript_region:SL2.50ch01:70111269..70125144+ functional_description:"Embryo defective 2765 (Fragment) (AHRD V1 *-*- D3U0D1_9MAGN)"	0	14	15	17	15	1588	181	5.62	52.12	15	159.8	137.9	167.5	143.1	130.7	156.4	162.4	189.5	181.3	166.4	141.8	139.8	123.3
High	Solyc03g112900.2.1	genomic_reference:SL2.50ch03 gene_region:57238077-57241465 transcript_region:SL2.50ch03:57238077..57241465+ go_terms:GO:0008198 functional_description:"Iron-sulfur cluster assembly scaffold protein IscU (AHRD V1 **** D0I7Q6_VIBHO); contains Interpro domain(s) IPR002871 NIF system FeS cluster assembly, NifU, N-terminal "	0.001	9	2	2	2	166	17.9	8.87	4.34	2	21.5	24.9	32.2	16.5	14.4	18.2	17.8	22	20.1	18.1	19.7	14.3	22.9
High	Solyc02g082280.2.1	genomic_reference:SL2.50ch02 gene_region:40562681-40571418 transcript_region:SL2.50ch02:40562681..40571418+ functional_description:"Genomic DNA chromosome 5 TAC clone K2A18 (AHRD V1 **-- Q9FKY7_ARATH); contains Interpro domain(s) IPR012880 Protein of unknown function DUF1683, C-terminal "	0	6	4	6	4	1176	131	6.06	17.37	4	25.1	17.1	20	18.9	24.6	9.7	21.8	30	30.5	20.7	18.8	20.2	24.2
High	Solyc06g065320.2.1	genomic_reference:SL2.50ch06 gene_region:37121896-37126933 transcript_region:SL2.50ch06:37121896..37126933+ go_terms:GO:0003756 functional_description:"Protein disulfide isomerase (AHRD V1 **-* Q5EUD3_MAIZE); contains Interpro domain(s) IPR013766 Thioredoxin domain "	0	15	5	7	5	442	49.7	5.36	21.22	5	112.6	151	126.7	153.1	174.1	180.6	174.4	141.8	155.5	191	164.7	168.2	113.7
High	Solyc06g072570.2.1	genomic_reference:SL2.50ch06 gene_region:41145493-41149587 transcript_region:SL2.50ch06:41145493..41149587+ go_terms:GO:0004842 functional_description:"Ubiquitin-conjugating enzyme E2 1 (AHRD V1 **** UBC1_SCHPO); contains Interpro domain(s) IPR015940 Ubiquitin-associated/translation elongation factor EF1B, N-terminal, eukaryote IPR000608 Ubiquitin-conjugating enzyme, E2 "	0	39	5	6	5	194	21.4	5.11	13.47	5	163.2	150.1	171.1	142.6	174.6	171.9	178.9	169.7	173.8	159.2	152.9	162.5	138.2
High	Solyc11g022540.1.1	evidence_code:10F0H1E1IEG genomic_reference:SL2.50ch11 gene_region:14402969-14411888 transcript_region:SL2.50ch11:14402969..14411888- go_terms:GO:0016021 functional_description:"Transmembrane 9 superfamily protein member 3 (AHRD V1 ***- B6SY54_MAIZE); contains Interpro domain(s) IPR004240 Nonaspanin (TM9SF) "	0	10	5	6	5	582	66.6	8.02	19.69	5	107.3	109.3	102	131.5	125.3	102.1	120.1	106.6	116.5	115.8	119.9	114.3	99.3
High	Solyc03g120450.2.1	genomic_reference:SL2.50ch03 gene_region:62886665-62893048 transcript_region:SL2.50ch03:62886665..62893048- go_terms:GO:0009058,GO:0030170 functional_description:"Aminotransferase (AHRD V1 ***- Q39Q29_GEOMG); contains Interpro domain(s) IPR004839 Aminotransferase, class I and II "	0	37	10	15	10	394	43.5	6.25	39.82	10	115.9	89.3	89.2	133	153.3	142.2	120.4	115.7	109.2	88.3	170	146.7	157
High	Solyc03g097190.2.1	genomic_reference:SL2.50ch03 gene_region:52952215-52956621 transcript_region:SL2.50ch03:52952215..52956621- functional_description:"Cingulin-like (AHRD V1 *--- Q6Z7G3_ORYSJ)"	0	12	10	12	10	969	109.9	4.86	31.95	10	124.3	81.9	122.3	69.7	91.9	74.8	83.7	86.9	81.8	93.8	74.9	75.8	81.1
High	Solyc09g015650.2.1	genomic_reference:SL2.50ch09 gene_region:10580626-10587349 transcript_region:SL2.50ch09:10580626..10587349+ go_terms:GO:0016020,GO:0004867 functional_description:"Non-green plastid inner envelope membrane protein (AHRD V1 ***- Q39364_BRAOL); contains Interpro domain(s) IPR005349 Uncharacterised protein family UPF0136, Transmembrane "	0	20	6	9	6	289	31.7	5.57	23.54	6	45.8	50.2	54.1	50.8	56	51.6	59.9	51.2	59.3	62.7	38.4	54.1	51.6
High	Solyc02g020980.2.1	genomic_reference:SL2.50ch02 gene_region:11526882-11568630 transcript_region:SL2.50ch02:11526882..11568630- go_terms:GO:0004134,GO:0010297 functional_description:"4-alpha-glucanotransferase (AHRD V1 **** Q6R608_SOLTU); contains Interpro domain(s) IPR003385 Glycoside hydrolase, family 77 "	0	13	8	9	8	954	110.3	6.04	24.45	8	28	28.8	18.9	19.4	17.7	18.2	18.8	17.1	21.3	19.3	19.5	16.9	18.5
High	Solyc02g093000.2.1	genomic_reference:SL2.50ch02 gene_region:48536255-48540419 transcript_region:SL2.50ch02:48536255..48540419- go_terms:GO:0004722,GO:0004725 functional_description:"Phosphatase and tensin-like A (AHRD V1 **-* C5IX04_APIME); contains Interpro domain(s) IPR014020 Tensin phosphatase, C2 domain "	0	12	4	7	4	453	50.7	7.09	17	4	60.9	56.4	55.9	81.8	83.4	84.8	65.8	58.2	71.2	57.9	95	94.3	54.1
High	Solyc10g078620.1.1	evidence_code:10F1H1E1IEG genomic_reference:SL2.50ch10 gene_region:59701774-59703879 transcript_region:SL2.50ch10:59701774..59703879- go_terms:GO:0003735 functional_description:"Ribosomal protein S5 (AHRD V1 ***- A8J2I5_CHLRE); contains Interpro domain(s) IPR005716 Ribosomal protein S7, eukaryotic/archaeal "	0	58	9	44	9	215	23.7	9.54	122.65	9	696.1	817.6	804.5	567.3	617.2	565.2	734.2	625.8	676.1	517.1	591	635.4	651.4
High	Solyc05g053940.2.1	genomic_reference:SL2.50ch05 gene_region:63104823-63109660 transcript_region:SL2.50ch05:63104823..63109660- go_terms:GO:0003924 functional_description:"Ras-related protein Rab-1A (AHRD V1 ***- B6RB23_HALDI); contains Interpro domain(s) IPR003579 Ras small GTPase, Rab type "	0	55	10	26	3	203	22.4	5.43	61.24	10	513.7	571.3	598.2	545.5	594.6	552.9	523.1	504.4	514.9	579.9	543.6	571	440.3
High	Solyc11g005230.1.1	evidence_code:10F0H0E0IEG genomic_reference:SL2.50ch11 gene_region:193140-194767 transcript_region:SL2.50ch11:193140..194767- functional_description:"Sensitivity to red light reduced protein 1 (AHRD V1 *--- D7MSG2_ARALY); contains Interpro domain(s) IPR012942 SRR1 "	0	22	7	11	6	420	48.1	5.63	28.33	7	173.5	130	162.3	68.4	89.9	70.6	170.4	207.2	177.4	165	161.2	170.6	112.5
High	Solyc01g087670.2.1	genomic_reference:SL2.50ch01 gene_region:74360329-74366948 transcript_region:SL2.50ch01:74360329..74366948- go_terms:GO:0005515 functional_description:"Guanine nucleotide-binding protein G(I)/G(S)/G(T) subunit beta-1 (AHRD V1 *--* GBB1_DANRE); contains Interpro domain(s) IPR007319 Small-subunit processome, Utp21 "	0.002	2	2	2	2	907	101.4	7.84	0	2	54.2	44.1	60	15.2	27.2	21.1	43.8	33.5	48.1	49	39.5	32.4	51.3
High	Solyc06g060150.2.1	genomic_reference:SL2.50ch06 gene_region:34501247-34507135 transcript_region:SL2.50ch06:34501247..34507135+ go_terms:GO:0032183 functional_description:"Replication factor C subunit 3 (AHRD V1 ***- B6TFI5_MAIZE); contains Interpro domain(s) IPR013748 Replication factor C "	0	25	7	10	7	357	39.8	8.95	21.95	7	152.2	119.1	146.6	105	105.8	111.1	110.7	121.7	125.9	133.9	146.6	148	106.1
High	Solyc07g008490.2.1	genomic_reference:SL2.50ch07 gene_region:3392921-3399097 transcript_region:SL2.50ch07:3392921..3399097- go_terms:GO:0003676 functional_description:"Nucleic acid binding protein (AHRD V1 **** B6TJ76_MAIZE); contains Interpro domain(s) IPR018111 K Homology, type 1, subgroup "	0	26	10	15	10	482	51.7	6.05	39.99	10	264.3	298.2	291.2	201.2	192.3	209.3	270.4	230.4	267.9	274.7	256.3	268.8	261.7
High	Solyc03g098280.2.1	genomic_reference:SL2.50ch03 gene_region:54075745-54082377 transcript_region:SL2.50ch03:54075745..54082377+ go_terms:GO:0019899 functional_description:"ARGONAUTE 1 (AHRD V1 ***- D6RUV9_TOBAC); contains Interpro domain(s) IPR003165 Stem cell self-renewal protein Piwi "	0	28	23	41	15	980	109.1	9.11	131.67	23	961.4	871.1	971.6	749.2	760	728.5	992.8	1026.2	973.7	927.2	954.6	968.7	890.2
High	Solyc11g007930.1.1	evidence_code:10F0H1E1IEG genomic_reference:SL2.50ch11 gene_region:2163910-2164326 transcript_region:SL2.50ch11:2163910..2164326- go_terms:GO:0005634,GO:0003677 functional_description:"Histone H2B (AHRD V1 ***- D7KHV7_ARALY); contains Interpro domain(s) IPR000558 Histone H2B "	0	54	9	114	2	138	15	10.05	358.53	9	4160.3	6026.2	5393.7	3062.9	3256.7	2848.8	4599	4055.5	3816.9	3499.6	3723.3	4143	2783.7
High	Solyc01g098920.2.1	genomic_reference:SL2.50ch01 gene_region:81047454-81059347 transcript_region:SL2.50ch01:81047454..81059347+ go_terms:GO:0003924 functional_description:"Mitochondrial Rho GTPase 1 (AHRD V1 **** B2WA10_PYRTR); contains Interpro domain(s) IPR013567 EF hand associated, type-2 "	0	30	12	20	12	645	71.5	5.49	59.83	12	181	169.1	175	150.4	169.7	149.3	176.7	188.4	199.9	198.3	183.5	177.7	182.3
High	Solyc08g075310.2.1	genomic_reference:SL2.50ch08 gene_region:56569786-56585758 transcript_region:SL2.50ch08:56569786..56585758+ go_terms:GO:0030117,GO:0005488 functional_description:"AP-1 complex subunit gamma-1 (AHRD V1 *-*- B2VRJ9_PYRTR); contains Interpro domain(s) IPR011989 Armadillo-like helical "	0	18	14	16	14	968	106.1	6.11	34.66	14	615.9	472.4	525.2	380.8	422.4	409.1	441	475.8	471.4	453.9	484.4	471.5	513.9
High	Solyc05g055770.2.1	genomic_reference:SL2.50ch05 gene_region:64423607-64429627 transcript_region:SL2.50ch05:64423607..64429627+ go_terms:GO:0031369 functional_description:"Basic leucine zipper and W2 domain-containing protein 2 (AHRD V1 **-- A8N5N1_COPC7); contains Interpro domain(s) IPR003307 eIF4-gamma/eIF5/eIF2-epsilon "	0	44	14	53	14	411	47.2	5.53	174	14	961.1	1002.9	981.8	875.1	833.4	821.9	965.2	965	930.2	910.8	957.1	1009	715.8
[truncated: 2,171 more rows]
