# Supplementary material for: Cell-Type-Specific Heat-Induced Changes in the Proteomes of Pollen Mother Cells and Microspores Provide New Insights into Tomato Pollen Production Under Elevated Temperature
Source: Proteomes. 2025 Mar 25;13(2):13. doi: 10.3390/proteomes13020013 (PMC12015871; doi:10.3390/proteomes13020013)
Supplement: Supplementary file 1 [file proteomes-13-00013-s001.zip › Supplemental Materials/supplementary material Table S2-Meiotic processes enriched for pollen mother cells.xlsx]

## Sheet: PMC_all_Meiosis-enrichment.Proc
#term ID	term description	observed gene count	background gene count	strength	false discovery rate	matching proteins in your network (IDs)	matching proteins in your network (labels)
GO:0000003	Reproduction	98	1138	1.48	1.2e-140	4081.Solyc00g007270.2.1	4081.Solyc01g006030.2.1	4081.Solyc01g006040.2.1	4081.Solyc01g006360.2.1	4081.Solyc01g006970.2.1	4081.Solyc01g065580.2.1	4081.Solyc01g067590.2.1	4081.Solyc01g081100.1.1	4081.Solyc01g095040.2.1	4081.Solyc01g096830.2.1	4081.Solyc01g099360.2.1	4081.Solyc01g106770.2.1	4081.Solyc01g107160.2.1	4081.Solyc01g108340.2.1	4081.Solyc01g109960.2.1	4081.Solyc01g111060.2.1	4081.Solyc01g111280.2.1	4081.Solyc02g032450.2.1	4081.Solyc02g065630.2.1	4081.Solyc02g068530.2.1	4081.Solyc02g070030.2.1	4081.Solyc02g078200.2.1	4081.Solyc02g078990.2.1	4081.Solyc02g082220.2.1	4081.Solyc02g082840.2.1	4081.Solyc02g083710.2.1	4081.Solyc02g087980.2.1	4081.Solyc02g089260.2.1	4081.Solyc02g089720.1.1	4081.Solyc02g089810.2.1	4081.Solyc02g090090.2.1	4081.Solyc02g090480.2.1	4081.Solyc02g092670.1.1	4081.Solyc03g019720.2.1	4081.Solyc03g025720.2.1	4081.Solyc03g046200.1.1	4081.Solyc03g097190.2.1	4081.Solyc03g111570.2.1	4081.Solyc03g117920.1.1	4081.Solyc03g120340.2.1	4081.Solyc03g121710.2.1	4081.Solyc04g007330.1.1	4081.Solyc04g016510.2.1	4081.Solyc04g049950.1.1
GO:0007049	Cell cycle	20	610	1.06	1.84e-13	4081.Solyc01g006360.2.1	4081.Solyc01g099360.2.1	4081.Solyc01g107160.2.1	4081.Solyc02g082840.2.1	4081.Solyc02g087980.2.1	4081.Solyc02g089720.1.1	4081.Solyc02g090090.2.1	4081.Solyc03g046200.1.1	4081.Solyc03g097190.2.1	4081.Solyc03g111570.2.1	4081.Solyc03g120340.2.1	4081.Solyc04g007330.1.1	4081.Solyc04g049950.1.1	4081.Solyc04g082160.2.1	4081.Solyc05g026510.2.1	4081.Solyc06g072050.2.1	4081.Solyc08g075840.2.1	4081.Solyc09g082790.2.1	4081.Solyc11g005980.1.1	4081.Solyc12g032950.1.1	Solyc01g006360.2.1	Solyc01g099360.2.1	Solyc01g107160.2.1	Solyc02g082840.2.1	Solyc02g087980.2.1	Solyc02g089720.1.1	Solyc02g090090.2.1	Solyc03g046200.1.1	Solyc03g097190.2.1	Solyc03g111570.2.1	CENPC1	Solyc04g007330.1.1	Solyc04g049950.1.1	Solyc04g082160.2.1	Solyc05g026510.2.1	Solyc06g072050.2.1	Solyc08g075840.2.1	Solyc09g082790.2.1	Solyc11g005980.1.1	Solyc12g032950.1.1
GO:0051321	Meiotic cell cycle	17	169	1.55	1.03e-18	4081.Solyc01g006360.2.1	4081.Solyc01g099360.2.1	4081.Solyc01g107160.2.1	4081.Solyc02g082840.2.1	4081.Solyc02g087980.2.1	4081.Solyc03g097190.2.1	4081.Solyc03g111570.2.1	4081.Solyc03g120340.2.1	4081.Solyc04g007330.1.1	4081.Solyc04g049950.1.1	4081.Solyc04g082160.2.1	4081.Solyc05g026510.2.1	4081.Solyc06g072050.2.1	4081.Solyc08g075840.2.1	4081.Solyc09g082790.2.1	4081.Solyc11g005980.1.1	4081.Solyc12g032950.1.1	Solyc01g006360.2.1	Solyc01g099360.2.1	Solyc01g107160.2.1	Solyc02g082840.2.1	Solyc02g087980.2.1	Solyc03g097190.2.1	Solyc03g111570.2.1	CENPC1	Solyc04g007330.1.1	Solyc04g049950.1.1	Solyc04g082160.2.1	Solyc05g026510.2.1	Solyc06g072050.2.1	Solyc08g075840.2.1	Solyc09g082790.2.1	Solyc11g005980.1.1	Solyc12g032950.1.1
GO:0006323	DNA packaging	4	120	1.07	0.0081	4081.Solyc02g087980.2.1	4081.Solyc02g090090.2.1	4081.Solyc06g053320.2.1	4081.Solyc12g011050.1.1	Solyc02g087980.2.1	Solyc02g090090.2.1	Solyc06g053320.2.1	Solyc12g011050.1.1
GO:0007127	Meiosis I	7	61	1.61	1.08e-07	4081.Solyc02g082840.2.1	4081.Solyc03g097190.2.1	4081.Solyc03g120340.2.1	4081.Solyc04g007330.1.1	4081.Solyc04g082160.2.1	4081.Solyc05g026510.2.1	4081.Solyc09g082790.2.1	Solyc02g082840.2.1	Solyc03g097190.2.1	CENPC1	Solyc04g007330.1.1	Solyc04g082160.2.1	Solyc05g026510.2.1	Solyc09g082790.2.1
GO:0048229	Gametophyte development	15	225	1.37	5.58e-14	4081.Solyc01g006360.2.1	4081.Solyc01g081100.1.1	4081.Solyc01g096830.2.1	4081.Solyc02g068530.2.1	4081.Solyc02g078200.2.1	4081.Solyc02g083710.2.1	4081.Solyc03g111570.2.1	4081.Solyc04g016510.2.1	4081.Solyc04g057950.1.1	4081.Solyc05g056510.2.1	4081.Solyc06g053320.2.1	4081.Solyc06g076510.2.1	4081.Solyc08g061000.2.1	4081.Solyc11g005980.1.1	4081.Solyc12g011050.1.1	Solyc01g006360.2.1	Solyc01g081100.1.1	Solyc01g096830.2.1	Solyc02g068530.2.1	Solyc02g078200.2.1	Solyc02g083710.2.1	Solyc03g111570.2.1	Solyc04g016510.2.1	Solyc04g057950.1.1	Solyc05g056510.2.1	Solyc06g053320.2.1	Solyc06g076510.2.1	Solyc08g061000.2.1	Solyc11g005980.1.1	Solyc12g011050.1.1
GO:0009555	Pollen development	12	172	1.39	2.93e-11	4081.Solyc01g006360.2.1	4081.Solyc01g081100.1.1	4081.Solyc01g096830.2.1	4081.Solyc02g068530.2.1	4081.Solyc02g078200.2.1	4081.Solyc02g083710.2.1	4081.Solyc03g111570.2.1	4081.Solyc04g057950.1.1	4081.Solyc05g056510.2.1	4081.Solyc06g076510.2.1	4081.Solyc08g061000.2.1	4081.Solyc11g005980.1.1	Solyc01g006360.2.1	Solyc01g081100.1.1	Solyc01g096830.2.1	Solyc02g068530.2.1	Solyc02g078200.2.1	Solyc02g083710.2.1	Solyc03g111570.2.1	Solyc04g057950.1.1	Solyc05g056510.2.1	Solyc06g076510.2.1	Solyc08g061000.2.1	Solyc11g005980.1.1
GO:1903046	Meiotic cell cycle process	10	117	1.48	4.64e-10	4081.Solyc01g006360.2.1	4081.Solyc02g082840.2.1	4081.Solyc03g097190.2.1	4081.Solyc03g111570.2.1	4081.Solyc03g120340.2.1	4081.Solyc04g007330.1.1	4081.Solyc04g082160.2.1	4081.Solyc05g026510.2.1	4081.Solyc09g082790.2.1	4081.Solyc11g005980.1.1	Solyc01g006360.2.1	Solyc02g082840.2.1	Solyc03g097190.2.1	Solyc03g111570.2.1	CENPC1	Solyc04g007330.1.1	Solyc04g082160.2.1	Solyc05g026510.2.1	Solyc09g082790.2.1	Solyc11g005980.1.1
GO:0007276	Gamete generation	9	82	1.59	7e-10	4081.Solyc01g006970.2.1	4081.Solyc02g082220.2.1	4081.Solyc03g121710.2.1	4081.Solyc04g016510.2.1	4081.Solyc04g057950.1.1	4081.Solyc04g082160.2.1	4081.Solyc05g051900.2.1	4081.Solyc06g083620.2.1	4081.Solyc07g045240.2.1	Solyc01g006970.2.1	Solyc02g082220.2.1	Solyc03g121710.2.1	Solyc04g016510.2.1	Solyc04g057950.1.1	Solyc04g082160.2.1	Solyc05g051900.2.1	Solyc06g083620.2.1	Solyc07g045240.2.1
GO:2000241	Regulation of reproductive process	10	208	1.23	7.91e-08	4081.Solyc02g070030.2.1	4081.Solyc03g117920.1.1	4081.Solyc03g121710.2.1	4081.Solyc05g051900.2.1	4081.Solyc06g053320.2.1	4081.Solyc06g053590.2.1	4081.Solyc07g045240.2.1	4081.Solyc11g005980.1.1	4081.Solyc12g011050.1.1	4081.Solyc12g099560.1.1	Solyc02g070030.2.1	Solyc03g117920.1.1	Solyc03g121710.2.1	Solyc05g051900.2.1	Solyc06g053320.2.1	Solyc06g053590.2.1	Solyc07g045240.2.1	Solyc11g005980.1.1	Solyc12g011050.1.1	Solyc12g099560.1.1
GO:0048232	Male gamete generation	7	66	1.57	1.69e-07	4081.Solyc01g006970.2.1	4081.Solyc02g082220.2.1	4081.Solyc03g121710.2.1	4081.Solyc04g057950.1.1	4081.Solyc04g082160.2.1	4081.Solyc06g083620.2.1	4081.Solyc07g045240.2.1	Solyc01g006970.2.1	Solyc02g082220.2.1	Solyc03g121710.2.1	Solyc04g057950.1.1	Solyc04g082160.2.1	Solyc06g083620.2.1	Solyc07g045240.2.1
GO:0000280	Nuclear division	8	138	1.31	8.31e-07	4081.Solyc02g082840.2.1	4081.Solyc02g087980.2.1	4081.Solyc03g097190.2.1	4081.Solyc03g120340.2.1	4081.Solyc04g007330.1.1	4081.Solyc04g082160.2.1	4081.Solyc05g026510.2.1	4081.Solyc09g082790.2.1	Solyc02g082840.2.1	Solyc02g087980.2.1	Solyc03g097190.2.1	CENPC1	Solyc04g007330.1.1	Solyc04g082160.2.1	Solyc05g026510.2.1	Solyc09g082790.2.1
GO:0051276	Chromosome organization	15	887	0.78	2.63e-06	4081.Solyc01g006030.2.1	4081.Solyc01g006040.2.1	4081.Solyc01g006970.2.1	4081.Solyc02g087980.2.1	4081.Solyc02g090090.2.1	4081.Solyc03g120340.2.1	4081.Solyc04g007330.1.1	4081.Solyc04g082160.2.1	4081.Solyc05g026510.2.1	4081.Solyc06g053320.2.1	4081.Solyc08g075840.2.1	4081.Solyc09g082790.2.1	4081.Solyc11g013370.1.1	4081.Solyc12g011050.1.1	4081.Solyc12g099560.1.1	Solyc01g006030.2.1	Solyc01g006040.2.1	Solyc01g006970.2.1	Solyc02g087980.2.1	Solyc02g090090.2.1	CENPC1	Solyc04g007330.1.1	Solyc04g082160.2.1	Solyc05g026510.2.1	Solyc06g053320.2.1	Solyc08g075840.2.1	Solyc09g082790.2.1	Solyc11g013370.1.1	Solyc12g011050.1.1	Solyc12g099560.1.1
GO:0007059	Chromosome segregation	7	128	1.29	7.84e-06	4081.Solyc01g107160.2.1	4081.Solyc02g087980.2.1	4081.Solyc03g120340.2.1	4081.Solyc04g007330.1.1	4081.Solyc04g082160.2.1	4081.Solyc05g026510.2.1	4081.Solyc09g082790.2.1	Solyc01g107160.2.1	Solyc02g087980.2.1	CENPC1	Solyc04g007330.1.1	Solyc04g082160.2.1	Solyc05g026510.2.1	Solyc09g082790.2.1
GO:0048653	Anther development	4	36	1.59	0.00022	4081.Solyc01g081100.1.1	4081.Solyc04g080760.2.1	4081.Solyc08g061000.2.1	4081.Solyc08g062780.1.1	Solyc01g081100.1.1	Solyc04g080760.2.1	Solyc08g061000.2.1	Solyc08g062780.1.1
GO:0070192	Chromosome organization involved in meiotic cell cycle	4	44	1.51	0.00041	4081.Solyc04g007330.1.1	4081.Solyc04g082160.2.1	4081.Solyc05g026510.2.1	4081.Solyc09g082790.2.1	Solyc04g007330.1.1	Solyc04g082160.2.1	Solyc05g026510.2.1	Solyc09g082790.2.1
GO:0009556	Microsporogenesis	3	16	1.82	0.00074	4081.Solyc01g006360.2.1	4081.Solyc03g111570.2.1	4081.Solyc11g005980.1.1	Solyc01g006360.2.1	Solyc03g111570.2.1	Solyc11g005980.1.1
GO:0071103	DNA conformation change	6	341	0.79	0.0087	4081.Solyc01g006970.2.1	4081.Solyc02g087980.2.1	4081.Solyc02g090090.2.1	4081.Solyc06g053320.2.1	4081.Solyc08g075840.2.1	4081.Solyc12g011050.1.1	Solyc01g006970.2.1	Solyc02g087980.2.1	Solyc02g090090.2.1	Solyc06g053320.2.1	Solyc08g075840.2.1	Solyc12g011050.1.1
GO:0031497	Chromatin assembly	3	100	1.03	0.0417	4081.Solyc02g090090.2.1	4081.Solyc06g053320.2.1	4081.Solyc12g011050.1.1	Solyc02g090090.2.1	Solyc06g053320.2.1	Solyc12g011050.1.1
GO:0006950	Response to stress	18	3176	0.3	0.0437	4081.Solyc01g006970.2.1	4081.Solyc01g067590.2.1	4081.Solyc01g095040.2.1	4081.Solyc01g096830.2.1	4081.Solyc01g099360.2.1	4081.Solyc01g111280.2.1	4081.Solyc02g070030.2.1	4081.Solyc02g083710.2.1	4081.Solyc03g019720.2.1	4081.Solyc03g025720.2.1	4081.Solyc04g049950.1.1	4081.Solyc04g080760.2.1	4081.Solyc04g082160.2.1	4081.Solyc05g051900.2.1	4081.Solyc08g075840.2.1	4081.Solyc09g065270.2.1	4081.Solyc09g082790.2.1	4081.Solyc11g013370.1.1	Solyc01g006970.2.1	Solyc01g067590.2.1	Solyc01g095040.2.1	Solyc01g096830.2.1	Solyc01g099360.2.1	Solyc01g111280.2.1	Solyc02g070030.2.1	Solyc02g083710.2.1	Solyc03g019720.2.1	Solyc03g025720.2.1	Solyc04g049950.1.1	Solyc04g080760.2.1	Solyc04g082160.2.1	Solyc05g051900.2.1	Solyc08g075840.2.1	Solyc09g065270.2.1	Solyc09g082790.2.1	Solyc11g013370.1.1
#term ID	Bioligical Process	Number of proteins
GO:0007127	Meiosis I (GO:0007127)	7
GO:0007049	Cell cycle (GO:0007049)	20
GO:0006323	DNA packaging (GO:0006323)	4
GO:0051321	Meiotic cell cycle (GO:0051321)	17
GO:0048229	Gametophyte development (GO:0048229)	15
GO:0009555	Pollen development (GO:0009555)	12
GO:1903046	Meiotic cell cycle process (GO:1903046)	10
GO:0007276	Gamete generation (GO:0007276)	9
GO:2000241	Regulation of reproductive process (GO:2000241)	10
GO:0048232	Male gamete generation (GO:0048232)	7
GO:0000280	Nuclear division (GO:0000280)	8
GO:0051276	Chromosome organization (GO:0051276)	15
GO:0007059	Chromosome segregation (GO:0007059)	7
GO:0048653	Anther development (GO:0048653)	4
GO:0009556	Microsporogenesis (GO:0009556)	3
GO:0071103	DNA conformation change (GO:0071103)	6
GO:0031497	Chromatin assembly (GO:0031497)	3
GO:0006950	Response to stress (GO:0006950)	18
[truncated: 152 more columns]
