# Supplementary material for: Cell-Type-Specific Heat-Induced Changes in the Proteomes of Pollen Mother Cells and Microspores Provide New Insights into Tomato Pollen Production Under Elevated Temperature
Source: Proteomes. 2025 Mar 25;13(2):13. doi: 10.3390/proteomes13020013 (PMC12015871; doi:10.3390/proteomes13020013)
Supplement: Supplementary file 1 [file proteomes-13-00013-s001.zip › Supplemental Materials/supplementary material Table S3-The heat stress induced free microspore proteomes.xlsx]

## Sheet: Proteins
Checked	Protein FDR Confidence: Combined	Master	Accession	Description	Exp. q-value: Combined	Sum PEP Score	Coverage [%]	# Peptides	# PSMs	# Unique Peptides	# AAs	MW [kDa]	calc. pI	Score Sequest HT: Sequest HT	# Peptides (by Search Engine): Sequest HT	Abundances (Normalized): F79: 127N, Sample, BV/MS/C/Rep, n/a, n/a	Abundances (Normalized): F79: 129C, Sample, BV/MS/C/Rep, n/a, n/a	Abundances (Normalized): F79: 130N, Sample, BV/MS/C/Rep, n/a, n/a	Abundances (Normalized): F79: 128C, Sample, BV/MS/HH/Rep, n/a, n/a	Abundances (Normalized): F79: 132C, Sample, BV/MS/HH/Rep, n/a, n/a	Abundances (Normalized): F79: 133N, Sample, BV/MS/HH/Rep, n/a, n/a	Abundances (Normalized): F79: 129N, Sample, MT/MS/C/Rep, n/a, n/a	Abundances (Normalized): F79: 131C, Sample, MT/MS/C/Rep, n/a, n/a	Abundances (Normalized): F79: 132N, Sample, MT/MS/C/Rep, n/a, n/a	Abundances (Normalized): F79: 128N, Sample, MT/MS/HH/Rep, n/a, n/a	Abundances (Normalized): F79: 130C, Sample, MT/MS/HH/Rep, n/a, n/a	Abundances (Normalized): F79: 131N, Sample, MT/MS/HH/Rep, n/a, n/a	Abundances (Normalized): F79: 126, Sample, pool, n/a, n/a
FALSE	High	Master Protein	Solyc12g042920.1.1	evidence_code:10F1H1E1IEG genomic_reference:SL2.50ch12 gene_region:43815509-43821918 transcript_region:SL2.50ch12:43815509..43821918+ go_terms:GO:0020037 functional_description:"Cytochrome c1 (AHRD V1 ***- Q9FKS5_ARATH); contains Interpro domain(s) IPR002326 Cytochrome c1 "	0	26.517	31	6	14	3	324	35.7	7.01	43.73	6	271157	236418	125615	32172	62456.5	52521.1	247400	285115	278901	75001.7	82007	67047.5	1.04699e+06
FALSE	High	Master Protein	Solyc06g076170.2.1	genomic_reference:SL2.50ch06 gene_region:43692634-43694457 transcript_region:SL2.50ch06:43692634..43694457- go_terms:GO:0005975 functional_description:"Glucan endo-1 3-beta-glucosidase (AHRD V1 ***- B6U1F1_MAIZE); contains Interpro domain(s) IPR013781 Glycoside hydrolase, subgroup, catalytic core "	0	35.23	26	9	14	9	449	49.3	5.12	46.25	9	160454	168192	120709	27976.9	33447.1	25179.7	283738	288993	319399	36459.9	34326.6	36167.3	67582.2
FALSE	High	Master Protein	Solyc11g005490.1.1	evidence_code:10F0H0E0IEG genomic_reference:SL2.50ch11 gene_region:383445-384278 transcript_region:SL2.50ch11:383445..384278+ functional_description:"Fasciclin-like arabinogalactan protein 18 (AHRD V1 *-*- A9XTM3_GOSHI); contains Interpro domain(s) IPR000782 FAS1 domain "	0	9.333	17	4	7	4	277	30.7	9.35	13.95	4	24194.9	25080.7	19825	2032.18	7011.44	8717.56	30425.3	36978.1	35436.2	7342.33	7262.57	6864.34	30054.9
FALSE	High	Master Protein	Solyc07g045010.2.1	genomic_reference:SL2.50ch07 gene_region:55403083-55407309 transcript_region:SL2.50ch07:55403083..55407309+ functional_description:"Dentin sialophosphoprotein-like (AHRD V1 *-*- Q6H4U9_ORYSJ)"	0	17.916	14	6	6	6	529	58.1	5.6	15.87	6	30339.3	30871.9	16427.4	8882.15	3489.87	6258.52	29926.8	29312.7	29198.5	4811.67	4030.73	13606.8	11064.4
FALSE	High	Master Protein	Solyc06g073750.2.1	genomic_reference:SL2.50ch06 gene_region:41900636-41903467 transcript_region:SL2.50ch06:41900636..41903467+ go_terms:GO:0005515 functional_description:"Beta-D-glucosidase (AHRD V1 ***- Q7XAS3_GOSHI); contains Interpro domain(s) IPR001764 Glycoside hydrolase, family 3, N-terminal "	0	34.253	19	10	17	8	628	68.8	7.03	47.63	10	236517	243487	194284	41293.5	45482.2	41916	293519	310710	317290	46215	43962.9	38719.4	387870
FALSE	High	Master Protein	Solyc08g061320.2.1	genomic_reference:SL2.50ch08 gene_region:45711690-45716597 transcript_region:SL2.50ch08:45711690..45716597- go_terms:GO:0005515 functional_description:"Smr domain containing protein (AHRD V1 ***- B6SWQ7_MAIZE); contains Interpro domain(s) IPR002625 Smr protein/MutS2 C-terminal "	0	17.754	16	5	7	5	571	62.2	6.32	25.6	5	18018.5	14974.5	13309.9	4040.45	3048.83	4247.81	14467.1	20066.7	15327.3	2873.18	4078.6	3475.89	9788.55
FALSE	High	Master Protein	Solyc11g072040.1.1	evidence_code:10F0H1E1IEG genomic_reference:SL2.50ch11 gene_region:52409893-52412521 transcript_region:SL2.50ch11:52409893..52412521- go_terms:GO:0006629 functional_description:"GDSL esterase/lipase At1g71250 (AHRD V1 ***- GDL28_ARATH); contains Interpro domain(s) IPR001087 Lipase, GDSL "	0	9.15	13	3	3	3	376	41.8	4.94	10.17	3	19441.1	15118.1	20796	7822.95	4647.72	2021.16	28264.9	30121	22453.5	5428.5	3802.61	3567.43	10995.1
FALSE	High	Master Protein	Solyc06g064480.2.1	genomic_reference:SL2.50ch06 gene_region:36542401-36544270 transcript_region:SL2.50ch06:36542401..36544270- functional_description:"Protein TAP1 (AHRD V1 -**- TAP1_ANTMA)"	0.001	4.661	21	2	2	2	103	11.7	7.93	4.29	2	63214.8	48130.3	51396.7	24684.1	8747.99	2275.18	51490.8	37461	37172.9	8719.38	10455.7	11506.6	24149.4
FALSE	High	Master Protein	Solyc12g089290.1.1	evidence_code:10F0H1E0IEG genomic_reference:SL2.50ch12 gene_region:62852577-62854975 transcript_region:SL2.50ch12:62852577..62854975+ functional_description:"Receptor expression-enhancing protein 3 (AHRD V1 *--- B6TB01_MAIZE); contains Interpro domain(s) IPR004345 TB2/DP1 and HVA22 related protein "	0	7.923	9	2	3	2	314	35.1	9.29	9.28	2	30045.7	31375	35633.1	6231.06	3196.76	2669.99	33338.4	25793.5	20414.8	4875.27	3414.24	1211.96	10798.6
FALSE	High	Master Protein	Solyc08g082230.2.1	genomic_reference:SL2.50ch08 gene_region:62241419-62242676 transcript_region:SL2.50ch08:62241419..62242676+ functional_description:"Unknown Protein (AHRD V1)"	0	5.794	9	2	2	2	222	24.4	5.59	6.31	2	91583.8	101601	114502	27875	31103.2	25424.9	115229	116143	118835	18881.3	18774.8	19274.9	49439.9
FALSE	High	Master Protein	Solyc10g051090.1.1	evidence_code:10F0H1E0IEG genomic_reference:SL2.50ch10 gene_region:46983014-46988555 transcript_region:SL2.50ch10:46983014..46988555+ functional_description:"Serine/threonine-protein phosphatase 7 long form homolog (AHRD V1 *--- PPP7L_ARATH); contains Interpro domain(s) IPR019557 Aminotransferase-like, plant mobile domain "	0	53.462	14	7	27	7	841	94.4	7.34	107.92	7	268261	222831	197794	46832.6	46978.2	27764.7	213677	114585	234859	8613.85	48779.8	22242.8	159920
FALSE	High	Master Protein	Solyc11g066130.1.1	evidence_code:10F1H1E1IEG genomic_reference:SL2.50ch11 gene_region:48890355-48891113 transcript_region:SL2.50ch11:48890355..48891113+ functional_description:"Thaumatin-like protein (AHRD V1 **-- D2KU75_CITJA); contains Interpro domain(s) IPR017949 Thaumatin, conserved site IPR001938 Thaumatin, pathogenesis-related "	0	22.797	21	5	14	5	252	27.2	7.88	29.75	5	207783	196531	115127	60138.1	43280.7	30784.9	123542	134592	141148	29718.8	30006.6	27655.9	74427.7
FALSE	High	Master Protein	Solyc07g062400.2.1	genomic_reference:SL2.50ch07 gene_region:62384422-62387295 transcript_region:SL2.50ch07:62384422..62387295- go_terms:GO:0003713 functional_description:"Multiprotein bridging factor 1c (AHRD V1 ***- Q152U7_SOLLC); contains Interpro domain(s) IPR001387 Helix-turn-helix type 3 "	0	15.698	48	5	12	2	140	15.4	10.08	30.5	5	23617.2	21054.8	20592.6	3503.8	3661.07	3536.07	16955.9	16994.8	18296	1330.26	1243.62	3959.39	2438.56
FALSE	High	Master Protein	Solyc09g015020.1.1	evidence_code:10F0H1E1IEG genomic_reference:SL2.50ch09 gene_region:7440133-7440597 transcript_region:SL2.50ch09:7440133..7440597+ go_terms:GO:0051082 functional_description:"class I heat shock protein 3 (AHRD V1 ***- B6TDB5_MAIZE); contains Interpro domain(s) IPR002068 Heat shock protein Hsp20 "	0.002	2.962	14	2	2	2	154	17.7	6.09	0	2	239882	280186	244589	48078.8	125342	47827.3	171214	184729	182395	59835.7	35201.3	38985.8	16368.8
FALSE	High	Master Protein	Solyc02g078290.2.1	genomic_reference:SL2.50ch02 gene_region:37617805-37620704 transcript_region:SL2.50ch02:37617805..37620704- functional_description:"Myosin-like protein (AHRD V1 *-*- Q84ZN0_ORYSJ)"	0	6.697	18	3	3	2	175	20.2	7.8	5.52	3	28554.6	28201.8	21240.9	6102.48	4568.32	7348.16	22075.1	22725.4	20401.5	113.245	6320.74	3799.85	6334.86
FALSE	High	Master Protein	Solyc04g007330.1.1	evidence_code:10F0H1E0IEG genomic_reference:SL2.50ch04 gene_region:1040989-1046461 transcript_region:SL2.50ch04:1040989..1046461- go_terms:GO:0003677 functional_description:"HORMA domain containing protein expressed (AHRD V1 *--- Q2QMF2_ORYSJ); contains Interpro domain(s) IPR003511 DNA-binding HORMA "	0	20.7	10	4	5	4	596	67.8	5.26	20.65	4	77007.3	92811.3	56137.8	27482.9	16395.3	13626.1	43983.1	56089.6	53455	13090.2	8160.13	8768.95	32312.7
FALSE	High	Master Protein	Solyc12g005560.1.1	evidence_code:10F0H0E0IEG genomic_reference:SL2.50ch12 gene_region:303377-306070 transcript_region:SL2.50ch12:303377..306070+ go_terms:GO:0009168 functional_description:"Unknown Protein (AHRD V1)"	0	123.798	42	24	45	24	710	80.6	5.5	162.49	24	498128	512579	627376	206619	102712	92856.4	385478	366609	376262	70247.4	65366.5	72859	144206
FALSE	High	Master Protein	Solyc10g018640.1.1	evidence_code:10F1H0E1IEG genomic_reference:SL2.50ch10 gene_region:8878025-8878684 transcript_region:SL2.50ch10:8878025..8878684- functional_description:"Zinc ion binding protein (AHRD V1 ***- D7LRR6_ARALY)"	0	8.73	17	2	3	2	126	14.2	7.9	10.92	2	49813.8	38793.4	45624.5	9102.16	5386.56	7244.36	44563.9	26364.1	30440.1	3081.86	2246.47	3917.26	9247.44
FALSE	High	Master Protein	Solyc02g086430.2.1	genomic_reference:SL2.50ch02 gene_region:43675564-43676632 transcript_region:SL2.50ch02:43675564..43676632+ go_terms:GO:0008270 functional_description:"Zinc finger protein 36 C3H type-like 1 (Fragment) (AHRD V1 *-*- C5H180_ACRGR); contains Interpro domain(s) IPR000571 Zinc finger, CCCH-type "	0	11.614	20	3	5	3	181	20.5	9.17	11.81	3	46745	47511	31978.7	19418.2	3640.74	12000.9	66255.3	63351	58875.8	4278.66	9096.51	1325.13	34618.4
FALSE	High	Master Protein	Solyc10g055420.1.1	evidence_code:10F0H0E0IEG genomic_reference:SL2.50ch10 gene_region:52222935-52224228 transcript_region:SL2.50ch10:52222935..52224228- functional_description:"Unknown Protein (AHRD V1)"	0	20.738	66	4	10	4	85	10.1	7.4	30.74	4	180667	206073	208337	45428	21178.8	14572.9	171056	173901	161152	10976.1	8929.14	9460.25	15742.3
FALSE	High	Master Protein	Solyc11g028040.1.1	evidence_code:10F0H1E0IEG genomic_reference:SL2.50ch11 gene_region:16598859-16599530 transcript_region:SL2.50ch11:16598859..16599530- go_terms:GO:0006952 functional_description:"Defensin (AHRD V1 ***- C1K3M7_VIGUN); contains Interpro domain(s) IPR008177 Gamma Purothionin "	0	17.918	56	6	17	2	105	11.8	6.04	53.54	6	1.94587e+06	1.48797e+06	1.63765e+06	585065	381919	206082	1.37328e+06	909063	966901	57159	170923	137836	296479
FALSE	High	Master Protein	Solyc03g120340.2.1	genomic_reference:SL2.50ch03 gene_region:62813294-62819881 transcript_region:SL2.50ch03:62813294..62819881- functional_description:"CENP-C (Fragment) (AHRD V1 *--- Q66LG8_SOLLC)"	0	13.29	6	3	4	3	709	78.4	6.13	15.09	3	23367.3	34138.8	26622.5	5812.51	7129.15	5647.51	19625.4	21573.8	18733.1	2014.01	1836.55	1659.08	13987.1
FALSE	High	Master Protein	Solyc03g113090.2.1	genomic_reference:SL2.50ch03 gene_region:57427944-57430724 transcript_region:SL2.50ch03:57427944..57430724+ functional_description:"Genomic DNA chromosome 5 TAC clone K19B1 (AHRD V1 ***- Q9FJJ1_ARATH)"	0	17.12	24	5	6	5	361	38.9	9.42	15.92	5	41771	47202.3	46732.3	20894.7	12347	3799.32	39013.1	30635.4	29671.1	1813.36	1165.67	1685.1	10342.9
FALSE	High	Master Protein	Solyc11g007930.1.1	evidence_code:10F0H1E1IEG genomic_reference:SL2.50ch11 gene_region:2163910-2164326 transcript_region:SL2.50ch11:2163910..2164326- go_terms:GO:0005634,GO:0003677 functional_description:"Histone H2B (AHRD V1 ***- D7KHV7_ARALY); contains Interpro domain(s) IPR000558 Histone H2B "	0	45.427	50	8	66	2	138	15	10.05	220.05	8	8570.42	10174.6	9372.49	4256.9	7720.24	4091.18	23130.4	19499.4	19793.2	5126.53	5976.58	6826.63	23776.8
FALSE	High	Master Protein	Solyc01g111400.2.1	genomic_reference:SL2.50ch01 gene_region:89421657-89424361 transcript_region:SL2.50ch01:89421657..89424361+ go_terms:GO:0004252 functional_description:"Subtilisin-like protease (AHRD V1 **-- A9XG40_TOBAC); contains Interpro domain(s) IPR015500 Peptidase S8, subtilisin-related "	0	11.377	9	4	4	4	772	81.7	8.59	8.76	4	16091.9	14839.3	14776.9	9653.23	3029.24	2828.05	23022.6	19321.1	19689.4	4007.21	6824.32	5149.61	24847.3
FALSE	High	Master Protein	Solyc02g093000.2.1	genomic_reference:SL2.50ch02 gene_region:48536255-48540419 transcript_region:SL2.50ch02:48536255..48540419- go_terms:GO:0004722,GO:0004725 functional_description:"Phosphatase and tensin-like A (AHRD V1 **-* C5IX04_APIME); contains Interpro domain(s) IPR014020 Tensin phosphatase, C2 domain "	0	9.991	9	3	5	3	453	50.7	7.09	13.61	3	31442.8	32893.4	27579.3	5270.32	15942	11403.6	35362.3	36068.2	34789.3	13579.5	6281.74	10011	13536.9
FALSE	High	Master Protein	Solyc03g119270.1.1	evidence_code:10F0H1E1IEG genomic_reference:SL2.50ch03 gene_region:61959927-61962839 transcript_region:SL2.50ch03:61959927..61962839- go_terms:GO:0030276 functional_description:"AP-3 complex delta subunit-like protein (AHRD V1 ***- Q5QMU1_ORYSJ); contains Interpro domain(s) IPR017105 Adaptor protein complex AP-3, delta subunit "	0	8.833	4	3	4	3	970	108.2	6.02	11.95	3	10962	13532	9833.7	3023.48	5176.92	3853.87	13846	12204.8	9181.85	2704.4	3093.11	4203.95	1678.5
FALSE	High	Master Protein	Solyc01g096450.2.1	genomic_reference:SL2.50ch01 gene_region:79304614-79307810 transcript_region:SL2.50ch01:79304614..79307810+ go_terms:GO:0006508,GO:0031177 functional_description:"Aspartic proteinase nepenthesin-1 (AHRD V1 **-- B6TDX6_MAIZE); contains Interpro domain(s) IPR001461 Peptidase A1 "	0	26.544	21	7	20	7	443	47.7	8.91	56.46	7	138337	117918	96464.3	36880.5	63755	57145.7	125262	148740	197583	49611.6	37580.6	42095.7	194484
FALSE	High	Master Protein	Solyc01g099410.2.1	genomic_reference:SL2.50ch01 gene_region:81438054-81439018 transcript_region:SL2.50ch01:81438054..81439018- go_terms:GO:0005634,GO:0003677 functional_description:"Histone H2A (AHRD V1 ***- Q8H0G7_TOBAC); contains Interpro domain(s) IPR002119 Histone H2A "	0	9.559	16	4	8	3	146	15.3	10.55	16.31	4	253430	241648	196338	82324.5	94919.1	86460.6	226779	227093	282111	69409.1	85841.1	56302.8	273335
FALSE	High	Master Protein	Solyc02g021400.1.1	evidence_code:10F1H0E1IEG genomic_reference:SL2.50ch02 gene_region:13315741-13315938 transcript_region:SL2.50ch02:13315741..13315938+ go_terms:GO:0003735 functional_description:"40S ribosomal protein S28 (AHRD V1 ***- B6T1V2_MAIZE); contains Interpro domain(s) IPR000289 Ribosomal protein S28e "	0	10.848	49	4	12	4	65	7.5	11.17	24.05	4	232187	160683	177597	65567.3	71766.3	81884.3	238944	189696	206294	40476.4	49482.6	77479.7	215473
FALSE	High	Master Protein	Solyc07g040720.2.1	genomic_reference:SL2.50ch07 gene_region:46775853-46782305 transcript_region:SL2.50ch07:46775853..46782305+ go_terms:GO:0004674 functional_description:"Serine/threonine kinase (AHRD V1 **** D8UCQ6_VOLCA); contains Interpro domain(s) IPR002290 Serine/threonine protein kinase "	0	15.91	14	6	6	5	472	52.9	9.47	12.52	6	23813.8	17201.9	23222.9	7180.43	7425.53	5399.09	25564.3	20913	17711.3	6357.24	4944.05	3924.96	8364.67
FALSE	High	Master Protein	Solyc11g068510.1.1	evidence_code:10F1H0E1IEG genomic_reference:SL2.50ch11 gene_region:50296679-50298229 transcript_region:SL2.50ch11:50296679..50298229+ functional_description:"F1F0-ATPase inhibitor protein (AHRD V1 ***- D7LJ04_ARALY)"	0	32.756	39	4	20	4	114	12.3	9.33	85.48	4	3.80373e+06	2.31356e+06	3.6089e+06	2.36551e+06	1.46469e+06	1.38354e+06	5.72547e+06	4.41498e+06	4.71611e+06	1.03476e+06	1.08775e+06	1.82377e+06	282436
FALSE	High	Master Protein	Solyc09g008620.1.1	evidence_code:10F0H1E1IEG genomic_reference:SL2.50ch09 gene_region:2086687-2092739 transcript_region:SL2.50ch09:2086687..2092739+ go_terms:GO:0003676,GO:0003723,GO:0000166 functional_description:"Polyadenylate binding protein (AHRD V1 ***- O57336_PETMA); contains Interpro domain(s) IPR006515 Polyadenylate binding protein, human types 1, 2, 3, 4 "	0	55.597	33	19	34	18	605	67.2	8.88	87.34	19	228727	215882	155231	52786.9	76691.4	55194.2	163899	170396	190222	52921	49979.3	36235.2	314209
FALSE	High	Master Protein	Solyc10g086230.1.1	evidence_code:10F0H0E0IEG genomic_reference:SL2.50ch10 gene_region:64448552-64448794 transcript_region:SL2.50ch10:64448552..64448794- functional_description:"Unknown Protein (AHRD V1)"	0	10.651	28	3	5	3	80	9.3	4.79	14.94	3	37636.7	28046.5	32440.1	20512.1	10174.7	7722.07	40393	36913.6	28529.9	8409.92	10981.6	8667.43	7916
FALSE	High	Master Protein	Solyc12g014290.1.1	evidence_code:10F1H1E1IEG genomic_reference:SL2.50ch12 gene_region:5099925-5102018 transcript_region:SL2.50ch12:5099925..5102018+ go_terms:GO:0003713 functional_description:"Multiprotein bridging factor 1b (AHRD V1 ***- Q152U8_SOLLC); contains Interpro domain(s) IPR001387 Helix-turn-helix type 3 "	0	25.71	53	7	16	4	139	15.3	10.04	39.47	7	230847	231571	266053	71880	74446.1	79517.4	266422	240323	229144	48122	51129	61797.9	35913.8
FALSE	High	Master Protein	Solyc06g051010.1.1	evidence_code:10F0H1E1IEG genomic_reference:SL2.50ch06 gene_region:30593637-30595409 transcript_region:SL2.50ch06:30593637..30595409- functional_description:"Peptide-N4-(N-acetyl-beta-glucosaminyl)asparagine amidase A (AHRD V1 ***- B2W0X1_PYRTR)"	0	7.485	8	4	4	4	590	66.2	6.54	5.1	4	26840.4	20746.9	20059.8	6526.4	8993.08	6226.6	23911.4	19172.3	19842.3	6034.39	3524.72	5308.65	6839.85
FALSE	High	Master Protein	Solyc01g111280.2.1	genomic_reference:SL2.50ch01 gene_region:89345171-89346007 transcript_region:SL2.50ch01:89345171..89346007- go_terms:GO:0030528,GO:0005515 functional_description:"Cold shock protein-1 (AHRD V1 *-*- Q8LPA7_WHEAT); contains Interpro domain(s) IPR002059 Cold-shock protein, DNA-binding "	0	12.188	39	4	5	4	171	17.3	6.86	12.19	4	17435.2	16745.6	15489.9	9916.13	3528.61	6722.37	16384.1	22560.3	19081.9	4291.23	4575.11	4049.61	4841.51
FALSE	High	Master Protein	Solyc02g071150.2.1	genomic_reference:SL2.50ch02 gene_region:35217704-35225700 transcript_region:SL2.50ch02:35217704..35225700- go_terms:GO:0005515,GO:0003690 functional_description:"DNA-binding protein (AHRD V1 **** B7R4T4_9EURY); contains Interpro domain(s) IPR002836 DNA-binding TFAR19-related protein "	0	8.957	18	2	2	2	128	14.8	8.44	7.96	2	21736.9	16441	25685.5	14776.2	7455.61	3907.46	37425.3	29695.4	20710.9	5577.87	6881.17	4274.58	0
FALSE	High	Master Protein	Solyc08g078320.2.1	genomic_reference:SL2.50ch08 gene_region:59296206-59304933 transcript_region:SL2.50ch08:59296206..59304933+ go_terms:GO:0004842 functional_description:"E3 ubiquitin-protein ligase HOS1 (AHRD V1 **** HOS1_ARATH); contains Interpro domain(s) IPR001841 Zinc finger, RING-type "	0.002	3.464	3	2	2	2	960	108.3	6.3	4.47	2	21551.9	22770.4	28469	14978.3	10563.8	7484.41	23280.3	25256.3	24635.9	3205.41	9446.19	8102.6	6794.62
FALSE	High	Master Protein	Solyc01g103420.2.1	genomic_reference:SL2.50ch01 gene_region:83786331-83798238 transcript_region:SL2.50ch01:83786331..83798238+ go_terms:GO:0000166 functional_description:"Upf3 regulator of nonsense transcripts-like protein B (AHRD V1 *--- Q2F5U6_BOMMO); contains Interpro domain(s) IPR005120 Regulator of nonsense-mediated decay, UPF3 "	0	6.1	5	2	2	2	496	55.2	9.82	5.68	2	27721.6	43840.1	40696.9	19120.4	15816.2	13610	38599.5	35750.6	34041.6	10951.4	5571.21	11312.5	19447.2
FALSE	High	Master Protein	Solyc02g093580.2.1	genomic_reference:SL2.50ch02 gene_region:48970653-48972653 transcript_region:SL2.50ch02:48970653..48972653- go_terms:GO:0016829 functional_description:"Pectate lyase (AHRD V1 **** Q9M505_VITVI); contains Interpro domain(s) IPR002022 Pectate lyase/Amb allergen "	0	9.216	12	4	4	4	404	44.5	7.88	10.16	4	18354.1	21869	19838.6	11635	7596.98	5806.42	20430.2	14849.6	13918	2482.22	2985.95	8650.71	7341.37
FALSE	High	Master Protein	Solyc03g097300.2.1	genomic_reference:SL2.50ch03 gene_region:53074422-53079125 transcript_region:SL2.50ch03:53074422..53079125- functional_description:"Glutamine-rich protein (AHRD V1 ***- Q9LF51_ARATH)"	0.002	3.155	8	2	2	2	366	41.9	5.15	5.67	2	18070.5	15610.5	16511.4	18352.3	11566.5	8361.76	34243	18492.7	22705.9	6810.66	5732.18	8672.91	6711.4
FALSE	High	Master Protein	Solyc02g087420.1.1	evidence_code:10F0H0E0IEG genomic_reference:SL2.50ch02 gene_region:44453556-44456360 transcript_region:SL2.50ch02:44453556..44456360+ functional_description:"Genomic DNA chromosome 3 P1 clone MFJ20 (AHRD V1 ***- Q9LSJ7_ARATH)"	0	15.349	22	4	5	4	222	25.4	4.83	16.31	4	43173.6	39501	44047.4	36173.3	31176	15211.1	58919.8	65442.1	51511	9890.96	15597.6	19727.3	11001.9
FALSE	High	Master Protein	Solyc04g049330.2.1	genomic_reference:SL2.50ch04 gene_region:40646720-40649557 transcript_region:SL2.50ch04:40646720..40649557+ go_terms:GO:0046933 functional_description:"V-type proton ATPase subunit G 1 (AHRD V1 ***- VATG1_TOBAC); contains Interpro domain(s) IPR005124 Vacuolar (H+)-ATPase G subunit "	0	15.878	34	3	6	3	111	12.5	7.42	20.57	3	58423.8	53296.1	52830.4	26955.8	25747.5	25521.9	64261.6	42043.8	39762.8	10940.9	16739.9	13628.4	32311.2
FALSE	High	Master Protein	Solyc11g005420.1.1	evidence_code:10F0H0E1IEG genomic_reference:SL2.50ch11 gene_region:323491-326089 transcript_region:SL2.50ch11:323491..326089- functional_description:"Unknown Protein (AHRD V1)"	0	6.912	12	2	2	2	248	27	5.55	8.73	2	12981.6	11330.6	12953.2	8156.38	5787.74	3741.44	11392.7	13847.1	9432.03	3097.78	3593.1	2533.39	1894.43
FALSE	High	Master Protein	Solyc08g077950.1.1	evidence_code:10F0H0E1IEG genomic_reference:SL2.50ch08 gene_region:59006972-59008069 transcript_region:SL2.50ch08:59006972..59008069+ functional_description:"Unknown Protein (AHRD V1)"	0	13.91	15	3	3	3	365	39.9	4.41	13.4	3	23613.2	17655.6	16159.3	5803.9	8576.51	7190.2	19087.5	25244.2	20657.8	1809.35	2071.83	7225.17	4143.58
FALSE	High	Master Protein	Solyc07g063240.2.1	genomic_reference:SL2.50ch07 gene_region:62979495-62988936 transcript_region:SL2.50ch07:62979495..62988936- functional_description:"Genomic DNA chromosome 3 P1 clone MJK13 (AHRD V1 **-- Q9LUQ3_ARATH); contains Interpro domain(s) IPR013899 Region of unknown function DUF1771 "	0	15.574	16	6	7	6	519	57.5	5.11	16.35	6	27387.4	32024.2	29895.1	33210.3	21456.9	9733.17	37845.3	41627.2	40989.4	4795.16	18673.5	8534.3	24434.6
FALSE	High	Master Protein	Solyc06g076570.1.1	evidence_code:10F1H1E1IEG genomic_reference:SL2.50ch06 gene_region:43954001-43954465 transcript_region:SL2.50ch06:43954001..43954465+ functional_description:"class I heat shock protein (AHRD V1 ***- Q69BI7_CARPA); contains Interpro domain(s) IPR002068 Heat shock protein Hsp20 "	0	31.233	56	7	13	4	154	17.6	5.73	38.88	7	526905	592146	554470	258367	266480	150801	364879	382340	411092	91831.5	111926	123214	73811.8
FALSE	High	Master Protein	Solyc09g082710.2.1	genomic_reference:SL2.50ch09 gene_region:63814378-63815336 transcript_region:SL2.50ch09:63814378..63815336- go_terms:GO:0005634,GO:0003677 functional_description:"Histone H2A (AHRD V1 ***- B9MZP0_POPTR); contains Interpro domain(s) IPR002119 Histone H2A "	0	9.247	35	4	7	2	142	14.7	10.32	12.25	4	37664.5	30546	17288.4	14218.5	16432.4	7525.81	27251.3	22911.4	32978	7333.77	4501.83	5851.79	48665.9
FALSE	High	Master Protein	Solyc11g020960.1.1	evidence_code:10F1H1E1IEG genomic_reference:SL2.50ch11 gene_region:12996643-12997161 transcript_region:SL2.50ch11:12996643..12997161+ go_terms:GO:0004867 functional_description:"Proteinase inhibitor II (AHRD V1 ***- B3F0C1_TOBAC); contains Interpro domain(s) IPR003465 Proteinase inhibitor I20, Pin2 "	0	34.032	38	6	93	6	146	15.6	8.18	326.82	6	2.22804e+06	2.15484e+06	2.6682e+06	1.50292e+06	1.0092e+06	664896	2.8018e+06	2.18163e+06	2.7993e+06	379957	462484	580766	118845
FALSE	High	Master Protein	Solyc03g122020.2.1	genomic_reference:SL2.50ch03 gene_region:64066411-64074975 transcript_region:SL2.50ch03:64066411..64074975+ go_terms:GO:0003677,GO:0005669 functional_description:"Transcription initiation factor TFIID subunit 12 (AHRD V1 *-*- B5X4I7_SALSA); contains Interpro domain(s) IPR003228 Transcription initiation factor TFIID "	0.001	4.544	4	2	3	2	642	70.6	9.55	5.66	2	16157.5	11718.6	9964.88	7553.81	7288.26	4066.08	20866.5	17602.6	17735.7	1362.98	2113.79	4833.82	2235.77
FALSE	High	Master Protein	Solyc01g102330.2.1	genomic_reference:SL2.50ch01 gene_region:82904754-82906445 transcript_region:SL2.50ch01:82904754..82906445- functional_description:"Acetyl xylan esterase A (AHRD V1 **-- D0TLQ4_9BACE); contains Interpro domain(s) IPR005181 Protein of unknown function DUF303, acetylesterase putative "	0.001	4.031	8	2	2	2	268	29.2	8.79	2.24	2	26833.1	22681.9	29774	21757.9	15655.1	23195.3	34278.7	30806.4	30217.3	9556.53	7017.11	8635.32	13966
FALSE	High	Master Protein	Solyc08g081430.2.1	genomic_reference:SL2.50ch08 gene_region:61664027-61670068 transcript_region:SL2.50ch08:61664027..61670068+ functional_description:"TIM21-like protein mitochondrial (AHRD V1 ***- C3KHJ2_ANOFI); contains Interpro domain(s) IPR013261 Mitochondrial inner membrane translocase complex, subunit Tim21 "	0	9.794	12	4	6	4	311	34.5	9.45	13.29	4	19676.5	19249.8	7559.95	3368.48	8558.33	5963.4	10886.2	11229.7	18524	2011.14	3049.72	2180.2	49030.2
FALSE	High	Master Protein	Solyc08g016420.2.1	genomic_reference:SL2.50ch08 gene_region:7447438-7455889 transcript_region:SL2.50ch08:7447438..7455889- go_terms:GO:0015631,GO:0051087 functional_description:"Prefoldin subunit 6 (AHRD V1 ***- B6T5S0_MAIZE); contains Interpro domain(s) IPR002777 Prefoldin beta-like "	0	11.512	26	4	4	4	130	14.8	9.2	10.74	4	135281	127907	194414	137830	107813	78861.4	211983	183434	168557	45007.3	36079.6	47250	12478.8
FALSE	High	Master Protein	Solyc06g076520.1.1	evidence_code:10F1H1E1IEG genomic_reference:SL2.50ch06 gene_region:43936690-43937154 transcript_region:SL2.50ch06:43936690..43937154- go_terms:GO:0051082 functional_description:"class I heat shock protein (AHRD V1 ***- Q69BI7_CARPA); contains Interpro domain(s) IPR002068 Heat shock protein Hsp20 "	0	29.953	55	6	18	2	154	17.7	6.1	68.16	6	392040	431846	492678	151987	183410	98484.9	284009	279739	278295	66027.2	36223.4	62871.2	21167.1
FALSE	High	Master Protein	Solyc06g062500.2.1	genomic_reference:SL2.50ch06 gene_region:35820379-35822477 transcript_region:SL2.50ch06:35820379..35822477+ go_terms:GO:0005840 functional_description:"60S ribosomal protein L28 (AHRD V1 ***- B3TLS3_ELAGV); contains Interpro domain(s) IPR002672 Ribosomal protein L28e "	0	8.893	22	2	6	2	119	13.1	10.62	14.81	2	10335.2	12245.4	11290.3	10690.4	16001.4	5379.34	15409.5	13407.4	15425.6	3317.53	3907.7	4497.86	44152.3
FALSE	High	Master Protein	Solyc04g016420.2.1	genomic_reference:SL2.50ch04 gene_region:7227070-7229696 transcript_region:SL2.50ch04:7227070..7229696+ functional_description:"Unknown Protein (AHRD V1)"	0	6.368	20	2	2	2	123	13.2	4.75	3.32	2	32670.1	17817.3	34689.4	34043	19178.3	30129.1	73969.6	35622.4	41334	5714.79	9107.63	15208.2	4175.9
FALSE	High	Master Protein	Solyc11g065210.1.1	evidence_code:10F0H1E0IEG genomic_reference:SL2.50ch11 gene_region:47642992-47649719 transcript_region:SL2.50ch11:47642992..47649719+ go_terms:GO:0004843 functional_description:"Ubiquitin carboxyl-terminal hydrolase (AHRD V1 **** B9DGE6_ARATH); contains Interpro domain(s) IPR001394 Peptidase C19, ubiquitin carboxyl-terminal hydrolase 2 "	0	11.455	13	5	5	5	534	59	6.7	13.67	5	52204.1	40879.1	43575.4	33890.1	10439.3	22164.7	37992.7	41278.7	42150.3	6797.94	5958.87	9768.01	22485.6
FALSE	High	Master Protein	Solyc01g095050.2.1	genomic_reference:SL2.50ch01 gene_region:78179288-78180925 transcript_region:SL2.50ch01:78179288..78180925- functional_description:"Negatively light-regulated protein (AHRD V1 ***- B4FAY8_MAIZE); contains Interpro domain(s) IPR012482 Lg106-like "	0	19.813	63	7	8	7	106	11.6	6.14	22.26	7	206013	178773	258751	195359	122022	131498	250151	184996	174550	47971.1	36051.5	68015.4	23821.6
FALSE	High	Master Protein	Solyc09g074870.2.1	genomic_reference:SL2.50ch09 gene_region:62177324-62184749 transcript_region:SL2.50ch09:62177324..62184749- go_terms:GO:0006122,GO:0005975,GO:0019318 functional_description:"Aldose-1-epimerase-like protein (AHRD V1 *-*- O48971_TOBAC); contains Interpro domain(s) IPR003422 Ubiquinol-cytochrome C reductase hinge "	0.001	4.782	9	2	6	2	185	21.1	9.23	10.35	2	199108	154114	271645	237834	159674	186703	282797	254759	183635	58366	45967.3	89259.6	16249.1
FALSE	High	Master Protein	Solyc01g081200.2.1	genomic_reference:SL2.50ch01 gene_region:72996226-73000334 transcript_region:SL2.50ch01:72996226..73000334- functional_description:"Unknown Protein (AHRD V1)"	0	5.012	22	2	4	2	124	14.1	5.29	12.62	2	44814.9	46255.4	56359.2	70654.8	39452.9	51554.8	70137.9	62561.1	45233.5	13398.7	15569.2	17142.5	4132.96
FALSE	High	Master Protein	Solyc08g082490.1.1	evidence_code:10F0H1E0IEG genomic_reference:SL2.50ch08 gene_region:62435983-62437555 transcript_region:SL2.50ch08:62435983..62437555- go_terms:GO:0050525 functional_description:"GDSL esterase/lipase At5g08460 (AHRD V1 ***- GDL75_ARATH); contains Interpro domain(s) IPR001087 Lipase, GDSL "	0.001	4.071	9	2	2	2	285	31.7	4.89	5.04	2							50796.7	35776.9	57581	9012.87	13057	10777.7	23451.9
FALSE	High	Master Protein	Solyc04g009170.1.1	evidence_code:10F0H1E0IEG genomic_reference:SL2.50ch04 gene_region:2671422-2672351 transcript_region:SL2.50ch04:2671422..2672351+ go_terms:GO:0008270 functional_description:"RING finger protein 44 (AHRD V1 *-*- RNF44_MOUSE); contains Interpro domain(s) IPR018957 Zinc finger, C3HC4 RING-type "	0	8.988	12	2	3	2	309	33.2	4.7	10.15	2							7160.84	13197.9	8843.6	2211.97	2291.49	2132.44	4365.92
FALSE	High	Master Protein	Solyc11g071800.1.1	evidence_code:10F1H1E1IEG genomic_reference:SL2.50ch11 gene_region:52240857-52244873 transcript_region:SL2.50ch11:52240857..52244873- go_terms:GO:0009058 functional_description:"Strictosidine synthase family protein (AHRD V1 ***- D7KIS3_ARALY); contains Interpro domain(s) IPR004141 Strictosidine synthase "	0	49.177	36	11	24	11	391	44.1	7.71	58.61	11	77877.9	87849.4	78714.4	106131	144953	149119	47491.8	47950.6	41755.3	102571	92541.9	74234.9	370325
FALSE	High	Master Protein	Solyc02g068400.2.1	genomic_reference:SL2.50ch02 gene_region:32931014-32932944 transcript_region:SL2.50ch02:32931014..32932944+ go_terms:GO:0004650 functional_description:"AT4G20050-like protein (Fragment) (AHRD V1 *-*- D6PQZ2_9BRAS); contains Interpro domain(s) IPR011050 Pectin lyase fold/virulence factor "	0	103.442	37	16	91	16	481	51.6	6.38	325.03	16	298234	294428	310121	1.08904e+06	1.3061e+06	1.21498e+06	90987.5	213508	187124	4.5675e+06	4.34669e+06	4.19379e+06	1.96003e+06
FALSE	High	Master Protein	Solyc03g111730.2.1	genomic_reference:SL2.50ch03 gene_region:56432592-56434422 transcript_region:SL2.50ch03:56432592..56434422- go_terms:GO:0004197 functional_description:"Cathepsin B-like cysteine proteinase (AHRD V1 **-* CYSP_SCHMA); contains Interpro domain(s) IPR013128 Peptidase C1A, papain "	0	36.185	26	8	16	8	360	40.6	6.8	49.25	8	73056.8	61586.9	93519.7	343168	377182	387879	50959.7	81690.2	63091.7	1.09896e+06	1.1687e+06	1.07788e+06	149891
FALSE	High	Master Protein	Solyc00g058900.1.1	evidence_code:10F0H1E0IEG genomic_reference:SL2.50ch00 gene_region:14062470-14064603 transcript_region:SL2.50ch00:14062470..14064603- go_terms:GO:0004091 functional_description:"GDSL esterase/lipase At2g31540 (AHRD V1 ***- GDL43_ARATH); contains Interpro domain(s) IPR001087 Lipase, GDSL "	0	42.085	42	10	14	10	377	42.3	6.52	51.9	10	20635.8	25348.3	28731.6	59130.6	65806.7	94394.2	18579	23910.3	11540.1	223317	192148	220167	169697
FALSE	High	Master Protein	Solyc08g080190.2.1	genomic_reference:SL2.50ch08 gene_region:60678188-60683202 transcript_region:SL2.50ch08:60678188..60683202- go_terms:GO:0016614,GO:0006066,GO:0050660 functional_description:"Choline dehydrogenase (AHRD V1 ***- A8NUQ9_COPC7); contains Interpro domain(s) IPR012132 Glucose-methanol-choline oxidoreductase "	0	125.606	34	16	85	16	575	62.7	7.37	324.3	16	146392	154937	244692	2.10009e+06	2.39117e+06	1.90518e+06	110736	183700	153335	4.73614e+06	5.21431e+06	5.63383e+06	1.11083e+06
FALSE	High	Master Protein	Solyc12g007030.1.1	evidence_code:10F0H1E1IEG genomic_reference:SL2.50ch12 gene_region:1463785-1469521 transcript_region:SL2.50ch12:1463785..1469521- go_terms:GO:0055114 functional_description:"Aldehyde dehydrogenase 1 (AHRD V1 ***- C5I9X1_ARTAN); contains Interpro domain(s) IPR015590 Aldehyde dehydrogenase "	0	41.244	35	13	19	13	500	54.8	5.6	50.87	13	13500	14329.8	8538.02	45599.3	62519.8	77926.8	8519.28	18110.8	18591.9	159749	147495	144328	119162
FALSE	High	Master Protein	Solyc06g083140.2.1	genomic_reference:SL2.50ch06 gene_region:44972908-44974194 transcript_region:SL2.50ch06:44972908..44974194- go_terms:GO:0005201 functional_description:"Auxin-induced in root cultures protein 12 (AHRD V1 **-- AIR12_ARATH); contains Interpro domain(s) IPR007613 Protein of unknown function DUF568, DOMON-like "	0	7.56	9	2	4	2	245	26.3	8.25	11.69	2	3498.17	8647.24	14359.4	29885.4	42355.2	34326.1	2858.79	7042.92	6744.18	71796.4	75167.8	73133.8	24740.5
FALSE	High	Master Protein	Solyc10g050160.1.1	evidence_code:10F1H1E1IEG genomic_reference:SL2.50ch10 gene_region:43521248-43524420 transcript_region:SL2.50ch10:43521248..43524420- go_terms:GO:0016206,GO:0042409 functional_description:"Caffeoyl-CoA 3-O-methyltransferase (AHRD V1 **** A6XBP7_BRARP); contains Interpro domain(s) IPR002935 O-methyltransferase, family 3 "	0	29.665	34	6	14	2	245	27.8	5.27	45.88	6	3975.38	7898	7910.11	25621.9	32510.7	30541.8	4889.16	8268.67	7644.87	50600.7	50728.6	67914.5	12767.1
FALSE	High	Master Protein	Solyc05g005490.2.1	genomic_reference:SL2.50ch05 gene_region:355897-361496 transcript_region:SL2.50ch05:355897..361496- go_terms:GO:0005515 functional_description:"Carbonic anhydrase (AHRD V1 ***- Q5NE21_SOLLC); contains Interpro domain(s) IPR015892 Carbonic anhydrase, prokaryotic-like, conserved site "	0	9.591	19	4	4	4	268	29.5	5.9	6.42	4	8809.27	10692.7	16795.7	41180.7	53113.5	38673.4	7662.99	10867.8	11064.2	77412.2	92144.6	79749.1	39753.3
FALSE	High	Master Protein	Solyc09g008670.2.1	genomic_reference:SL2.50ch09 gene_region:2123840-2127943 transcript_region:SL2.50ch09:2123840..2127943+ go_terms:GO:0004794 functional_description:"Threonine ammonia-lyase biosynthetic (AHRD V1 **** B1XNT1_SYNP2); contains Interpro domain(s) IPR000634 Serine/threonine dehydratase, pyridoxal-phosphate-binding site IPR005787 Threonine dehydratase I "	0	231.305	67	32	166	32	595	64.9	5.39	517.05	32	1.66242e+06	1.59506e+06	1.78076e+06	4.78683e+06	5.43659e+06	4.60316e+06	905877	1.38725e+06	1.38496e+06	9.67047e+06	8.36649e+06	9.52706e+06	4.23551e+06
FALSE	High	Master Protein	Solyc01g110110.2.1	genomic_reference:SL2.50ch01 gene_region:88650256-88653173 transcript_region:SL2.50ch01:88650256..88653173+ go_terms:GO:0004197 functional_description:"Cysteine proteinase cathepsin F (AHRD V1 **-* D3TN89_GLOMM); contains Interpro domain(s) IPR013128 Peptidase C1A, papain "	0	23.447	30	8	13	8	369	40.8	6.4	37.67	8	45626.9	36596.9	79898.4	277839	492571	557383	7784.31	35840.4	18614.4	953584	464227	993566	296175
FALSE	High	Master Protein	Solyc09g064900.1.1	evidence_code:10F0H0E1IEG genomic_reference:SL2.50ch09 gene_region:57994509-57994976 transcript_region:SL2.50ch09:57994509..57994976+ functional_description:"AAA ATPase containing von Willebrand factor type A (AHRD V1 *--- B6THL9_MAIZE)"	0	7.14	15	2	3	2	155	17.5	7.5	8.18	2	8197.47	2430.37	4422.03	16504.7	25432.2	17600.6	7983.5	9564.7	2312.59	30167.7	43434.2	33901.1	3977.9
FALSE	High	Master Protein	Solyc07g015960.1.1	evidence_code:10F0H1E1IEG genomic_reference:SL2.50ch07 gene_region:6048054-6049409 transcript_region:SL2.50ch07:6048054..6049409- go_terms:GO:0047205,GO:0047172 functional_description:"Hydroxycinnamoyl CoA shikimate/quinate hydroxycinnamoyltransferase-like protein (AHRD V1 **-* B9N329_POPTR); contains Interpro domain(s) IPR003480 Transferase "	0	40.922	26	8	23	8	451	50.7	5.94	79.87	8	13573.7	28143.1	25308.3	72477.5	163930	101352	18159.6	15459	20909.6	214151	212803	164078	411629
FALSE	High	Master Protein	Solyc01g010390.2.1	genomic_reference:SL2.50ch01 gene_region:5254174-5260994 transcript_region:SL2.50ch01:5254174..5260994+ go_terms:GO:0005975 functional_description:"Beta-glucosidase (AHRD V1 ***- D3YJ59_VITVI); contains Interpro domain(s) IPR001360 Glycoside hydrolase, family 1 "	0	51.462	23	9	37	9	507	57.8	7.31	118.17	9	17674.7	23667	16358	125516	159727	144240	25817.5	22409.6	12526.8	285881	213923	215215	390064
FALSE	High	Master Protein	Solyc02g089170.2.1	genomic_reference:SL2.50ch02 gene_region:45629291-45630890 transcript_region:SL2.50ch02:45629291..45630890+ go_terms:GO:0016760 functional_description:"Alpha-1 4-glucan-protein synthase (AHRD V1 **-* B9RLK7_RICCO); contains Interpro domain(s) IPR004901 Alpha-1,4-glucan-protein synthase, UDP-forming "	0	54.666	37	11	36	5	352	40.3	5.62	122.78	11	7320.63	13629.6	4804.8	26968.8	26058.5	18634.8	19997.7	2556.23	10244.7	47705.1	32881.2	38527.1	42440.6
FALSE	High	Master Protein	Solyc01g008100.2.1	genomic_reference:SL2.50ch01 gene_region:2228923-2233157 transcript_region:SL2.50ch01:2228923..2233157+ go_terms:GO:0016757 functional_description:"Transferase transferring glycosyl groups (AHRD V1 **-* D7MH74_ARALY)"	0	8.654	19	3	5	3	217	24.9	5.39	6.09	3	21662.8	24471.9	27100	95614.3	82541.2	87808.4	23097.1	23907	26909.2	131814	158369	134333	65074.1
FALSE	High	Master Protein	Solyc03g098680.2.1	genomic_reference:SL2.50ch03 gene_region:54410812-54412199 transcript_region:SL2.50ch03:54410812..54412199- go_terms:GO:0004866 functional_description:"Kunitz trypsin inhibitor (AHRD V1 ***- Q4W188_POPTN); contains Interpro domain(s) IPR011065 Kunitz inhibitor ST1-like "	0	30.164	39	6	25	6	226	25.1	5.39	74.16	6	55626.4	89678.5	134938	811579	792472	921910	72485.2	56710.4	42597	1.28006e+06	1.19887e+06	1.44687e+06	399575
FALSE	High	Master Protein	Solyc02g080880.2.1	genomic_reference:SL2.50ch02 gene_region:39553552-39559262 transcript_region:SL2.50ch02:39553552..39559262- go_terms:GO:0004190 functional_description:"Aspartic proteinase (AHRD V1 **-* Q8L6A8_THECC); contains Interpro domain(s) IPR001461 Peptidase A1 "	0	35.737	29	12	18	9	534	58.3	7.3	49.52	12	27411.1	28799.4	19106.8	72687.1	91471.7	69580.6	35724.4	23848.2	22262.1	115500	132827	110259	229346
FALSE	High	Master Protein	Solyc01g110060.2.1	genomic_reference:SL2.50ch01 gene_region:88618467-88622227 transcript_region:SL2.50ch01:88618467..88622227- go_terms:GO:0004722,GO:0003993 functional_description:"Purple acid phosphatase (AHRD V1 **** Q84KZ2_TOBAC); contains Interpro domain(s) IPR015914 Purple acid phosphatase, N-terminal "	0	37.491	26	7	14	7	465	53.2	6.83	52.7	7	30400.3	52549.5	48386.7	203345	205396	200029	51018.3	56410.7	46573.9	289659	323176	271265	222946
FALSE	High	Master Protein	Solyc03g007920.2.1	genomic_reference:SL2.50ch03 gene_region:2428262-2432731 transcript_region:SL2.50ch03:2428262..2432731+ go_terms:GO:0016603 functional_description:"Glutamine cyclotransferase-like (AHRD V1 **** Q2V9A5_SOLTU); contains Interpro domain(s) IPR007788 Glutamine cyclotransferase "	0	10.65	16	4	5	4	289	32.8	6.1	8.13	4	70684	73257.6	51939.5	160223	221661	184233	62544.9	72834.1	92301.4	281960	243104	271690	337133
FALSE	High	Master Protein	Solyc01g112000.2.1	genomic_reference:SL2.50ch01 gene_region:89896494-89898383 transcript_region:SL2.50ch01:89896494..89898383+ go_terms:GO:0005576 functional_description:"Expansin-like protein (AHRD V1 ***- A7X331_SOLLC); contains Interpro domain(s) IPR007112 Expansin 45, endoglucanase-like IPR007117 Pollen allergen/expansin, C-terminal "	0	10.159	17	4	4	4	261	28.3	7.81	9.71	4	3886.94	7389.65	5760.04	20433.8	21116.8	22939.2	3604.78	2013.85	5439.71	31324.2	29809.5	29314.6	35093
FALSE	High	Master Protein	Solyc01g097660.2.1	genomic_reference:SL2.50ch01 gene_region:80189685-80190337 transcript_region:SL2.50ch01:80189685..80190337- go_terms:GO:0030599 functional_description:"Pectinesterase inhibitor (AHRD V1 -**- PMEI_ACTDE); contains Interpro domain(s) IPR006501 Pectinesterase inhibitor "	0	47.311	19	2	24	2	184	20.4	4.64	111.76	2	30784	41339.2	74735.3	677899	508912	1.01222e+06	42865.5	64568.1	41821.1	1.05772e+06	713326	960048	231329
FALSE	High	Master Protein	Solyc02g062410.1.1	evidence_code:10F0H1E0IEG genomic_reference:SL2.50ch02 gene_region:28585511-28586459 transcript_region:SL2.50ch02:28585511..28586459- go_terms:GO:0051082,GO:0042802 functional_description:"Nuclear movement protein nudc (AHRD V1 ***- Q17KI6_AEDAE); contains Interpro domain(s) IPR017447 CS "	0	24.573	31	8	10	8	226	25.9	4.82	31.26	8	23170.3	25054.3	49621.8	240599	239457	254425	9083.45	31791.4	18400.8	278910	307222	323002	60921
FALSE	High	Master Protein	Solyc11g008240.1.1	evidence_code:10F0H1E0IEG genomic_reference:SL2.50ch11 gene_region:2469137-2469613 transcript_region:SL2.50ch11:2469137..2469613+ go_terms:GO:0005515,GO:0006511 functional_description:"SKP1-like protein (AHRD V1 ***- C3V9V9_CITMA); contains Interpro domain(s) IPR016897 E3 ubiquitin ligase, SCF complex, Skp subunit "	0	8.11	31	3	4	3	158	18.2	4.63	12.8	3	4812.19	11372.7	9236.65	76996.2	83853.3	63714.9	13094.3	14163.2	13971.4	80738.4	87817.7	106675	16794.6
FALSE	High	Master Protein	Solyc03g119880.2.1	genomic_reference:SL2.50ch03 gene_region:62476615-62477222 transcript_region:SL2.50ch03:62476615..62477222+ go_terms:GO:0009055,GO:0055114 functional_description:"Early nodulin-55-1 (Fragment) (AHRD V1 *--- NO551_SOYBN); contains Interpro domain(s) IPR003245 Plastocyanin-like "	0	24.127	23	4	11	4	164	18.3	8.4	37.06	4	5852.47	30738.7	21757.1	111000	91134	105913	17398.2	13491.2	11745.9	121553	99819.3	155434	60829.8
FALSE	High	Master Protein	Solyc08g076970.2.1	genomic_reference:SL2.50ch08 gene_region:58078222-58080829 transcript_region:SL2.50ch08:58078222..58080829- go_terms:GO:0016787,GO:0008152 functional_description:"Acetylornithine deacetylase or succinyl-diaminopimelate desuccinylase (AHRD V1 **-- D4MFM7_9ENTE); contains Interpro domain(s) IPR011650 Peptidase M20, dimerisation "	0	49.917	47	14	32	10	391	43.1	5.15	88.77	14	232791	241981	333289	969971	810932	819642	187248	209879	232574	1.14942e+06	969671	1.06039e+06	339275
FALSE	High	Master Protein	Solyc10g051380.1.1	evidence_code:10F0H1E0IEG genomic_reference:SL2.50ch10 gene_region:47515222-47515986 transcript_region:SL2.50ch10:47515222..47515986+ go_terms:GO:0008266 functional_description:"Glycine-rich RNA-binding protein (AHRD V1 **** B2YKT9_TOBAC); contains Interpro domain(s) IPR015465 RNA recognition motif, glycine rich protein "	0	41.042	47	5	22	4	130	13.5	8.16	63.78	5	40994.8	50273.7	49929.8	131804	148491	120953	32693.3	47366.4	46078.2	167247	142121	161396	79638.2
FALSE	High	Master Protein	Solyc02g083860.2.1	genomic_reference:SL2.50ch02 gene_region:41699714-41701777 transcript_region:SL2.50ch02:41699714..41701777- go_terms:GO:0016491 functional_description:"Flavanone 3-hydroxylase (AHRD V1 ***- A9ZMI9_TOBAC); contains Interpro domain(s) IPR005123 Oxoglutarate and iron-dependent oxygenase "	0	11.632	17	4	7	4	362	40.9	5.39	23.71	4	13521.8	18200	16842.5	55710.5	57940.5	61414.4	7752.58	7001.01	6646.99	55238.4	76259.6	71271.2	35424.5
FALSE	High	Master Protein	Solyc07g042220.1.1	evidence_code:10F0H1E0IEG genomic_reference:SL2.50ch07 gene_region:52608232-52612572 transcript_region:SL2.50ch07:52608232..52612572+ go_terms:GO:0004565,GO:0005515 functional_description:"Beta-galactosidase (AHRD V1 **** B9RR68_RICCO); contains Interpro domain(s) IPR001944 Glycoside hydrolase, family 35 "	0	93.635	40	22	46	22	818	91.7	5.62	157.19	22	91091.7	162165	215495	831096	927066	869970	81519.6	95015.4	85949.9	1.02018e+06	1.07229e+06	903500	633100
FALSE	High	Master Protein	Solyc03g117250.2.1	genomic_reference:SL2.50ch03 gene_region:60489302-60492373 transcript_region:SL2.50ch03:60489302..60492373- functional_description:"Flotillin 1 (AHRD V1 *-*- B3V5K3_9EURY); contains Interpro domain(s) IPR001107 Band 7 protein "	0	23.369	18	9	10	9	518	57.7	6.37	26.44	9	21823.1	30430.5	18527.9	75062.6	72497.9	77814.8	17716.2	14651.3	13395.4	72510.1	86736.3	94608.8	81227.3
FALSE	High	Master Protein	Solyc07g053460.2.1	genomic_reference:SL2.50ch07 gene_region:59227509-59229907 transcript_region:SL2.50ch07:59227509..59229907+ go_terms:GO:0004197 functional_description:"Cathepsin B-like cysteine proteinase (AHRD V1 **-* CYSP_SCHMA); contains Interpro domain(s) IPR013128 Peptidase C1A, papain "	0	110.659	43	13	84	13	342	38.9	5.59	276.73	13	173963	292045	773413	4.34527e+06	4.68594e+06	5.97408e+06	287994	287173	203717	5.5828e+06	5.58335e+06	5.09258e+06	1.83627e+06
FALSE	High	Master Protein	Solyc01g107760.2.1	genomic_reference:SL2.50ch01 gene_region:86959457-86961934 transcript_region:SL2.50ch01:86959457..86961934- go_terms:GO:0004197 functional_description:"Cathepsin B-like cysteine proteinase (AHRD V1 **-* CYSP_SCHMA); contains Interpro domain(s) IPR013128 Peptidase C1A, papain "	0	25.153	20	7	9	7	470	52	5.69	24.04	7	6481.56	10449.6	16907.5	84334.4	73438.8	86432.6	15331.4	12894.2	10123.9	70492.9	97663	86456.5	19864.9
FALSE	High	Master Protein	Solyc00g187050.2.1	genomic_reference:SL2.50ch00 gene_region:18478269-18481034 transcript_region:SL2.50ch00:18478269..18481034- go_terms:GO:0005737,GO:0005622 functional_description:"Leucyl aminopeptidase (AHRD V1 ***- D7DWG6_NOSA0); contains Interpro domain(s) IPR011356 Peptidase M17, leucyl aminopeptidase "	0	143.532	55	20	82	2	509	53.5	6.16	297.17	20	51701.4	45210.1	62363.5	158987	171379	158751	33393.3	37059.5	47616.1	147437	158718	162146	45560.7
FALSE	High	Master Protein	Solyc05g055880.2.1	genomic_reference:SL2.50ch05 gene_region:64487453-64492513 transcript_region:SL2.50ch05:64487453..64492513- go_terms:GO:0051082 functional_description:"Nucleolar protein 5 (AHRD V1 ***- Q6P364_XENTR); contains Interpro domain(s) IPR002687 Pre-mRNA processing ribonucleoprotein, binding region "	0	15.449	18	6	9	2	513	56.5	9.04	21.17	6	12076.6	13059.9	12450.7	59476.6	55364.2	70737.9	9290.39	14230.2	13652	64434	53047.3	60157.6	19285.2
FALSE	High	Master Protein	Solyc11g066290.1.1	evidence_code:10F1H1E1IEG genomic_reference:SL2.50ch11 gene_region:49099350-49102726 transcript_region:SL2.50ch11:49099350..49102726- go_terms:GO:0009401,GO:0016787 functional_description:"Icc family phosphohydrolase (AHRD V1 **-- C6I6S4_9BACE); contains Interpro domain(s) IPR011230 Phosphoesterase At2g46880 "	0	38.99	19	6	23	6	390	43.1	8.07	74.79	6	134391	217569	193134	866869	670675	810733	144592	177054	167387	693480	737333	789881	386091
FALSE	High	Master Protein	Solyc06g069220.1.1	evidence_code:10F0H1E1IEG genomic_reference:SL2.50ch06 gene_region:39374814-39376301 transcript_region:SL2.50ch06:39374814..39376301- go_terms:GO:0006508 functional_description:"Aspartic proteinase nepenthesin I (AHRD V1 **-- A9ZMF9_NEPAL); contains Interpro domain(s) IPR001461 Peptidase A1 "	0	61.806	25	8	40	8	495	53.1	4.68	156.44	8	59872.1	38404.5	243573	2.32644e+06	2.89619e+06	2.35248e+06	20579	51516.7	40067.2	2.14572e+06	2.711e+06	2.21209e+06	392485
FALSE	High	Master Protein	Solyc12g010020.1.1	evidence_code:10F0H1E1IEG genomic_reference:SL2.50ch12 gene_region:3152019-3154797 transcript_region:SL2.50ch12:3152019..3154797- go_terms:GO:0005737,GO:0005622 functional_description:"Leucyl aminopeptidase (AHRD V1 ***- D7DWG6_NOSA0); contains Interpro domain(s) IPR011356 Peptidase M17, leucyl aminopeptidase "	0	141.918	53	20	75	2	550	57.7	5.96	276.11	20	552715	528101	680004	2.0931e+06	2.40671e+06	2.44643e+06	414289	488352	504626	2.10824e+06	2.0777e+06	2.18069e+06	586834
FALSE	High	Master Protein	Solyc12g010000.1.1	evidence_code:10F0H1E0IEG genomic_reference:SL2.50ch12 gene_region:3137738-3138889 transcript_region:SL2.50ch12:3137738..3138889+ go_terms:GO:0009055 functional_description:"Early nodulin-55-1 (Fragment) (AHRD V1 *--- NO551_SOYBN); contains Interpro domain(s) IPR003245 Plastocyanin-like "	0	26.974	35	5	13	5	177	19.7	7.24	48.78	5	19839.5	16673	33790.4	186850	176467	230985	9020.54	12482	14633.8	170853	169756	193038	63172.8
FALSE	High	Master Protein	Solyc02g078370.1.1	evidence_code:10F0H1E1IEG genomic_reference:SL2.50ch02 gene_region:37660706-37661650 transcript_region:SL2.50ch02:37660706..37661650+ functional_description:"Anther-specific protein TA-29 (AHRD V1 ***- TA29_TOBAC)"	0	19.638	25	5	8	5	314	33.5	6.16	24.83	5	29936.6	30434.4	36124	365015	237480	240267	35952.8	28618	25066.6	211142	351512	193716	80809.7
FALSE	High	Master Protein	Solyc07g063990.1.1	evidence_code:10F0H0E0IEG genomic_reference:SL2.50ch07 gene_region:63528557-63531698 transcript_region:SL2.50ch07:63528557..63531698- functional_description:"Unknown Protein (AHRD V1)"	0	44.181	23	12	17	12	815	93.9	4.53	52.61	12	52462.4	42285.7	50223.4	198327	152225	163939	55156.9	38252.3	33232.5	146039	144857	149119	24326.3
FALSE	High	Master Protein	Solyc10g078550.1.1	evidence_code:10F1H1E1IEG genomic_reference:SL2.50ch10 gene_region:59665351-59668393 transcript_region:SL2.50ch10:59665351..59668393- go_terms:GO:0004353 functional_description:"Glutamate dehydrogenase (AHRD V1 **** Q8L6A0_TOBAC); contains Interpro domain(s) IPR014362 Glutamate dehydrogenase "	0	42.817	30	9	18	7	411	44.6	6.67	53.63	9	43215.4	63403.3	62495.5	281978	289007	301415	39537.4	50090.4	40510.4	243397	266869	235298	249694
FALSE	High	Master Protein	Solyc02g092670.1.1	evidence_code:10F1H1E1IEG genomic_reference:SL2.50ch02 gene_region:48256556-48258820 transcript_region:SL2.50ch02:48256556..48258820- go_terms:GO:0004252 functional_description:"Subtilisin-like protease (AHRD V1 ***- A9XG40_TOBAC); contains Interpro domain(s) IPR015500 Peptidase S8, subtilisin-related "	0	123.039	42	22	68	19	754	79.9	6.34	219.58	22	291575	304759	620989	2.32376e+06	2.35232e+06	3.12887e+06	265535	282834	289979	2.15899e+06	2.11608e+06	2.02167e+06	525004
FALSE	High	Master Protein	Solyc04g079890.2.1	genomic_reference:SL2.50ch04 gene_region:61798328-61799451 transcript_region:SL2.50ch04:61798328..61799451+ go_terms:GO:0005515 functional_description:"Thaumatin-like protein (AHRD V1 ***- O24468_ARATH); contains Interpro domain(s) IPR001938 Thaumatin, pathogenesis-related "	0	60.103	36	6	138	6	247	25.4	5.21	487.88	6	228290	198193	467159	3.55751e+06	3.82455e+06	3.16401e+06	122431	180449	145802	2.59388e+06	2.95065e+06	2.86895e+06	483150
FALSE	High	Master Protein	Solyc07g007730.2.1	genomic_reference:SL2.50ch07 gene_region:2374606-2376176 transcript_region:SL2.50ch07:2374606..2376176- go_terms:GO:0030414 functional_description:"Defensin protein (AHRD V1 ***- B1N683_SOLPI); contains Interpro domain(s) IPR008177 Gamma Purothionin "	0.001	4.226	37	2	2	2	79	8.7	8.35	5.25	2	5312.61	18336.2	32917.5	94976.6	129484	100672	8589.61	16845.6	5761.56	70196.7	74404.7	105059	80239.3
FALSE	High	Master Protein	Solyc05g051750.2.1	genomic_reference:SL2.50ch05 gene_region:61277162-61281598 transcript_region:SL2.50ch05:61277162..61281598- functional_description:"Prosystemin (AHRD V1 ***- Q5MBK9_BETVU); contains Interpro domain(s) IPR009966 Prosystemin "	0	24.981	60	9	10	9	201	23	4.68	19.1	9	56774.1	57100.2	102959	313357	265467	346305	69568	53688.3	64142.8	255641	236711	214174	45721.5
FALSE	High	Master Protein	Solyc09g061840.2.1	genomic_reference:SL2.50ch09 gene_region:56053461-56059270 transcript_region:SL2.50ch09:56053461..56059270- go_terms:GO:0003988,GO:0003985 functional_description:"3-ketoacyl CoA thiolase 1 (AHRD V1 **** C8YNG6_PETHY); contains Interpro domain(s) IPR002155 Thiolase "	0	10.074	15	4	4	3	456	47.8	8.15	9.99	4	4384.09	4227.92	3677.1	17445.8	20141.6	13087.8	2878.25	1014.22	5548.55	12438	14290.9	11604.3	14051.8
FALSE	High	Master Protein	Solyc01g081620.2.1	genomic_reference:SL2.50ch01 gene_region:73325183-73327400 transcript_region:SL2.50ch01:73325183..73327400+ functional_description:"Vacuolar sorting protein (AHRD V1 *--- C6HJD3_AJECH); contains Interpro domain(s) IPR009291 Protein of unknown function DUF946, plant "	0	14.037	13	4	4	4	540	59.6	5.54	13.01	4	4018.5	6631.78	5325.14	27594.4	34276.3	29891.6	2341.1	3612.78	2723.46	23684.3	24327.1	21282.3	24500.9
FALSE	High	Master Protein	Solyc07g041920.2.1	genomic_reference:SL2.50ch07 gene_region:51867004-51869368 transcript_region:SL2.50ch07:51867004..51869368- go_terms:GO:0030984,GO:0004197 functional_description:"Cathepsin L-like cysteine proteinase (AHRD V1 **-* A7LJ78_DERVA); contains Interpro domain(s) IPR013128 Peptidase C1A, papain "	0	15.857	26	4	8	4	260	28.5	6.37	28.17	4	36399.8	34632.8	94797.9	559022	632492	748145	37504.8	68162.2	49727.6	417961	455919	517049	79349.6
FALSE	High	Master Protein	Solyc12g015690.1.1	evidence_code:10F0H1E1IEG genomic_reference:SL2.50ch12 gene_region:5671093-5671896 transcript_region:SL2.50ch12:5671093..5671896+ functional_description:"Fasciclin-like arabinogalactan protein 10 (AHRD V1 ***- A9XTL5_GOSHI); contains Interpro domain(s) IPR000782 FAS1 domain "	0	26.129	31	4	11	4	267	28.1	7.44	43.26	4	21850.7	14813.8	33772	103316	104811	130652	19268.3	19294	22552.1	84029.4	72980	70558.2	12168.1
FALSE	High	Master Protein	Solyc04g071610.2.1	genomic_reference:SL2.50ch04 gene_region:56171807-56173673 transcript_region:SL2.50ch04:56171807..56173673+ go_terms:GO:0006950 functional_description:"Water-stress inducible protein 3 (Fragment) (AHRD V1 ---- Q5G112_PINTA); contains Interpro domain(s) IPR003496 ABA/WDS induced protein "	0	12.796	45	4	5	4	110	12.5	7.01	16.15	4	15014.7	11810.5	53362	279534	241354	283390	23825.8	20926	21323.1	123913	137561	126837	17775
FALSE	High	Master Protein	Solyc07g053360.2.1	genomic_reference:SL2.50ch07 gene_region:59144379-59146118 transcript_region:SL2.50ch07:59144379..59146118+ functional_description:"Seed biotin-containing protein SBP65 (AHRD V1 *--- SBP65_PEA); contains Interpro domain(s) IPR004238 Late embryogenesis abundant protein "	0	30.027	23	8	10	8	532	56.4	5.55	31.63	8	81380.9	72160.6	153831	598647	579143	637786	60343.6	55524.7	42650.1	270001	268884	293560	70194.2
FALSE	High	Master Protein	Solyc07g008710.2.1	genomic_reference:SL2.50ch07 gene_region:3683904-3685158 transcript_region:SL2.50ch07:3683904..3685158+ go_terms:GO:0009607 functional_description:"Major latex-like protein (AHRD V1 **-- B5THI3_PANGI); contains Interpro domain(s) IPR000916 Bet v I allergen "	0	18.014	33	5	8	5	159	18.4	5.55	25.3	5	46298.9	45945.7	105007	367950	328836	552717	29883.5	48467.4	36324.6	153018	199185	140553	61786.3
FALSE	High	Master Protein	Solyc02g085730.2.1	genomic_reference:SL2.50ch02 gene_region:43109536-43111867 transcript_region:SL2.50ch02:43109536..43111867+ go_terms:GO:0046423 functional_description:"Allene oxide cyclase (AHRD V1 **** Q9LEG5_SOLLC); contains Interpro domain(s) IPR009410 Allene oxide cyclase "	0	8.584	16	3	3	3	244	26.5	8.56	9.37	3	26909	33345.4	39126.2	98078.4	99024.8	101686	9303.92	9579.66	10738.4	33640.7	34221.6	39225.4	30983.8
FALSE	High	Master Protein	Solyc09g084490.2.1	genomic_reference:SL2.50ch09 gene_region:64538262-64539947 transcript_region:SL2.50ch09:64538262..64539947+ go_terms:GO:0009611 functional_description:"Proteinase inhibitor I (AHRD V1 ***- Q53X28_SOLTU); contains Interpro domain(s) IPR000864 Proteinase inhibitor I13, potato inhibitor I "	0	11.163	45	3	4	3	110	12.4	7.14	14.88	3	25982.8	12751.6	47816.5	227743	269375	323852	9541.51	4535.55	10695	79974.8	76280.7	91430.3	15309.2
FALSE	High	Master Protein	Solyc07g064600.2.1	genomic_reference:SL2.50ch07 gene_region:63895656-63897681 transcript_region:SL2.50ch07:63895656..63897681- go_terms:GO:0005515,GO:0004521 functional_description:"Endoribonuclease L-PSP family protein (AHRD V1 **-* D7LAZ0_ARALY); contains Interpro domain(s) IPR019897 YjgF-like protein, conserved site "	0	46.409	61	11	32	11	174	18.1	6.09	106.32	11	614857	546655	1.47378e+06	6.07247e+06	5.40487e+06	7.10501e+06	225535	415668	413063	1.45626e+06	1.70789e+06	1.79633e+06	320067
FALSE	High	Master Protein	Solyc04g081810.2.1	genomic_reference:SL2.50ch04 gene_region:63295981-63300139 transcript_region:SL2.50ch04:63295981..63300139- go_terms:GO:0004252 functional_description:"Subtilisin-like protease (AHRD V1 **-- Q9ZSP5_ARATH); contains Interpro domain(s) IPR015500 Peptidase S8, subtilisin-related "	0	115.928	38	19	66	19	783	83.2	6.7	209.22	19	109666	174135	395498	2.0891e+06	2.15667e+06	2.32608e+06	108302	134354	99743.1	439313	461201	391673	925688
FALSE	High	Master Protein	Solyc01g099580.1.1	evidence_code:10F0H1E0IEG genomic_reference:SL2.50ch01 gene_region:81533868-81537652 transcript_region:SL2.50ch01:81533868..81537652- functional_description:"Desiccation-related protein PCC13-62 (AHRD V1 *-*- B6TNA6_MAIZE); contains Interpro domain(s) IPR011424 C1-like "	0	47.081	18	7	21	2	575	64.6	6.4	88.82	7	4229.77	27844.8	28473.5	33746.1	35831.3	38353.7	24446	20935.3	21761.5	444499	329066	360204	122976
FALSE	High	Master Protein	Solyc12g015790.1.1	evidence_code:10F0H1E0IEG genomic_reference:SL2.50ch12 gene_region:5798819-5799556 transcript_region:SL2.50ch12:5798819..5799556+ go_terms:GO:0042256 functional_description:"Translation initiation factor 6 (AHRD V1 ***- D3TPG6_GLOMM); contains Interpro domain(s) IPR002769 Translation initiation factor IF6 "	0	5.589	13	2	2	2	245	26.8	4.86	5.49	2	1454.94	4118.46	2919.38	7485.24	2719.41	5295.95	5466.8	3101.09	2672.53	16683.8	21034	20600.6	3731.78
FALSE	High	Master Protein	Solyc07g055780.2.1	genomic_reference:SL2.50ch07 gene_region:61037567-61042512 transcript_region:SL2.50ch07:61037567..61042512+ functional_description:"Os06g0207500 protein (Fragment) (AHRD V1 ***- Q0DDQ9_ORYSJ); contains Interpro domain(s) IPR004253 Protein of unknown function DUF231, plant "	0	7.197	13	3	3	3	349	40.4	7.2	6.17	3	10202.3	11169.1	5430.84	9619.33	10559.1	10927	7603.46	10843.4	8729.41	43723.1	30830.6	31070.1	12127.2
FALSE	High	Master Protein	Solyc06g074850.2.1	genomic_reference:SL2.50ch06 gene_region:42773493-42776873 transcript_region:SL2.50ch06:42773493..42776873+ go_terms:GO:0042802,GO:0004185 functional_description:"Serine carboxypeptidase (AHRD V1 **** Q2Z1Y2_PRUMU); contains Interpro domain(s) IPR001563 Peptidase S10, serine carboxypeptidase "	0	20.588	20	7	8	6	494	56	6.6	28.49	7	88445.3	84651.3	87648.2	61807.6	101178	78170	47779.9	31550.7	101624	370413	140783	268519	324427
FALSE	High	Master Protein	Solyc11g073210.1.1	evidence_code:10F0H1E1IEG genomic_reference:SL2.50ch11 gene_region:53336599-53337839 transcript_region:SL2.50ch11:53336599..53337839+ go_terms:GO:0045735 functional_description:"Legumin 11S-globulin (AHRD V1 **-- Q39770_GINBI); contains Interpro domain(s) IPR014710 RmlC-like jelly roll fold "	0	59.379	62	17	37	11	356	38.3	7.72	108.13	17	84970.1	113588	177920	232055	336464	330535	101365	92284.5	65983.3	929571	916889	834774	1.5161e+06
FALSE	High	Master Protein	Solyc06g073190.2.1	genomic_reference:SL2.50ch06 gene_region:41483219-41485991 transcript_region:SL2.50ch06:41483219..41485991- go_terms:GO:0008865,GO:0008959 functional_description:"Fructokinase-like (AHRD V1 **-* Q307Z3_SOLTU); contains Interpro domain(s) IPR002173 Carbohydrate/puine kinase, PfkB, conserved site "	0	80.331	59	15	43	14	328	34.7	6.1	134.83	15	228301	446445	280622	401331	657930	581104	208309	234368	231202	1.59787e+06	1.50278e+06	1.66648e+06	1.18706e+06
FALSE	High	Master Protein	Solyc08g079910.1.1	evidence_code:10F0H1E0IEG genomic_reference:SL2.50ch08 gene_region:60497445-60499682 transcript_region:SL2.50ch08:60497445..60499682+ go_terms:GO:0004252 functional_description:"Subtilisin-like protease (AHRD V1 **-- Q9LWA3_SOLLC); contains Interpro domain(s) IPR015500 Peptidase S8, subtilisin-related "	0	83.982	28	14	43	14	745	79.5	6.1	150.25	14	241556	274903	327819	543924	645016	677144	234999	284002	181060	1.78634e+06	1.57132e+06	1.82721e+06	647387
FALSE	High	Master Protein	Solyc11g073200.1.1	evidence_code:10F0H1E1IEG genomic_reference:SL2.50ch11 gene_region:53332788-53334317 transcript_region:SL2.50ch11:53332788..53334317- go_terms:GO:0045735 functional_description:"Legumin 11S-globulin (AHRD V1 **-- Q39770_GINBI); contains Interpro domain(s) IPR014710 RmlC-like jelly roll fold "	0	62.277	61	16	40	10	356	38.1	6.27	123.48	16	173787	214556	150810	292379	688760	500189	97113.2	108000	130998	1.40696e+06	1.34908e+06	1.1899e+06	2.09311e+06
FALSE	High	Master Protein	Solyc07g055790.1.1	evidence_code:10F0H1E0IEG genomic_reference:SL2.50ch07 gene_region:61044778-61047041 transcript_region:SL2.50ch07:61044778..61047041+ functional_description:"Os06g0207500 protein (Fragment) (AHRD V1 ***- Q0DDQ9_ORYSJ); contains Interpro domain(s) IPR004253 Protein of unknown function DUF231, plant "	0	6.082	7	2	2	2	344	39.5	8.1	3.27	2	5213.58	5782.05	8945.47	16872.8	22807.6	6784.45	4867.31	6705.86	4907.27	45021.3	32306.3	46185.9	33491.1
FALSE	High	Master Protein	Solyc05g052100.2.1	genomic_reference:SL2.50ch05 gene_region:61566143-61571553 transcript_region:SL2.50ch05:61566143..61571553- go_terms:GO:0004353 functional_description:"Glutamate dehydrogenase (AHRD V1 **** Q94IA5_BRANA); contains Interpro domain(s) IPR014362 Glutamate dehydrogenase "	0	20.607	22	7	8	6	413	44.9	6.76	22.74	7	10406	18523.3	29836.1	20000.3	33454.5	14839.8	15660.6	10298.1	20631	54709.2	59009.7	62318.1	179443
FALSE	High	Master Protein	Solyc09g010090.2.1	genomic_reference:SL2.50ch09 gene_region:3480545-3484159 transcript_region:SL2.50ch09:3480545..3484159+ go_terms:GO:0005975 functional_description:"Beta-fructofuranosidase insoluble isoenzyme 2 (AHRD V1 **-- B6U1H5_MAIZE); contains Interpro domain(s) IPR018053 Glycoside hydrolase, family 32, active site IPR013148 Glycosyl hydrolases family 32, N-terminal IPR001362 Glycoside hydrolase, family 32 "	0	13.938	14	5	6	4	583	66.2	7.37	18.44	5	7659.95	13348.1	11254.6	16813.7	14827.2	21844.8	9334.55	8478.46	8739.5	45401.2	43240.9	42781.6	33773
FALSE	High	Master Protein	Solyc02g087250.2.1	genomic_reference:SL2.50ch02 gene_region:44273725-44285278 transcript_region:SL2.50ch02:44273725..44285278- go_terms:GO:0010181,GO:0003723 functional_description:"Group II intron splicing factor CRS1-like (AHRD V1 *--- Q5JK63_ORYSJ); contains Interpro domain(s) IPR001890 RNA-binding, CRM domain "	0	5.075	4	3	3	3	1261	141.3	9.19	6.66	3	1636.07	3782.84	5721.24	4705.07	8316.65	5563.2	1369.24	2276.44	3166.95	16556.6	16104.7	12456.1	8077.09
FALSE	High	Master Protein	Solyc12g094460.1.1	evidence_code:10F0H1E1IEG genomic_reference:SL2.50ch12 gene_region:63011767-63015430 transcript_region:SL2.50ch12:63011767..63015430- go_terms:GO:0055114 functional_description:"Laccase-2 (AHRD V1 **-- LAC2_ORYSJ); contains Interpro domain(s) IPR001117 Multicopper oxidase, type 1 "	0	47.522	28	10	19	9	544	61	9.11	74.92	10	53523.5	53475.1	53460.1	92755.2	159887	108875	44718.7	63168.2	54623	349043	256620	270016	603858
FALSE	High	Master Protein	Solyc02g082300.2.1	genomic_reference:SL2.50ch02 gene_region:40588459-40590397 transcript_region:SL2.50ch02:40588459..40590397+ functional_description:"AT-hook motif nuclear localized protein 2 (AHRD V1 *-*- A1A6F0_ORYSJ); contains Interpro domain(s) IPR005175 Protein of unknown function DUF296 "	0	16.244	19	2	6	2	261	26.9	5.07	29.93	2	1795.11	1503.26	4078.99	5860.6	6802.2	4918.99	3571.41	2731.5	4411.32	16160.1	12279.7	13523	2933.42
FALSE	High	Master Protein	Solyc01g111070.2.1	genomic_reference:SL2.50ch01 gene_region:89223425-89225729 transcript_region:SL2.50ch01:89223425..89225729+ go_terms:GO:0008415,GO:0008152,GO:0009058 functional_description:"Chalcone synthase family protein (AHRD V1 ***- Q460V0_ARATH); contains Interpro domain(s) IPR011141 Polyketide synthase, type III "	0	12.816	19	5	9	5	383	42.4	5.67	20.54	5	32762.6	27300.7	57798	51553.2	105910	90027.6	21102.8	18279.8	14062	170574	167693	168809	247191
FALSE	High	Master Protein	Solyc01g058390.2.1	genomic_reference:SL2.50ch01 gene_region:59252697-59258614 transcript_region:SL2.50ch01:59252697..59258614- go_terms:GO:0004335 functional_description:"Galactokinase (AHRD V1 **** B6V3B9_CUCME); contains Interpro domain(s) IPR000705 Galactokinase "	0	38.793	29	10	13	10	500	54.5	6.29	49.16	10	12968	15059	18576.3	36795	34582.8	35354.8	15324.6	15600.5	10780.7	70589.7	78302.7	66444.2	88684.8
FALSE	High	Master Protein	Solyc05g013720.2.1	genomic_reference:SL2.50ch05 gene_region:7017520-7023848 transcript_region:SL2.50ch05:7017520..7023848- go_terms:GO:0008152,GO:0005975 functional_description:"Alpha-galactosidase (AHRD V1 *-*- D4LCA1_9FIRM); contains Interpro domain(s) IPR013785 Aldolase-type TIM barrel "	0	36.127	19	8	13	8	632	70.9	7.77	46.15	8	35027.1	43191.8	25637.6	53243.8	129646	64270.1	38221.8	32342.9	29861.4	160852	155955	162852	250499
FALSE	High	Master Protein	Solyc09g092450.2.1	genomic_reference:SL2.50ch09 gene_region:66882726-66893693 transcript_region:SL2.50ch09:66882726..66893693- go_terms:GO:0016208 functional_description:"Long-chain-fatty-acid CoA ligase (AHRD V1 ***- Q9LK39_ARATH); contains Interpro domain(s) IPR000873 AMP-dependent synthetase and ligase "	0	10.664	7	4	4	4	723	80.4	8.15	12.53	4	2384.26	5548.37	5131.73	9092.88	7373.96	10242.1	4212.12	3049.84	1887.56	17314.2	16531	16341.4	32517.5
FALSE	High	Master Protein	Solyc07g006650.2.1	genomic_reference:SL2.50ch07 gene_region:1517595-1522933 transcript_region:SL2.50ch07:1517595..1522933- go_terms:GO:0005975,GO:0009045 functional_description:"Xylose isomerase (AHRD V1 ***- B9T2E0_RICCO); contains Interpro domain(s) IPR013452 Xylose isomerase, bacterial type "	0	63.228	47	14	36	14	398	44.6	5.8	99.49	14	136005	131695	157340	208778	256121	226867	90087.1	114388	112085	460238	358190	438859	346002
FALSE	High	Master Protein	Solyc03g111860.1.1	evidence_code:10F0H1E0IEG genomic_reference:SL2.50ch03 gene_region:56517022-56518716 transcript_region:SL2.50ch03:56517022..56518716- functional_description:"Glyoxal oxidase (AHRD V1 ***- B6SXT7_MAIZE); contains Interpro domain(s) IPR009880 Glyoxal oxidase, N-terminal "	0	62.516	32	13	31	13	564	62.4	9.76	92.87	13	47504.8	62088.5	46325.4	126537	93964.5	69042.5	51903.1	35941.4	22622.2	203090	169354	151966	592640
FALSE	High	Master Protein	Solyc02g093310.2.1	genomic_reference:SL2.50ch02 gene_region:48793892-48797052 transcript_region:SL2.50ch02:48793892..48797052- go_terms:GO:0023034,GO:0006629,GO:0005975 functional_description:"MAP-like protein kinase (AHRD V1 **-- O23190_ARATH); contains Interpro domain(s) IPR017946 PLC-like phosphodiesterase, TIM beta/alpha-barrel domain "	0	17.148	12	4	5	4	412	45.4	7.59	17.15	4	36557.4	35297.5	33277.1	66021.1	92379.4	67314.2	20022.6	24409	23983	116646	147415	126021	68486.4
FALSE	High	Master Protein	Solyc06g075900.1.1	evidence_code:10F0H0E0IEG genomic_reference:SL2.50ch06 gene_region:43527931-43529253 transcript_region:SL2.50ch06:43527931..43529253+ functional_description:"Erythrocyte membrane-associated giant protein antigen 332 containing protein (AHRD V1 ***- A2EA78_TRIVA)"	0	25.212	28	5	5	5	338	37.4	4.06	23.65	5	15814	20361.7	32093.9	52405.4	49736.6	36768.5	17724.3	26312.2	21410.4	67065.3	84845.6	82659.5	18978.1
FALSE	High	Master Protein	Solyc01g080280.2.1	genomic_reference:SL2.50ch01 gene_region:72039739-72045026 transcript_region:SL2.50ch01:72039739..72045026+ go_terms:GO:0004356 functional_description:"Glutamine synthetase (AHRD V1 ***- B5LAU9_CAPAN); contains Interpro domain(s) IPR008146 Glutamine synthetase, catalytic region "	0	17.959	18	5	7	4	432	47.5	6.73	21.42	5	35262.1	49603.1	46052.5	85429.1	95046.8	99984.7	30563.8	41184.7	25010.7	161627	156853	140869	91574.9
FALSE	High	Master Protein	Solyc02g062460.2.1	genomic_reference:SL2.50ch02 gene_region:28653823-28656374 transcript_region:SL2.50ch02:28653823..28656374+ go_terms:GO:0010302 functional_description:"2-oxoglutarate-dependent dioxygenase (AHRD V1 **** B9GL08_POPTR); contains Interpro domain(s) IPR005123 Oxoglutarate and iron-dependent oxygenase "	0	22.885	30	6	8	6	321	36.5	5.8	28.34	6	42712.1	51314.2	39301.1	73570.3	41440.6	66672.6	23867.3	22949.7	24940.3	94825.2	110510	77980.8	102871
FALSE	High	Master Protein	Solyc12g100120.1.1	evidence_code:10F0H1E1IEG genomic_reference:SL2.50ch12 gene_region:65308503-65313592 transcript_region:SL2.50ch12:65308503..65313592+ functional_description:"Acetyl-CoA carboxylase-like protein (AHRD V1 *-*- Q8ABH3_BACTN); contains Interpro domain(s) IPR012878 Protein of unknown function DUF1680 "	0	9.604	6	5	7	5	865	96.2	6.35	16.44	5	9262.59	12998.3	8214.82	24056.8	28494.3	24737.4	8712.49	8537.27	12162.7	36837	42517.5	38316.7	27416.7
FALSE	High	Master Protein	Solyc00g009040.2.1	genomic_reference:SL2.50ch00 gene_region:8760796-8764776 transcript_region:SL2.50ch00:8760796..8764776+ go_terms:GO:0008143,GO:0003743 functional_description:"Polyadenylate-binding protein 2 (AHRD V1 **** B6U4M0_MAIZE); contains Interpro domain(s) IPR006515 Polyadenylate binding protein, human types 1, 2, 3, 4 "	0	22.88	15	7	7	7	649	70.6	7.8	19.7	7	6921.27	6648.72	13508.2	22573.3	16599.9	30866.6	4606.8	9016.41	6540.83	38607.2	33881.4	33751.4	43111.9
FALSE	High	Master Protein	Solyc02g093830.2.1	genomic_reference:SL2.50ch02 gene_region:49113784-49119691 transcript_region:SL2.50ch02:49113784..49119691+ go_terms:GO:0004345 functional_description:"Glucose-6-phosphate 1-dehydrogenase (AHRD V1 **** Q2XTC4_SOLTU); contains Interpro domain(s) IPR001282 Glucose-6-phosphate dehydrogenase "	0	25.936	20	8	12	8	511	58.5	6.87	31.71	8	3054.99	11020.4	7676.99	27797.1	12848	6674.48	2629.68	3013.11	2838.55	24384.4	25233.1	22032.8	34775.9
FALSE	High	Master Protein	Solyc04g014510.2.1	genomic_reference:SL2.50ch04 gene_region:4779960-4784217 transcript_region:SL2.50ch04:4779960..4784217+ go_terms:GO:0004356 functional_description:"Glutamine synthetase (AHRD V1 ***- Q5QJ64_9SOLA); contains Interpro domain(s) IPR008146 Glutamine synthetase, catalytic region "	0	18.297	19	5	7	3	356	39.2	5.88	22.45	5	7754.71	10598.3	12214.1	18653.2	35184.1	26544.9	7116.8	7354.64	4684.83	35705	38718	43885.1	38763.7
FALSE	High	Master Protein	Solyc05g012540.2.1	genomic_reference:SL2.50ch05 gene_region:5781470-5784350 transcript_region:SL2.50ch05:5781470..5784350+ go_terms:GO:0004566 functional_description:"Heparanase (AHRD V1 ***- C5IFK6_ORYSI); contains Interpro domain(s) IPR005199 Glycoside hydrolase family 79, N-terminal "	0	32.255	26	9	14	9	443	49.7	8.09	43.56	9	26542.5	35980.8	41092.8	85717.8	96371.7	93413.9	27145.9	35121.9	24835.2	168172	119663	117561	191593
FALSE	High	Master Protein	Solyc10g085650.1.1	evidence_code:10F0H1E0IEG genomic_reference:SL2.50ch10 gene_region:64088518-64091365 transcript_region:SL2.50ch10:64088518..64091365+ go_terms:GO:0005975 functional_description:"Beta-fructofuranosidase insoluble isoenzyme 2 (AHRD V1 **-- B6U1H5_MAIZE); contains Interpro domain(s) IPR001362 Glycoside hydrolase, family 32 "	0	45.424	23	10	25	9	575	66.3	6.99	73.46	10	36933.8	70630	68162.2	82009.8	91338.4	100005	37947	34859.2	32764.4	124099	132229	133852	209704
FALSE	High	Master Protein	Solyc06g066800.1.1	evidence_code:10F1H1E1IEG genomic_reference:SL2.50ch06 gene_region:38377440-38378177 transcript_region:SL2.50ch06:38377440..38378177+ functional_description:"Glycosyl transferase family 8 (AHRD V1 **-- B8HXH4_CYAP4)"	0	8.026	16	3	4	2	245	28.6	5.68	11.58	3	24155.9	21734.9	31435.3	51345.4	54683.7	43202.5	16107.3	16934.9	15936.1	64879.2	77878.7	66530	37017.1
FALSE	High	Master Protein	Solyc01g090350.2.1	genomic_reference:SL2.50ch01 gene_region:75816344-75817104 transcript_region:SL2.50ch01:75816344..75817104- go_terms:GO:0006869 functional_description:"Non-specific lipid-transfer protein (AHRD V1 ***- B9RD07_RICCO); contains Interpro domain(s) IPR013770 Plant lipid transfer protein and hydrophobic protein, helical "	0	11.727	23	2	4	2	120	12.4	7.87	12.1	2	1426.17	5035.73	8261.61	40601.8	51637.4	98749	1393.4	739.282	2047.51	82213.9	76084.8	86883	12113.8
FALSE	High	Master Protein	Solyc11g071650.1.1	evidence_code:10F0H1E0IEG genomic_reference:SL2.50ch11 gene_region:52146575-52151986 transcript_region:SL2.50ch11:52146575..52151986+ go_terms:GO:0005975 functional_description:"Beta-D-glucosidase (AHRD V1 ***- Q7XAS3_GOSHI); contains Interpro domain(s) IPR001764 Glycoside hydrolase, family 3, N-terminal "	0	36.581	21	10	13	10	667	73.2	9	41.15	10	22048.5	27655.5	30431.7	53223.4	39230.7	64130.2	8814.77	18655.1	21543.7	71368.5	66945.2	61975.3	121276
FALSE	High	Master Protein	Solyc04g074640.2.1	genomic_reference:SL2.50ch04 gene_region:58163011-58168188 transcript_region:SL2.50ch04:58163011..58168188- go_terms:GO:0005031 functional_description:"L-ascorbate peroxidase (AHRD V1 ***- A8JG56_CHLRE); contains Interpro domain(s) IPR002207 Plant ascorbate peroxidase "	0	10.186	15	4	4	3	345	37.7	7.78	8.6	4	5376.42	7096.66	7578.38	12307.2	15722.2	15349.5	4051.51	1742.64	5752.45	19434.9	17411.9	14773.1	4740.59
FALSE	High	Master Protein	Solyc05g056170.2.1	genomic_reference:SL2.50ch05 gene_region:64706396-64710169 transcript_region:SL2.50ch05:64706396..64710169+ go_terms:GO:0004397,GO:0045548 functional_description:"Phenylalanine ammonia-lyase (AHRD V1 **** Q50EX7_PETHY); contains Interpro domain(s) IPR005922 Phenylalanine ammonia-lyase "	0	68.192	28	17	31	12	709	77.4	6.64	95.09	17	50234.6	94769.3	98554.7	185738	220932	202178	54348.3	47089.4	52860.4	252386	189826	232751	450953
FALSE	High	Master Protein	Solyc12g042350.1.1	evidence_code:10F0H0E0IEG genomic_reference:SL2.50ch12 gene_region:42937150-42938428 transcript_region:SL2.50ch12:42937150..42938428+ functional_description:"Unknown Protein (AHRD V1)"	0	13.832	7	2	3	2	323	35.8	3.89	16.26	2	8355.07	3377.82	10666.8	35118	13483.8	36548.2	5891.58	2868.62	5754.17	38975.2	31048.2	23916.7	6614.02
FALSE	High	Master Protein	Solyc03g071690.2.1	genomic_reference:SL2.50ch03 gene_region:41282493-41284402 transcript_region:SL2.50ch03:41282493..41284402- go_terms:GO:0005344,GO:0019825 functional_description:"Non-symbiotic hemoglobin 2 (AHRD V1 **-- D7L8Z8_ARALY); contains Interpro domain(s) IPR001032 Leghaemoglobin "	0.001	4.117	14	2	2	2	156	17.7	6.21	3.06	2	21115.8	24146.6	32218.3	72256.8	72606.9	60093.5	7576.76	21426.8	29888.3	74347.9	70346.5	74435	28660.9
FALSE	High	Master Protein	Solyc11g012410.1.1	evidence_code:10F1H1E1IEG genomic_reference:SL2.50ch11 gene_region:5242451-5246401 transcript_region:SL2.50ch11:5242451..5246401+ go_terms:GO:0004437 functional_description:"Inositol monophosphatase 3 (AHRD V1 ***- B6TEX0_MAIZE); contains Interpro domain(s) IPR000760 Inositol monophosphatase "	0	11.743	15	3	5	3	268	29	5.52	10.45	3	25613	33039.9	44437.5	71314.3	100933	94732.3	24650	26123.5	24680.6	86192.9	99200.1	93091.9	74133
FALSE	High	Master Protein	Solyc05g051250.2.1	genomic_reference:SL2.50ch05 gene_region:60677819-60681135 transcript_region:SL2.50ch05:60677819..60681135- go_terms:GO:0004356 functional_description:"Glutamine synthetase (AHRD V1 ***- A9PB10_POPTR); contains Interpro domain(s) IPR008146 Glutamine synthetase, catalytic region "	0	20.076	21	5	8	4	356	38.9	6.13	28.7	5	1741.36	1700.58	1720.97	10656.4	8647.5	3497.04	1990.65	2131.1	1850.19	7421.11	6972.41	6523.71	27445.8
FALSE	High	Master Protein	Solyc09g091520.1.1	evidence_code:10F0H1E0IEG genomic_reference:SL2.50ch09 gene_region:66128811-66131811 transcript_region:SL2.50ch09:66128811..66131811+ go_terms:GO:0005515,GO:0005507 functional_description:"60S acidic ribosomal protein P0 (AHRD V1 ***- D7LEE5_ARALY); contains Interpro domain(s) IPR001790 Ribosomal protein L10 "	0	18.633	26	4	11	3	320	34.6	5.24	38.85	4							5404.85	8381.81	5090.71	31603.3	34482.7	23437.5	124840
FALSE	High	Master Protein	Solyc12g098330.1.1	evidence_code:10F1H1E1IEG genomic_reference:SL2.50ch12 gene_region:64219819-64222066 transcript_region:SL2.50ch12:64219819..64222066+ go_terms:GO:0003735,GO:0005515 functional_description:"60S ribosomal protein L13a-like protein (AHRD V1 ***- Q3HRW1_SOLTU); contains Interpro domain(s) IPR005755 Ribosomal protein L13, eukaryotic/archaeal "	0	15.641	28	7	16	2	206	23.5	10.61	32.88	7	27760.8	33331.5	26497.2	2155.93	6252.56	2880.4	34785	28580.3	26662.2	29922.8	24147.7	22161.6	127485
FALSE	High	Master Protein	Solyc10g037980.1.1	evidence_code:10F1H1E1IEG genomic_reference:SL2.50ch10 gene_region:18289502-18294754 transcript_region:SL2.50ch10:18289502..18294754+ go_terms:GO:0005515 functional_description:"Thioredoxin domain-containing protein 17 (AHRD V1 ***- D3PHN2_9MAXI); contains Interpro domain(s) IPR010357 Protein of unknown function DUF953, thioredoxin-like "	0	7.766	21	3	5	3	132	15.1	6.54	15.6	3	35842.7	32743.7	20386.4	2743.5	9434.77	1616.14	44165	44069.3	55528.2	23729.7	32987.1	32848.4	12996.6
FALSE	High	Master Protein	Solyc12g039120.1.1	evidence_code:10F1H1E1IEG genomic_reference:SL2.50ch12 gene_region:37883272-37884761 transcript_region:SL2.50ch12:37883272..37884761- go_terms:GO:0005840 functional_description:"40S ribosomal protein S19-like (AHRD V1 ***- Q2VCJ6_SOLTU); contains Interpro domain(s) IPR001266 Ribosomal protein S19e "	0	15.464	44	6	8	3	143	16	10.1	19.1	6	18021.9	20103.6	28857	3056.42	5551.54	561.305	24324.2	31662.1	22815	21457.8	11058.7	9352.6	85194.8
FALSE	High	Master Protein	Solyc06g072570.2.1	genomic_reference:SL2.50ch06 gene_region:41145493-41149587 transcript_region:SL2.50ch06:41145493..41149587+ go_terms:GO:0004842 functional_description:"Ubiquitin-conjugating enzyme E2 1 (AHRD V1 **** UBC1_SCHPO); contains Interpro domain(s) IPR015940 Ubiquitin-associated/translation elongation factor EF1B, N-terminal, eukaryote IPR000608 Ubiquitin-conjugating enzyme, E2 "	0	16.426	49	7	9	7	194	21.4	5.11	23.09	7	55229.1	50924	34820.4	7888.82	17639.8	3391.91	63488.3	59205.3	68458.7	42205.6	51290.5	37704.2	40677.1
FALSE	High	Master Protein	Solyc07g055230.2.1	genomic_reference:SL2.50ch07 gene_region:60660818-60663114 transcript_region:SL2.50ch07:60660818..60663114+ go_terms:GO:0003735 functional_description:"50S ribosomal protein L5 (AHRD V1 ***- RL5_XANP2); contains Interpro domain(s) IPR002132 Ribosomal protein L5 "	0	15.758	18	3	10	3	181	20.8	9.92	28.2	3	128266	146231	98165.9	46840.2	22498.9	15495.7	142468	153155	165128	146737	95953.9	92026.1	764185
FALSE	High	Master Protein	Solyc06g064630.2.1	genomic_reference:SL2.50ch06 gene_region:36660253-36662744 transcript_region:SL2.50ch06:36660253..36662744- go_terms:GO:0005840 functional_description:"Ribosomal protein L15 (AHRD V1 ***- B9GPA1_POPTR); contains Interpro domain(s) IPR000439 Ribosomal protein L15e "	0	17.701	30	5	6	5	204	24.2	11.49	19.44	5	122305	131878	120161	31821.1	10809.8	60217.4	116104	143395	131548	159793	97845.1	105351	305819
FALSE	High	Master Protein	Solyc05g053670.2.1	genomic_reference:SL2.50ch05 gene_region:62873908-62876249 transcript_region:SL2.50ch05:62873908..62876249+ go_terms:GO:0003735,GO:0005515 functional_description:"60S ribosomal protein L13a-like protein (AHRD V1 ***- Q3HRW1_SOLTU); contains Interpro domain(s) IPR005755 Ribosomal protein L13, eukaryotic/archaeal "	0	16.283	28	7	18	2	206	23.5	10.54	44.28	7	343225	355478	344344	23932.1	140551	82172.1	391556	397023	391788	318469	242829	290238	1.04699e+06
FALSE	High	Master Protein	Solyc12g096540.1.1	evidence_code:10F1H1E1IEG genomic_reference:SL2.50ch12 gene_region:63756243-63758593 transcript_region:SL2.50ch12:63756243..63758593- functional_description:"40S ribosomal protein S10-like (AHRD V1 ***- Q2XPV4_SOLTU); contains Interpro domain(s) IPR005326 Plectin/S10, N-terminal "	0	19.348	38	6	13	2	180	19.8	9.79	28.8	6	16528.9	17778.5	17153.7	4945.83	1714.53	8177.13	23751.1	6699.37	13820.2	20145.8	12583.7	14058.9	53238.8
FALSE	High	Master Protein	Solyc01g095420.2.1	genomic_reference:SL2.50ch01 gene_region:78437977-78440511 transcript_region:SL2.50ch01:78437977..78440511- go_terms:GO:0005507 functional_description:"Unknown Protein (AHRD V1)"	0.001	4.431	11	2	2	2	243	27.4	9.91	2.79	2	22891.8	28601.1	21812.1	8105.84	9934.84	1516.94	22935	24890.5	18937.5	23378.1	15549	19401.2	36753.6
FALSE	High	Master Protein	Solyc07g008370.2.1	genomic_reference:SL2.50ch07 gene_region:3146832-3149440 transcript_region:SL2.50ch07:3146832..3149440+ go_terms:GO:0003735,GO:0042803 functional_description:"60S ribosomal protein L7 (AHRD V1 ***- D7MY49_ARALY); contains Interpro domain(s) IPR005998 Ribosomal protein L7, eukaryotic "	0	40.362	45	11	33	4	242	28	9.95	81.44	11	55443	76991.6	51278.7	16370.9	22623.1	13420	85221.6	81681.6	67589.2	47856.2	65831.5	38749.2	258680
FALSE	High	Master Protein	Solyc06g073300.1.1	evidence_code:10F1H1E1IEG genomic_reference:SL2.50ch06 gene_region:41549960-41550367 transcript_region:SL2.50ch06:41549960..41550367- go_terms:GO:0003735 functional_description:"60S ribosomal protein L27 (AHRD V1 ***- A5C1Z2_VITVI); contains Interpro domain(s) IPR001141 Ribosomal protein L27e "	0	18.455	33	5	11	3	135	15.6	10.45	27.34	5	106575	138319	76659.1	11796.1	55429.3	23252.7	162729	99178.7	137040	100496	78414.5	80623.6	547746
FALSE	High	Master Protein	Solyc12g062250.1.1	evidence_code:10F0H1E1IEG genomic_reference:SL2.50ch12 gene_region:49501289-49506485 transcript_region:SL2.50ch12:49501289..49506485+ go_terms:GO:0005515 functional_description:"5&apos-AMP-activated protein kinase beta-1 subunit (AHRD V1 *--- C6LYW2_GIALA); contains Interpro domain(s) IPR001478 PDZ/DHR/GLGF "	0	19.519	12	4	10	4	573	64.2	6.79	35.99	4	43812.8	56302.9	46569.6	12402	26702.7	4958.49	36655.1	54220	58707.4	41495.9	44702.9	32317.6	202378
FALSE	High	Master Protein	Solyc09g066430.2.1	genomic_reference:SL2.50ch09 gene_region:60447742-60449945 transcript_region:SL2.50ch09:60447742..60449945+ go_terms:GO:0003735,GO:0003723 functional_description:"60S ribosomal protein L14 (AHRD V1 ***- D7MEJ2_ARALY); contains Interpro domain(s) IPR002784 Ribosomal protein L14 "	0	13.924	43	6	10	3	133	15.4	10.43	27.28	6	37394.9	33213	34005.1	5946.25	14069.5	8096.7	38409.8	50252.1	42978.4	24452.7	24194.8	21529.1	72134.2
FALSE	High	Master Protein	Solyc08g061850.2.1	genomic_reference:SL2.50ch08 gene_region:46828543-46831672 transcript_region:SL2.50ch08:46828543..46831672- go_terms:GO:0003735 functional_description:"Ribosomal protein (AHRD V1 ***- B3TLR8_ELAGV); contains Interpro domain(s) IPR005703 Ribosomal protein S3, eukaryotic/archaeal "	0	53.713	43	12	38	2	250	28	9.58	107.56	12	55215.6	68525.4	53653.8	10565.5	27214.5	12607.5	52703.3	60110.6	64160.4	42391.9	42887.2	38700.6	226405
FALSE	High	Master Protein	Solyc11g072230.1.1	evidence_code:10F0H1E0IEG genomic_reference:SL2.50ch11 gene_region:52534222-52535457 transcript_region:SL2.50ch11:52534222..52535457- go_terms:GO:0005515,GO:0008810 functional_description:"Glucan endo-1 3-beta-glucosidase 3 (AHRD V1 ***- B6TLN1_MAIZE); contains Interpro domain(s) IPR013781 Glycoside hydrolase, subgroup, catalytic core "	0	25.92	21	6	11	6	411	45.2	5.68	35.97	6	47361.4	61668.3	59101.4	12774.9	5139.21	5611.83	58719.3	51272.8	61686.4	19063.7	21863.1	15653.9	47101.9
FALSE	High	Master Protein	Solyc02g064680.2.1	genomic_reference:SL2.50ch02 gene_region:30333568-30339094 transcript_region:SL2.50ch02:30333568..30339094+ go_terms:GO:0016020,GO:0008152 functional_description:"Calcium-transporting ATPase 1 (AHRD V1 ***- Q7XBH9_CERRI); contains Interpro domain(s) IPR006408 ATPase, P-type, calcium-transporting, PMCA-type "	0.002	3.358	3	2	2	2	1017	111.2	6.06	2.97	2	3920.33	4016.12	3824.54	1001.66	1231.83	1116.75	3327.13	3038.22	3616.03	2786.54	2298.71	2310.76	10332
FALSE	High	Master Protein	Solyc11g006500.1.1	evidence_code:10F0H1E1IEG genomic_reference:SL2.50ch11 gene_region:1172855-1175999 transcript_region:SL2.50ch11:1172855..1175999- go_terms:GO:0016563,GO:0042802 functional_description:"Charged multivesicular body protein 5 (AHRD V1 **-- B6TYU1_MAIZE); contains Interpro domain(s) IPR005024 Snf7 "	0	14.849	23	4	9	4	232	25.8	4.88	25.2	4	22104.9	29523.1	21606.6	3756.38	5715.2	6449.13	34301.3	30192.7	25805.6	9494.33	9924.32	14603.6	3324.09
FALSE	High	Master Protein	Solyc06g064550.2.1	genomic_reference:SL2.50ch06 gene_region:36609568-36619733 transcript_region:SL2.50ch06:36609568..36619733+ go_terms:GO:0004072,GO:0004412 functional_description:"Aspartokinase-homoserine dehydrogenase (AHRD V1 **** O63067_SOYBN); contains Interpro domain(s) IPR001341 Aspartate kinase region "	0	11.68	8	5	5	4	919	100.7	6.07	11.31	5	35184	33917.1	20539.8	15695.8	7275.49	1349.17	42441.5	46764.6	41650.5	15295.9	17858.5	17615.7	52306.2
FALSE	High	Master Protein	Solyc03g112360.1.1	evidence_code:10F0H1E1IEG genomic_reference:SL2.50ch03 gene_region:56836935-56837381 transcript_region:SL2.50ch03:56836935..56837381+ go_terms:GO:0003735 functional_description:"60S ribosomal protein L27A (AHRD V1 ***- B6VC54_VERFO); contains Interpro domain(s) IPR001196 Ribosomal protein L15 "	0	8.763	22	3	7	2	148	16.4	10.46	22.24	3	232722	283246	316491	33653.1	104874	88277.8	247564	241536	234262	153727	175451	134844	451017
FALSE	High	Master Protein	Solyc12g036790.1.1	evidence_code:10F0H1E1IEG genomic_reference:SL2.50ch12 gene_region:32765403-32770909 transcript_region:SL2.50ch12:32765403..32770909- functional_description:"NADH-ubiquinone oxidoreductase subunit (AHRD V1 *-*- C1GT14_PARBA)"	0	6.985	33	2	2	2	121	14.3	8.79	8.56	2	27906.4	26768.8	18358.5	8791.15	7480.5	2046.64	25130.3	30450	26282.4	10262.1	14776.7	12193.9	7269.67
FALSE	High	Master Protein	Solyc01g068040.1.1	evidence_code:10F0H0E0IEG genomic_reference:SL2.50ch01 gene_region:69461769-69462605 transcript_region:SL2.50ch01:69461769..69462605+ go_terms:GO:0003676 functional_description:"3-5 exonuclease/ nucleic acid binding protein (AHRD V1 ***- B6TKY2_MAIZE); contains Interpro domain(s) IPR012337 Polynucleotidyl transferase, ribonuclease H fold "	0	14.531	26	5	7	5	278	33.4	8.88	21.96	5	66785.2	75486	57734.5	9322.29	16356.7	9916.22	79224.5	68886.4	76736.3	26048.4	25797.8	17298.9	107841
FALSE	High	Master Protein	Solyc04g082640.2.1	genomic_reference:SL2.50ch04 gene_region:63847522-63851069 transcript_region:SL2.50ch04:63847522..63851069- functional_description:"Unknown Protein (AHRD V1)"	0	11.597	25	3	5	3	169	17.7	8.98	16.26	3	120118	83348.2	76664.3	25099.5	44632	3989.28	108865	116125	109459	38653.7	51867.8	52152	115213
FALSE	High	Master Protein	Solyc12g096770.1.1	evidence_code:10F0H1E1IEG genomic_reference:SL2.50ch12 gene_region:63889035-63890360 transcript_region:SL2.50ch12:63889035..63890360+ go_terms:GO:0016747 functional_description:"Hydroxycinnamoyl CoA quinate transferase (AHRD V1 **-- D6BK25_CYNSC); contains Interpro domain(s) IPR003480 Transferase "	0	6.031	7	3	3	3	441	50.7	6.11	6.95	3	32016.1	29751.6	20177	4213.29	13643.5	103.321	18751.6	20290.9	21892.5	10425.4	12171.3	9166.64	63886.4
FALSE	High	Master Protein	Solyc12g096150.1.1	evidence_code:10F1H1E1IEG genomic_reference:SL2.50ch12 gene_region:63525594-63526796 transcript_region:SL2.50ch12:63525594..63526796+ go_terms:GO:0005840 functional_description:"60S ribosomal protein L13 (AHRD V1 ***- Q3HRY7_SOLTU); contains Interpro domain(s) IPR001380 Ribosomal protein L13e "	0	37.487	45	9	22	2	206	23.5	11.08	76.47	9	56072.6	71636	68914.6	3494.6	21179.3	31995.6	55177.4	76351.9	60725.2	38876.9	27433.8	32826.2	183196
FALSE	High	Master Protein	Solyc11g070060.1.1	evidence_code:10F0H1E0IEG genomic_reference:SL2.50ch11 gene_region:51693900-51699534 transcript_region:SL2.50ch11:51693900..51699534- functional_description:"DUF866 domain protein (AHRD V1 **-- A1C7N7_ASPCL); contains Interpro domain(s) IPR008584 Protein of unknown function DUF866, eukaryotic "	0	16.51	37	4	7	4	166	18.5	5.4	20.74	4	117042	125377	99087.3	17125.4	37493.4	30692	135835	153436	178878	49704.8	47560.6	46854.9	76059.9
FALSE	High	Master Protein	Solyc05g055440.1.1	evidence_code:10F1H1E1IEG genomic_reference:SL2.50ch05 gene_region:64237122-64237565 transcript_region:SL2.50ch05:64237122..64237565- go_terms:GO:0005515,GO:0003677 functional_description:"Histone H2B (AHRD V1 ***- Q2XPW1_SOLTU); contains Interpro domain(s) IPR000558 Histone H2B "	0	48.661	50	9	67	2	147	16.1	10.11	222.76	9	1.9083e+06	1.98957e+06	1.60621e+06	622581	415929	211639	1.51844e+06	1.28959e+06	2.05115e+06	850008	670793	510966	4.23057e+06
FALSE	High	Master Protein	Solyc12g008720.1.1	evidence_code:10F1H1E1IEG genomic_reference:SL2.50ch12 gene_region:2087594-2089246 transcript_region:SL2.50ch12:2087594..2089246+ go_terms:GO:0005840 functional_description:"60S ribosomal protein L31 (AHRD V1 ***- B6VC52_VERFO); contains Interpro domain(s) IPR000054 Ribosomal protein L31e "	0	19.566	34	5	10	5	120	13.9	9.95	33.86	5	150326	158956	181078	36930.8	75233.4	26437.5	152848	135442	157691	86531.2	64140.1	60372	353770
FALSE	High	Master Protein	Solyc02g079750.2.1	genomic_reference:SL2.50ch02 gene_region:38774685-38777292 transcript_region:SL2.50ch02:38774685..38777292+ go_terms:GO:0042802 functional_description:"Flavoprotein wrbA (AHRD V1 ***- B6U724_MAIZE); contains Interpro domain(s) IPR010089 Flavoprotein WrbA "	0	15.044	24	4	5	3	201	22	9.19	16.69	4	10620.9	10881	5172.54	1554.72	2456.8	3358.88	7895.7	12793.1	7961.57	4700.77	4438.5	1578.66	6570.81
FALSE	High	Master Protein	Solyc03g115360.2.1	genomic_reference:SL2.50ch03 gene_region:59143720-59146034 transcript_region:SL2.50ch03:59143720..59146034+ go_terms:GO:0005840 functional_description:"40S ribosomal protein S19-like (AHRD V1 ***- Q2VCJ6_SOLTU); contains Interpro domain(s) IPR001266 Ribosomal protein S19e "	0	23.952	54	8	12	5	143	16.1	10.2	33.24	8	174067	199743	144000	42425.9	73299.6	19801.5	170802	177339	224555	59448.8	74468.1	62143.6	430760
FALSE	High	Master Protein	Solyc01g079110.2.1	genomic_reference:SL2.50ch01 gene_region:70680757-70681377 transcript_region:SL2.50ch01:70680757..70681377+ go_terms:GO:0042802 functional_description:"Histone H3 (AHRD V1 ***- D8L9K7_WHEAT); contains Interpro domain(s) IPR000164 Histone H3 "	0	6.258	17	3	6	3	136	15.2	11.3	12.02	3	286538	261079	239403	75859.1	127011	21758.7	214870	220953	388827	99330	126409	87257.5	347304
FALSE	High	Master Protein	Solyc02g061790.2.1	genomic_reference:SL2.50ch02 gene_region:27884732-27888000 transcript_region:SL2.50ch02:27884732..27888000+ go_terms:GO:0003713,GO:0003697 functional_description:"Activated RNA polymerase II transcriptional coactivator p15 (AHRD V1 **** C1BJV8_OSMMO); contains Interpro domain(s) IPR003173 Transcriptional coactivator p15 "	0	13.56	29	4	5	4	103	11.8	5.39	16.62	4	53179.7	48407.3	66198.6	20348.8	17989.4	7239.53	58720.2	47986	63774.6	17693.7	15594.6	23972.2	11341.2
FALSE	High	Master Protein	Solyc04g007890.2.1	genomic_reference:SL2.50ch04 gene_region:1565887-1566751 transcript_region:SL2.50ch04:1565887..1566751+ go_terms:GO:0005634,GO:0003677 functional_description:"High mobility group protein (AHRD V1 *--- Q42461_CANGL); contains Interpro domain(s) IPR005818 Histone H1/H5 "	0	21.275	36	6	15	6	179	19.4	10.27	31.63	6	286722	342349	348494	114375	76786.7	69298.6	313295	274862	186220	90514.1	101873	105118	81404.9
FALSE	High	Master Protein	Solyc06g083870.2.1	genomic_reference:SL2.50ch06 gene_region:45456214-45469857 transcript_region:SL2.50ch06:45456214..45469857+ go_terms:GO:0016887,GO:0005694 functional_description:"Structural maintenance of chromosomes 1 protein (AHRD V1 **-- Q6Q1P4_ARATH); contains Interpro domain(s) IPR003395 RecF/RecN/SMC protein, N-terminal "	0	10.057	3	4	4	4	1218	141.1	8.44	10.73	4	12422.9	14930.7	13768.9	9166.98	1299.21	438.636	9105.6	13369.6	11106.6	4768.69	4897.1	2276.02	15710.9
FALSE	High	Master Protein	Solyc04g081520.1.1	evidence_code:10F0H1E1IEG genomic_reference:SL2.50ch04 gene_region:63063078-63066033 transcript_region:SL2.50ch04:63063078..63066033+ go_terms:GO:0055114 functional_description:"Laccase-16 (AHRD V1 **-- LAC16_ARATH); contains Interpro domain(s) IPR008972 Cupredoxin "	0	30.804	18	7	14	7	541	61.7	5.97	48.68	7	116222	99324.5	78096.4	29820.7	23762.5	28540.1	41206.8	36544.8	40924.3	18268.7	25972.7	20614.4	97832.1
FALSE	High	Master Protein	Solyc07g054410.1.1	evidence_code:10F0H0E0IEG genomic_reference:SL2.50ch07 gene_region:60054874-60057307 transcript_region:SL2.50ch07:60054874..60057307- functional_description:"Unknown Protein (AHRD V1)"	0	17.733	11	5	7	5	635	72.9	6.38	14.85	5	31336	38575.4	32367.2	2028.86	2578.94	4473.21							6905.44
FALSE	High	Master Protein	Solyc05g005480.2.1	genomic_reference:SL2.50ch05 gene_region:352211-355615 transcript_region:SL2.50ch05:352211..355615+ go_terms:GO:0004024 functional_description:"Oxidoreductase zinc-binding dehydrogenase (AHRD V1 **** C2RQQ3_BACCE); contains Interpro domain(s) IPR002085 Alcohol dehydrogenase superfamily, zinc-containing "	0	8.307	16	4	4	4	388	41	8.09	11.87	4	2749.12	2962.11	2855.62	10015	6525.28	10362.1	5931.66	3057.61	2710.64	14486.1	9806.67	13460.8	6551.16
FALSE	High	Master Protein	Solyc01g087280.1.1	evidence_code:10F0H1E0IEG genomic_reference:SL2.50ch01 gene_region:73976402-73980711 transcript_region:SL2.50ch01:73976402..73980711+ go_terms:GO:0004650 functional_description:"Polygalacturonase A (AHRD V1 **** Q9M6S2_ACTCH); contains Interpro domain(s) IPR000743 Glycoside hydrolase, family 28 "	0	8.898	9	3	5	3	425	47.6	9.38	8.61	3	4522.78	8123.54	11427.9	26400.5	22389.3	26701	13838.5	21048.8	9477.36	24085.6	31428.9	28349.7	9920.61
FALSE	High	Master Protein	Solyc08g075720.1.1	evidence_code:10F0H1E1IEG genomic_reference:SL2.50ch08 gene_region:57012295-57012765 transcript_region:SL2.50ch08:57012295..57012765- go_terms:GO:0048027 functional_description:"30S ribosomal protein S11 (AHRD V1 ***- A3UD87_9RHOB); contains Interpro domain(s) IPR001971 Ribosomal protein S11 "	0	6.985	15	2	4	2	156	17.5	10.36	10.27	2	6900.23	5886.04	4711.68	24567.1	14325.2	19489.4	5715.91	7088.28	7185.13	23321.3	20608.8	18427.2	23986.4
FALSE	High	Master Protein	Solyc11g069040.2.1	genomic_reference:SL2.50ch11 gene_region:50695058-50703526 transcript_region:SL2.50ch11:50695058..50703526- go_terms:GO:0004462 functional_description:"Lactoylglutathione lyase (AHRD V1 **** B5XCC9_SALSA); contains Interpro domain(s) IPR004361 Glyoxalase I "	0	32.478	61	7	14	7	185	20.7	5.43	58.08	7	88361	91087	68334.7	202642	249358	238929	80024.3	111947	95901.9	223606	231783	234388	112151
FALSE	High	Master Protein	Solyc02g091410.2.1	genomic_reference:SL2.50ch02 gene_region:47268452-47288648 transcript_region:SL2.50ch02:47268452..47288648- go_terms:GO:0004252 functional_description:"Pro-apoptotic serine protease nma111-like protein (AHRD V1 *-** D0NE02_PHYIN); contains Interpro domain(s) IPR009003 Peptidase, trypsin-like serine and cysteine "	0	11.572	4	3	4	3	1110	122.1	6.19	13.13	3	2279.45	3791.4	3035.43	9942.09	5687.74	10152.5	4474.65	6038.25	4104.62	10186.7	7102.13	6870.04	18725.1
FALSE	High	Master Protein	Solyc04g082010.1.1	evidence_code:10F1H1E1IEG genomic_reference:SL2.50ch04 gene_region:63418757-63419269 transcript_region:SL2.50ch04:63418757..63419269- go_terms:GO:0009055 functional_description:"Plastocyanin (AHRD V1 ***- Q0W9E5_SOLCO); contains Interpro domain(s) IPR000923 Blue (type 1) copper domain "	0	34.315	28	2	17	2	170	17	5.2	81.56	2	75912.1	51189	66669.5	265436	215464	281436	181031	133882	148779	249129	239872	221901	61684.1
FALSE	High	Master Protein	Solyc12g094580.1.1	evidence_code:10F0H1E0IEG genomic_reference:SL2.50ch12 gene_region:63103183-63105695 transcript_region:SL2.50ch12:63103183..63105695- functional_description:"Os03g0133300 protein (Fragment) (AHRD V1 *-*- Q0DVF0_ORYSJ)"	0	7.376	15	3	3	2	205	22.5	9.14	8.18	3	2389.4	4424.88	5354.85	8937.25	12219.5	12588.8	5255.01	7318.67	5177.57	11428.2	12669.8	7034.36	5917.93
FALSE	High	Master Protein	Solyc07g041900.2.1	genomic_reference:SL2.50ch07 gene_region:51828739-51831068 transcript_region:SL2.50ch07:51828739..51831068- go_terms:GO:0030984,GO:0004197 functional_description:"Cathepsin L-like cysteine proteinase (AHRD V1 **** A7LJ78_DERVA); contains Interpro domain(s) IPR013128 Peptidase C1A, papain IPR000169 Peptidase, cysteine peptidase active site "	0.002	3.305	12	2	2	2	356	38.9	8.32	5.27	2	8598.16	15656.4	16127	51328.2	40705.2	41274	12698.7	22715.6	17841.5	36327	48558.5	36989.2	17899.5
FALSE	High	Master Protein	Solyc06g084440.2.1	genomic_reference:SL2.50ch06 gene_region:45835298-45839256 transcript_region:SL2.50ch06:45835298..45839256- functional_description:"Nuclear protein localization 4 (AHRD V1 ***- D3B583_POLPA); contains Interpro domain(s) IPR007717 NPL4 "	0	18.51	25	7	7	7	411	46.1	5.44	20.27	7	6547.49	8620.29	5510.64	26355.5	21582.4	21820.6	3091.64	8232.05	8287.41	17429.8	22641.2	21996.2	25763.9
FALSE	High	Master Protein	Solyc05g054590.2.1	genomic_reference:SL2.50ch05 gene_region:63617829-63620771 transcript_region:SL2.50ch05:63617829..63620771+ go_terms:GO:0048040 functional_description:"Bifunctional polymyxin resistance protein ArnA (AHRD V1 **-- ARNA_ERWCT); contains Interpro domain(s) IPR016040 NAD(P)-binding domain "	0	42.009	34	9	16	4	343	39.1	8.07	43.14	9	19233.6	18961.8	22440.4	76383.8	56699.9	50218.3	14958.5	21654	13171	55214.6	51671.5	48086.2	77144.2
FALSE	High	Master Protein	Solyc09g061230.2.1	genomic_reference:SL2.50ch09 gene_region:53978084-53981055 transcript_region:SL2.50ch09:53978084..53981055+ go_terms:GO:0045153,GO:0019899 functional_description:"Cytochrome b5 (AHRD V1 **** Q9ZWT2_ARATH); contains Interpro domain(s) IPR001199 Cytochrome b5 "	0	13.265	46	4	5	2	133	14.7	5.49	16.33	4	6831.72	4824.36	16159.6	35034.4	32642.1	39346.6	11451.6	5434.6	12327.6	26342.2	34300.2	28434.4	48859.9
FALSE	High	Master Protein	Solyc02g063150.2.1	genomic_reference:SL2.50ch02 gene_region:29802717-29803963 transcript_region:SL2.50ch02:29802717..29803963+ go_terms:GO:0005515,GO:0005507 functional_description:"Ribulose bisphosphate carboxylase small chain (AHRD V1 ***- Q84QE5_TOBAC); contains Interpro domain(s) IPR000894 Ribulose bisphosphate carboxylase, small chain "	0.002	3.368	11	2	2	2	181	20.3	7.72	5.07	2	6339.4	7529.11	10497.3	28593.4	33802.3	29798.8	12678.2	11391.1	7929.86	28570.9	27178.9	20531.7	30389.5
FALSE	High	Master Protein	Solyc01g006450.2.1	genomic_reference:SL2.50ch01 gene_region:1058119-1063305 transcript_region:SL2.50ch01:1058119..1063305+ go_terms:GO:0008152,GO:0055114 functional_description:"Enoyl reductase (AHRD V1 ***- P93062_BRANA); contains Interpro domain(s) IPR014358 Enoyl-[acyl-carrier-protein] reductase (NADH) "	0	17.773	20	6	12	3	392	41.9	8.65	32.09	6	3796.17	5306.93	4187.07	18038.8	14629.5	8472.21	5748.02	2968.42	4451.69	6540.32	13291.7	13453.4	17954
FALSE	High	Master Protein	Solyc06g066440.2.1	genomic_reference:SL2.50ch06 gene_region:38097051-38101667 transcript_region:SL2.50ch06:38097051..38101667- go_terms:GO:0004340 functional_description:"Hexokinase (AHRD V1 ***- Q9FR27_SOLLC); contains Interpro domain(s) IPR001312 Hexokinase "	0	8.7	9	3	4	2	496	53.7	6.71	12.54	3	5020.95	8951.43	6314.13	13707.9	20724.6	24548.7	4269.25	8376.76	8495.32	21650.3	15433.6	8583.61	38861.5
FALSE	High	Master Protein	Solyc01g100750.2.1	genomic_reference:SL2.50ch01 gene_region:82469890-82470635 transcript_region:SL2.50ch01:82469890..82470635+ go_terms:GO:0005515 functional_description:"Susceptibility homeodomain transcription factor (Fragment) (AHRD V1 *-*- Q8SAA7_ORYSA); contains Interpro domain(s) IPR007493 Protein of unknown function DUF538 "	0	16.707	40	5	8	2	163	18.2	6.57	24.13	5	47888.5	51699.5	86211	195026	242899	265508	60577.7	58111.2	42332.4	170777	171112	200310	94829.5
FALSE	High	Master Protein	Solyc11g044910.1.1	evidence_code:10F0H1E1IEG genomic_reference:SL2.50ch11 gene_region:36370214-36378472 transcript_region:SL2.50ch11:36370214..36378472+ go_terms:GO:0005975 functional_description:"Beta-xylosidase 1 (AHRD V1 ***- D7MNR6_ARALY); contains Interpro domain(s) IPR001764 Glycoside hydrolase, family 3, N-terminal "	0	15.504	9	4	5	4	771	83.8	8.1	15.56	4	7171.68	12101.8	9636.76	33682.8	19278	31640.4	8458.51	8017.38	8237.95	26106.2	21136.9	16544	42458.1
FALSE	High	Master Protein	Solyc05g056290.2.1	genomic_reference:SL2.50ch05 gene_region:64781643-64787587 transcript_region:SL2.50ch05:64781643..64787587+ go_terms:GO:0003989 functional_description:"Acetyl-CoA carboxylase biotin carboxyl carrier protein (AHRD V1 *-** B9Z6D8_9NEIS); contains Interpro domain(s) IPR000089 Biotin/lipoyl attachment IPR001882 Biotin-binding site "	0	17.105	19	2	3	2	285	30.1	8.41	17.22	2	8302.24	9197.38	5835.5	26993.3	22668.2	20495.5	22615.7	19420.5	12526.3	17685.7	14291.4	18564.3	5677.38
FALSE	High	Master Protein	Solyc06g074720.2.1	genomic_reference:SL2.50ch06 gene_region:42639045-42643117 transcript_region:SL2.50ch06:42639045..42643117+ go_terms:GO:0005515,GO:0003723 functional_description:"MKI67 FHA domain-interacting nucleolar phosphoprotein-like (AHRD V1 **-- B6THB2_MAIZE); contains Interpro domain(s) IPR012677 Nucleotide-binding, alpha-beta plait "	0	8.51	12	2	3	2	219	25.5	9.91	9.23	2	4685.82	9959.5	7322.66	34471.6	31517.2	23384.3	20708.3	4925.12	7202.03	16764	27438.9	17247.9	20781.7
FALSE	High	Master Protein	Solyc03g083910.2.1	genomic_reference:SL2.50ch03 gene_region:47397595-47401871 transcript_region:SL2.50ch03:47397595..47401871- go_terms:GO:0004553 functional_description:"Acid beta-fructofuranosidase (AHRD V1 **-- Q575T1_WHEAT); contains Interpro domain(s) IPR001362 Glycoside hydrolase, family 32 "	0	7.429	6	2	2	2	648	71.3	5.9	7.34	2	17231	21683.7	16571.6	63255.8	55456.5	88101.8	15995.7	15355.7	21238.9	43581	43679.1	45988.3	15705.9
FALSE	High	Master Protein	Solyc07g044860.2.1	genomic_reference:SL2.50ch07 gene_region:55244985-55247025 transcript_region:SL2.50ch07:55244985..55247025- go_terms:GO:0008266 functional_description:"Oxygen-evolving enhancer protein 2, chloroplastic (AHRD V1 ***- PSBP_SOLLC); contains Interpro domain(s) IPR002683 Photosystem II oxygen evolving complex protein PsbP "	0	39.882	45	9	18	9	258	27.7	7.83	56.05	9	145361	153923	217078	512568	553928	566133	152920	156747	148359	323043	343293	358428	70435.8
FALSE	High	Master Protein	Solyc03g062890.2.1	genomic_reference:SL2.50ch03 gene_region:29784639-29789346 transcript_region:SL2.50ch03:29784639..29789346- go_terms:GO:0004784 functional_description:"Superoxide dismutase (AHRD V1 **** B6ZBR0_POPTN); contains Interpro domain(s) IPR001424 Superoxide dismutase, copper/zinc binding "	0	10.256	22	3	5	3	156	15.9	7.06	13.43	3	65337.3	60048.8	98009.5	302080	200830	228220	54624.3	11169.2	106200	137409	127332	145272	39576
FALSE	High	Master Protein	Solyc09g005910.2.1	genomic_reference:SL2.50ch09 gene_region:629824-638022 transcript_region:SL2.50ch09:629824..638022- go_terms:GO:0008195 functional_description:"Mg2+-dependent phosphatidate (PA) phosphatase catalyzes the dephosphorylation of PA to yield diacylglycerol and Pi responsible for de novo lipid synthesis homologous to mammalian lipin 1 (AHRD V1 *--* D6VZY7_YEAST); contains Interpro domain(s) IPR013209 L…	0	13.575	3	2	6	2	892	99.3	4.83	24.85	2	7410.87	13367	8079.09	21443	33195.3	41807.1	13259.2	10093.9	9583.56	14920.4	13914.1	23279.6	15370.4
FALSE	High	Master Protein	Solyc04g079440.2.1	genomic_reference:SL2.50ch04 gene_region:61536285-61539279 transcript_region:SL2.50ch04:61536285..61539279- go_terms:GO:0043027,GO:0004867 functional_description:"Serpin (Serine protease inhibitor) (AHRD V1 **-* Q53P13_ORYSJ); contains Interpro domain(s) IPR015554 Protease inhibitor I4, serpin, plant "	0	26.218	36	10	14	10	391	42.8	5.6	35.25	10	55685.3	54488.3	74040.6	177970	159454	180613	46851.2	59191.3	58616.7	83827.6	101867	87049	35339.4
FALSE	High	Master Protein	Solyc11g066390.1.1	evidence_code:10F1H1E1IEG genomic_reference:SL2.50ch11 gene_region:49246132-49251451 transcript_region:SL2.50ch11:49246132..49251451+ go_terms:GO:0055114 functional_description:"Superoxide dismutase (AHRD V1 ***- Q7XAV2_SOLLC); contains Interpro domain(s) IPR018152 Superoxide dismutase, copper/zinc, binding site "	0	47.079	61	6	26	6	217	22.3	6.51	91.22	6	243269	241068	443155	805146	666468	1.15224e+06	298953	198551	369956	427066	420651	449256	96681.1
FALSE	High	Master Protein	Solyc01g099660.2.1	genomic_reference:SL2.50ch01 gene_region:81599813-81602924 transcript_region:SL2.50ch01:81599813..81602924+ go_terms:GO:0005524 functional_description:"Heat shock protein (AHRD V1 ***- Q84KP8_CYAME); contains Interpro domain(s) IPR013126 Heat shock protein 70 "	0	40.951	8	7	26	2	669	74.6	5.48	64.74	7	9969.57	8649.52	11289.6	46409.1	39827.3	28993.3	12138.4	5263.42	12298.8	16894	18921.4	17460	8614.45
FALSE	High	Master Protein	Solyc06g072770.2.1	genomic_reference:SL2.50ch06 gene_region:41263197-41266916 transcript_region:SL2.50ch06:41263197..41266916+ go_terms:GO:0003676,GO:0000166,GO:0055114 functional_description:"RNA recognition motif-containing protein (AHRD V1 **-- D7M9G3_ARALY); contains Interpro domain(s) IPR001395 Aldo/keto reductase "	0	9.503	10	3	6	2	364	38	5.77	9.68	3	4163.61	3014.04	10401.6	21275.8	16062.3	19522.1	5297.94	7024.62	4866.68	6698.01	7251.02	10592.2	2972.42
FALSE	High	Master Protein	Solyc04g071620.2.1	genomic_reference:SL2.50ch04 gene_region:56178656-56180338 transcript_region:SL2.50ch04:56178656..56180338+ go_terms:GO:0006950 functional_description:"ASR4 (Fragment) (AHRD V1 *-*- Q2QJU1_SOLLC); contains Interpro domain(s) IPR003496 ABA/WDS induced protein "	0	6.444	8	2	2	2	297	33	5.05	5.53	2	3441.17	4615.7	17183.3	50201.9	87619.8	118245	20283	21732.8	27749.9	36747.1	39416.6	33661.9	7810.81
FALSE	High	Master Protein	Solyc10g055250.1.1	evidence_code:10F0H1E0IEG genomic_reference:SL2.50ch10 gene_region:51991131-51991640 transcript_region:SL2.50ch10:51991131..51991640- go_terms:GO:0003676,GO:0008270,GO:0006355 functional_description:"Cold shock protein-1 (AHRD V1 *-*- Q8LPA7_WHEAT); contains Interpro domain(s) IPR002059 Cold-shock protein, DNA-binding "	0	11.486	40	4	6	3	169	17.1	7.24	17.24	4	12792.4	13516.1	33225.6	76459.8	55693.2	62119.1	16360	18999.2	15159.1	26061.3	26488.6	24603.4	6080.89
FALSE	High	Master Protein	Solyc02g066990.2.1	genomic_reference:SL2.50ch02 gene_region:31820163-31821563 transcript_region:SL2.50ch02:31820163..31821563- functional_description:"Unknown Protein (AHRD V1)"	0	10.321	17	3	3	3	333	33.8	5.08	7.02	3	7666.39	3613.51	11132.4	31240	16088.9	24412.3	5543.2	6512.7	4517.82	7247.32	9985.01	9710.89	7913.74
FALSE	High	Master Protein	Solyc05g051850.2.1	genomic_reference:SL2.50ch05 gene_region:61409236-61413326 transcript_region:SL2.50ch05:61409236..61413326+ go_terms:GO:0042802 functional_description:"Inositol-3-phosphate synthase (AHRD V1 ***- C4PW06_ARATH); contains Interpro domain(s) IPR002587 Myo-inositol-1-phosphate synthase "	0	111.779	55	19	55	11	510	56.5	5.66	206.04	19	237489	337231	471091	1.40574e+06	1.50276e+06	1.83143e+06	276778	265813	237826	637012	570775	565217	901237
FALSE	High	Master Protein	Solyc10g047030.1.1	evidence_code:10F1H1E1IEG genomic_reference:SL2.50ch10 gene_region:34703285-34707424 transcript_region:SL2.50ch10:34703285..34707424+ go_terms:GO:0009044,GO:0005515 functional_description:"Beta-xylosidase 4 (AHRD V1 **** D7MRV5_ARALY); contains Interpro domain(s) IPR001764 Glycoside hydrolase, family 3, N-terminal "	0	9.987	5	4	5	2	770	83.1	8.03	10.16	4	12273.3	17087.8	22134.7	44175	50926.2	50654.7	10042.2	9833.65	7664.56	15584.1	16736.2	18668	45565.2
FALSE	High	Master Protein	Solyc02g088920.2.1	genomic_reference:SL2.50ch02 gene_region:45419814-45424121 transcript_region:SL2.50ch02:45419814..45424121- go_terms:GO:0003676,GO:0000166,GO:0005622 functional_description:"Ras GTPase-activating protein-binding protein 2 (AHRD V1 *--- B5X4A8_SALSA); contains Interpro domain(s) IPR018222 Nuclear transport factor 2, Eukaryote "	0	33.704	31	8	12	8	395	42.7	9.09	40.24	8	23199.8	31016.7	17911.6	85623.4	88629.8	73760.6	16187	15670.5	19224.9	33130.6	26679.8	24076.9	56588
FALSE	High	Master Protein	Solyc05g005780.2.1	genomic_reference:SL2.50ch05 gene_region:593461-608931 transcript_region:SL2.50ch05:593461..608931+ go_terms:GO:0042802,GO:0030276 functional_description:"AP-1 complex subunit gamma-1 (AHRD V1 ***- B6SV75_MAIZE); contains Interpro domain(s) IPR017107 Adaptor protein complex AP-1, gamma subunit "	0	7.624	6	3	3	3	879	96.1	6.68	8.48	3	4346.21	1544.29	4207.91	10478.7	12549.1	8408.2	2899.12	3895.71	1902.53	4176.49	2364.94	3883.95	15610.9
FALSE	High	Master Protein	Solyc03g098780.1.1	evidence_code:10F1H1E1IEG genomic_reference:SL2.50ch03 gene_region:54508022-54508687 transcript_region:SL2.50ch03:54508022..54508687- go_terms:GO:0004867,GO:0015066 functional_description:"Kunitz-type protease inhibitor (AHRD V1 **** Q3S488_SOLTU); contains Interpro domain(s) IPR002160 Proteinase inhibitor I3, Kunitz legume "	0	29.63	27	5	32	5	221	24.5	7.53	96.55	5	787484	831284	1.41519e+06	4.01102e+06	2.4971e+06	3.76501e+06	1.03917e+06	1.03515e+06	1.08126e+06	1.0062e+06	1.19773e+06	1.08094e+06	242311
FALSE	High	Master Protein	Solyc03g020030.2.1	genomic_reference:SL2.50ch03 gene_region:6903058-6903965 transcript_region:SL2.50ch03:6903058..6903965- go_terms:GO:0004867 functional_description:"Proteinase inhibitor II (AHRD V1 ***- B3F0C1_TOBAC); contains Interpro domain(s) IPR003465 Proteinase inhibitor I20, Pin2 "	0	7.958	10	2	14	2	207	22.6	8.21	39.2	2	180129	174595	344459	1.05439e+06	1.05185e+06	1.1342e+06	152901	173908	152972	301549	365035	344365	55785.2
FALSE	High	Master Protein	Solyc12g056320.1.1	evidence_code:10F0H0E0IEG genomic_reference:SL2.50ch12 gene_region:47642821-47643660 transcript_region:SL2.50ch12:47642821..47643660+ functional_description:"Unknown Protein (AHRD V1)"	0	13.96	25	5	5	5	279	29.9	10.51	12.88	5	21552.1	22889.7	24609.1	78719.8	76139.7	62393.5	9945.94	5829.12	4230.09	18427.3	18541.7	25046.2	7763.66
FALSE	High	Master Protein	Solyc12g056040.1.1	evidence_code:10F0H0E0IEG genomic_reference:SL2.50ch12 gene_region:47360413-47361747 transcript_region:SL2.50ch12:47360413..47361747- go_terms:GO:0005524 functional_description:"Unknown Protein (AHRD V1)"	0	46.329	44	14	23	14	444	45.8	10.52	69.38	14	59648.9	64285.1	67185.1	326594	193281	242085	19851.3	24681.9	19619.7	65192.4	70364.7	70449.1	49734.9
FALSE	High	Master Protein	Solyc02g062210.1.1	evidence_code:10F0H0E1IEG genomic_reference:SL2.50ch02 gene_region:28379709-28380350 transcript_region:SL2.50ch02:28379709..28380350- go_terms:GO:0045449 functional_description:"NAC transcription factor (AHRD V1 ***- B3VK72_TOBAC); contains Interpro domain(s) IPR003441 No apical meristem (NAM) protein "	0	12.912	32	4	5	4	214	24.4	5.81	16.06	4	75492.6	90753.7	109893	300296	303814	389789	27579.4	32945.3	32380.7	77803.4	97935.4	80261.7	56753
FALSE	High	Master Protein	Solyc09g084480.2.1	genomic_reference:SL2.50ch09 gene_region:64534769-64536510 transcript_region:SL2.50ch09:64534769..64536510+ go_terms:GO:0009611 functional_description:"Proteinase inhibitor I (AHRD V1 ***- Q43648_SOLTU); contains Interpro domain(s) IPR000864 Proteinase inhibitor I13, potato inhibitor I "	0	15.513	43	3	9	3	111	12.6	7.14	33.87	3	52674.9	50834.3	84823.5	262383	246499	314911	24466.2	21824.2	20975.9	68858.9	70881.3	62911.9	38036.3
FALSE	High	Master Protein	Solyc03g098710.1.1	evidence_code:10F0H1E1IEG genomic_reference:SL2.50ch03 gene_region:54435945-54436619 transcript_region:SL2.50ch03:54435945..54436619- go_terms:GO:0004867,GO:0015066 functional_description:"Kunitz-type proteinase inhibitor A4 (Fragment) (AHRD V1 **** C5IWR3_SOLBR); contains Interpro domain(s) IPR011065 Kunitz inhibitor ST1-like "	0	39.185	32	4	25	4	224	24.7	6.99	85.15	4	135114	206583	264382	843175	791863	1.21318e+06	84747.4	91412.8	80931.7	218913	206809	184814	34048.5
FALSE	High	Master Protein	Solyc03g098790.1.1	evidence_code:10F1H1E1IEG genomic_reference:SL2.50ch03 gene_region:54515539-54516201 transcript_region:SL2.50ch03:54515539..54516201- go_terms:GO:0004867,GO:0015066 functional_description:"Kunitz-type protease inhibitor (AHRD V1 **** Q3S488_SOLTU); contains Interpro domain(s) IPR002160 Proteinase inhibitor I3, Kunitz legume "	0	62.659	56	9	52	9	220	24.2	8.51	157.03	9	2.59384e+06	1.66222e+06	4.00034e+06	1.20637e+07	9.09275e+06	1.51067e+07	3.13935e+06	2.12808e+06	2.10167e+06	1.93689e+06	2.75777e+06	2.44919e+06	430575
FALSE	High	Master Protein	Solyc03g098760.1.1	evidence_code:10F0H1E1IEG genomic_reference:SL2.50ch03 gene_region:54485288-54485899 transcript_region:SL2.50ch03:54485288..54485899- go_terms:GO:0004866 functional_description:"Kunitz-type protease inhibitor-like protein (AHRD V1 ***- Q2XPY0_SOLTU); contains Interpro domain(s) IPR011065 Kunitz inhibitor ST1-like "	0	32.874	48	6	17	6	203	22.6	5.22	61.37	6	122826	127468	271572	1.00537e+06	920978	1.4538e+06	87062.1	95404.1	95219.6	149637	165368	165355	27933.6
FALSE	High	Master Protein	Solyc00g071180.2.1	genomic_reference:SL2.50ch00 gene_region:14602007-14605548 transcript_region:SL2.50ch00:14602007..14605548- go_terms:GO:0004869,GO:0050897 functional_description:"Cysteine proteinase inhibitor (AHRD V1 *-** Q2VY67_9ERIC); contains Interpro domain(s) IPR000010 Proteinase inhibitor I25, cystatin "	0	22.324	33	7	12	7	351	40.1	5.47	37.46	7	9533.95	2712.9	46873.6	266130	228728	304639	5004.25	4772.6	3456.19	10432.7	10613.8	8086.34	6854.76
FALSE	High	Master Protein	Solyc01g097240.2.1	genomic_reference:SL2.50ch01 gene_region:79922952-79924628 transcript_region:SL2.50ch01:79922952..79924628- go_terms:GO:0016998,GO:0050832 functional_description:"Pathogenesis-related protein 4B (Fragment) (AHRD V1 **-- Q6LBM4_TOBAC); contains Interpro domain(s) IPR018226 Barwin, conserved site IPR001153 Barwin "	0	9.259	29	3	3	3	143	16	8.19	8.86	3	2368.79	1373.87	1871.33	5915.78	4741.44	5468.81
FALSE	High	Master Protein	Solyc10g081560.1.1	evidence_code:10F0H1E0IEG genomic_reference:SL2.50ch10 gene_region:61927585-61930314 transcript_region:SL2.50ch10:61927585..61930314- go_terms:GO:0008152,GO:0055114 functional_description:"Tropinone reductase I (AHRD V1 **-- Q9AR59_SOLTU); contains Interpro domain(s) IPR002347 Glucose/ribitol dehydrogenase "	0	9.561	13	2	3	2	264	28.8	6.58	10.27	2	2350.61	4106.97	5630.8	22251.5	26700	24311.7							9571.3
FALSE	High	Master Protein	Solyc04g078200.2.1	genomic_reference:SL2.50ch04 gene_region:60598399-60599212 transcript_region:SL2.50ch04:60598399..60599212+ functional_description:"Gibberellin-regulated family protein (AHRD V1 **-- D7MT35_ARALY); contains Interpro domain(s) IPR003854 Gibberellin regulated protein "	0.001	4.517	31	2	3	2	65	7.2	8.59	7.46	2	7097.08	13744.2	2163.53	12314.8	4415.21	3808.65	325834	234577	209120	70800.3	79212.6	72150.8	21622.1
FALSE	High	Master Protein	Solyc04g009200.2.1	genomic_reference:SL2.50ch04 gene_region:2695320-2699163 transcript_region:SL2.50ch04:2695320..2699163- go_terms:GO:0005515,GO:0042286 functional_description:"Glutamate-1-semialdehyde-2 1-aminomutase (AHRD V1 **** D7MPQ2_ARALY); contains Interpro domain(s) IPR004639 Tetrapyrrole biosynthesis, glutamate-1-semialdehyde aminotransferase "	0	20.389	21	7	8	7	482	51.5	6.99	17.67	7	4945.24	8143.63	4705.81	3181.54	3412.21	4107.12	13823.5	3918.7	7100.52	26352.6	17409.3	17714.5	15447.7
FALSE	High	Master Protein	Solyc04g015100.2.1	genomic_reference:SL2.50ch04 gene_region:5276509-5281855 transcript_region:SL2.50ch04:5276509..5281855+ go_terms:GO:0003985 functional_description:"Acetyl-CoA C-acetyltransferase protein (AHRD V1 **** D3YN47_9ERIC); contains Interpro domain(s) IPR002155 Thiolase "	0	21.627	25	5	10	5	411	42.5	8.48	35.44	5	8728.91	9358.15	6101.02	45.5177	4276.75	3294.46	5838.14	7920.8	8075.24	15024.8	7356.42	12359	30015
FALSE	High	Master Protein	Solyc09g065830.2.1	genomic_reference:SL2.50ch09 gene_region:59698544-59706751 transcript_region:SL2.50ch09:59698544..59706751- go_terms:GO:0008137,GO:0008270 functional_description:"NADH ubiquinone oxidoreductase subunit (AHRD V1 **** Q6V9B3_CHLRE); contains Interpro domain(s) IPR002023 NADH:ubiquinone oxidoreductase, 24 kDa subunit "	0	12.03	27	4	7	4	255	28.3	8.13	23.02	4	21794.3	19838.1	7595.96	5870.62	650.535	5119	23433.9	29590.9	13596.4	12516.4	23042.7	15807.9	42807.7
FALSE	High	Master Protein	Solyc06g075700.2.1	genomic_reference:SL2.50ch06 gene_region:43433418-43434409 transcript_region:SL2.50ch06:43433418..43434409- functional_description:"Unknown Protein (AHRD V1)"	0	5.657	18	2	2	2	138	15	4.36	3.38	2	6542.78	6019.43	6281.11	2262.61	1868.42	6455.35	7103.84	6347.64	9024.3	13925	16696.5	14507.7	21292.4
FALSE	High	Master Protein	Solyc05g018520.2.1	genomic_reference:SL2.50ch05 gene_region:22136142-22152397 transcript_region:SL2.50ch05:22136142..22152397- go_terms:GO:0004128 functional_description:"NADH-cytochrome b5 reductase-like protein (AHRD V1 **** B6TCK3_MAIZE); contains Interpro domain(s) IPR001709 Flavoprotein pyridine nucleotide cytochrome reductase "	0	15.656	22	6	7	6	323	35.5	8.81	19.89	6	22522.6	29953.5	24190.6	5357.97	16635	21116.1	87090.2	99566.4	84246.7	52734.2	69798.5	54952.2	105583
FALSE	High	Master Protein	Solyc05g048750.2.1	genomic_reference:SL2.50ch05 gene_region:58486637-58490924 transcript_region:SL2.50ch05:58486637..58490924- functional_description:"Unknown Protein (AHRD V1)"	0	10.588	17	3	3	3	228	25.4	10.33	9.51	3	19060.2	19742.6	15588.5	13214.2	16399.2	21999.7	120295	28157.2	79144.3	77265	49258.8	78395.9	14624.2
FALSE	High	Master Protein	Solyc03g045060.2.1	genomic_reference:SL2.50ch03 gene_region:15401062-15411641 transcript_region:SL2.50ch03:15401062..15411641- go_terms:GO:0008270 functional_description:"Zinc finger CCHC domain-containing protein 8 (AHRD V1 *--- ZCHC8_CHICK); contains Interpro domain(s) IPR006568 PSP, proline-rich "	0	7.401	7	3	3	3	530	59.3	5.33	5.62	3	15402.4	17080.8	16525.8	3613.75	8401.72	3785.64	12451.8	14001.6	10795.3	15493	28511.4	14902.6	10767.7
FALSE	High	Master Protein	Solyc02g024050.2.1	genomic_reference:SL2.50ch02 gene_region:15568322-15574101 transcript_region:SL2.50ch02:15568322..15574101+ go_terms:GO:0003959 functional_description:"Ferredoxin--NADP reductase (AHRD V1 ***- B9SB31_RICCO); contains Interpro domain(s) IPR012146 Ferredoxin--NADP reductase "	0	20.134	28	7	9	7	374	41.7	8.54	27.16	7	14071.3	19108.5	14941.5	14635.3	13819.2	10257	57989.3	60767	53124.9	45519.1	42478.1	44971.2	28924.1
FALSE	High	Master Protein	Solyc05g008460.2.1	genomic_reference:SL2.50ch05 gene_region:2805741-2809779 transcript_region:SL2.50ch05:2805741..2809779- go_terms:GO:0005507 functional_description:"ATP synthase subunit beta (AHRD V1 ***- O82722_NICSY); contains Interpro domain(s) IPR005722 ATPase, F1 complex, beta subunit "	0	252.115	71	27	164	6	557	59.6	6.06	590.33	27	259478	261893	160916	84769.3	64778.7	61092.5	283549	289656	256410	253745	214793	244318	480007
FALSE	High	Master Protein	Solyc02g071610.2.1	genomic_reference:SL2.50ch02 gene_region:35588862-35591358 transcript_region:SL2.50ch02:35588862..35591358+ go_terms:GO:0004091 functional_description:"GDSL esterase/lipase At5g45670 (AHRD V1 ***- GDL82_ARATH); contains Interpro domain(s) IPR001087 Lipase, GDSL "	0	14.873	14	3	5	3	367	40.5	5.27	18.45	3	4871.8	6811.94	5841.87	2607.61	2723.47	4279.95	8845.84	4648.31	8208.19	9998.79	13136.2	8881.11	0
FALSE	High	Master Protein	Solyc08g076480.2.1	genomic_reference:SL2.50ch08 gene_region:57653458-57656810 transcript_region:SL2.50ch08:57653458..57656810+ go_terms:GO:0009507 functional_description:"Plastid lipid-associated protein 3, chloroplastic (AHRD V1 **-- PAP3_BRACM); contains Interpro domain(s) IPR006843 PAP fibrillin "	0	6.884	11	2	2	2	344	37.5	4.74	8.71	2	8537.43	3818.13	8579.72	2479.76	5831.21	3062.63	7985.26	11742.9	10340.4	11889	16320.6	7819.76	20890
FALSE	High	Master Protein	Solyc08g077840.2.1	genomic_reference:SL2.50ch08 gene_region:58907756-58913287 transcript_region:SL2.50ch08:58907756..58913287- go_terms:GO:0003700 functional_description:"Cupin 2 conserved barrel domain protein (AHRD V1 **-- D7BFW1_MEISD); contains Interpro domain(s) IPR014710 RmlC-like jelly roll fold "	0	4.992	11	2	2	2	305	34.5	6.1	5.47	2	3839.44	1309.99	2574.71	5622.29	4408.35	2797.96	2048.41	6030.54	4224.45	13804.5	16473.3	9402.67	6270.12
FALSE	High	Master Protein	Solyc09g011920.2.1	genomic_reference:SL2.50ch09 gene_region:5178746-5183896 transcript_region:SL2.50ch09:5178746..5183896+ go_terms:GO:0017077 functional_description:"Mitochondrial uncoupling protein (AHRD V1 ***- O24391_SOLTU); contains Interpro domain(s) IPR018108 Mitochondrial substrate/solute carrier IPR001993 Mitochondrial substrate carrier "	0	10.868	12	3	3	3	306	32.4	9.33	7.56	3	9331.72	11728.7	10530.2	8632.97	8617.16	4979.27	4753.68	5858.37	14440.9	21160.4	24068.4	22614.4	60622.9
FALSE	High	Master Protein	Solyc06g069010.2.1	genomic_reference:SL2.50ch06 gene_region:39208568-39211380 transcript_region:SL2.50ch06:39208568..39211380+ go_terms:GO:0005080,GO:0000166 functional_description:"Guanine nucleotide-binding protein beta subunit-like protein (AHRD V1 **-* B6SJ21_MAIZE); contains Interpro domain(s) IPR020472 G-protein beta WD-40 repeat, region "	0	58.137	45	13	40	3	326	35.9	7.12	126.64	13	412233	434354	317903	133234	189526	134642	398718	369484	391970	489071	469409	426557	1.0486e+06
FALSE	High	Master Protein	Solyc12g062860.1.1	evidence_code:10F0H1E1IEG genomic_reference:SL2.50ch12 gene_region:53479439-53487641 transcript_region:SL2.50ch12:53479439..53487641+ go_terms:GO:0006950 functional_description:"Universal stress protein family protein (AHRD V1 **-- D7M6L9_ARALY); contains Interpro domain(s) IPR006016 UspA "	0	14.458	35	6	10	6	175	19.5	6.77	24.93	6	209902	235758	172815	53681.9	75685.9	59128.1	197623	206828	278207	202162	182754	185403	183337
FALSE	High	Master Protein	Solyc01g098610.2.1	genomic_reference:SL2.50ch01 gene_region:80838433-80843744 transcript_region:SL2.50ch01:80838433..80843744- go_terms:GO:0004363 functional_description:"Glutathione synthetase (AHRD V1 **** Q6F4I7_ZINEL); contains Interpro domain(s) IPR005615 Glutathione synthase, eukaryotic "	0	6.952	8	3	3	3	546	61.1	6.24	8.97	3	8042.97	8489.8	8266.39	5771.96	4295.47	7248.45	9965.34	10333.4	9186.51	12346.6	21704.9	17588.2	11384.2
FALSE	High	Master Protein	Solyc09g010630.2.1	genomic_reference:SL2.50ch09 gene_region:3965253-3968837 transcript_region:SL2.50ch09:3965253..3968837+ go_terms:GO:0051082 functional_description:"heat shock protein (AHRD V1 ***- B2D2G5_CAPSN); contains Interpro domain(s) IPR013126 Heat shock protein 70 "	0	331.61	55	31	253	8	649	71.2	5.25	839.69	31	416497	412838	342226	147247	225040	175173	501106	532722	511590	532313	565831	534464	768855
FALSE	High	Master Protein	Solyc04g077060.2.1	genomic_reference:SL2.50ch04 gene_region:59615562-59620233 transcript_region:SL2.50ch04:59615562..59620233- go_terms:GO:0003676 functional_description:"KH domain-containing protein (AHRD V1 **-- D7KHT7_ARALY); contains Interpro domain(s) IPR018111 K Homology, type 1, subgroup "	0	18.732	16	4	6	4	473	50.6	7.2	26.6	4	16864.5	23890.6	15156	12381.3	6178.19	3999.55	19096.1	18820.1	11306.2	20139.7	28132.8	17648.8	45181.3
FALSE	High	Master Protein	Solyc12g011270.1.1	evidence_code:10F0H1E1IEG genomic_reference:SL2.50ch12 gene_region:4132345-4138535 transcript_region:SL2.50ch12:4132345..4138535+ go_terms:GO:0005622 functional_description:"Elongation factor Ts (AHRD V1 ***- Q9SWW0_SOLLC); contains Interpro domain(s) IPR018101 Translation elongation factor Ts, conserved site "	0	19.158	19	6	7	6	391	42.7	8.63	19.49	6	41794.8	36715.2	31855.6	15050.8	13896.6	8393.52	43917.5	50004.5	51638	29121.5	32430.3	44542	37803.6
FALSE	High	Master Protein	Solyc10g007230.1.1	evidence_code:10F0H1E0IEG genomic_reference:SL2.50ch10 gene_region:1650247-1653367 transcript_region:SL2.50ch10:1650247..1653367+ go_terms:GO:0030544 functional_description:"Tetratricopeptide repeat protein 2-like (AHRD V1 **-- Q5ZDK5_ORYSJ); contains Interpro domain(s) IPR015609 Molecular chaperone, heat shock protein, Hsp40, DnaJ "	0	38.246	23	12	18	12	596	65.7	8.43	47.01	12	40156	57116.2	31937	27658.1	48172.4	36395.1	42083.5	39353.9	43500.2	116451	99280.8	99937.9	228976
FALSE	High	Master Protein	Solyc06g074670.2.1	genomic_reference:SL2.50ch06 gene_region:42598623-42602866 transcript_region:SL2.50ch06:42598623..42602866- go_terms:GO:0048040,GO:0051287 functional_description:"Bifunctional polymyxin resistance arnA protein (AHRD V1 ***- B6TQB1_MAIZE); contains Interpro domain(s) IPR001509 NAD-dependent epimerase/dehydratase "	0	89.972	49	16	59	7	386	43.2	6.09	171.07	16	427385	409792	317630	203036	226845	184798	395637	460285	411756	627040	545261	548690	532005
FALSE	High	Master Protein	Solyc03g114500.2.1	genomic_reference:SL2.50ch03 gene_region:58538109-58542525 transcript_region:SL2.50ch03:58538109..58542525+ go_terms:GO:0004634 functional_description:"Enolase (AHRD V1 ***- A9P745_HELAN); contains Interpro domain(s) IPR000941 Enolase "	0	62.92	38	13	34	13	488	52.1	6.46	101.16	13	1.0697e+06	976245	746565	624697	639967	406089	1.03894e+06	1.18329e+06	1.20904e+06	1.49676e+06	1.44879e+06	1.70609e+06	704764
FALSE	High	Master Protein	Solyc11g011060.1.1	evidence_code:10F0H1E1IEG genomic_reference:SL2.50ch11 gene_region:4138997-4144532 transcript_region:SL2.50ch11:4138997..4144532- functional_description:"AT5g16610/MTG13_5 (Fragment) (AHRD V1 **-- Q570B5_ARATH)"	0	7.098	15	2	4	2	206	24.1	8.41	11.2	2	44192.1	39342.4	27559.1	14272.8	13154	8244.56	49876.7	42604.4	39119.7	34765	34541.2	29782.3	52516.7
FALSE	High	Master Protein	Solyc06g053600.2.1	genomic_reference:SL2.50ch06 gene_region:32897410-32909873 transcript_region:SL2.50ch06:32897410..32909873- go_terms:GO:0050236 functional_description:"Oxidoreductase aldo/keto reductase family protein expressed (AHRD V1 ***- Q10GW4_ORYSJ); contains Interpro domain(s) IPR020471 Aldo/keto reductase subgroup "	0	8.357	10	3	5	3	401	45.4	7.72	14.3	3	30951.1	34601.3	25871.4	9508.63	14542	10251	37367.5	39901.8	36688.8	25402.4	33685.8	36167.2	38025.3
FALSE	High	Master Protein	Solyc00g042130.1.1	evidence_code:10F0H1E0IEG genomic_reference:SL2.50ch00 gene_region:13249935-13252107 transcript_region:SL2.50ch00:13249935..13252107+ go_terms:GO:0045261,GO:0005524,GO:0033178,GO:0016469 functional_description:"ATP synthase subunit alpha (AHRD V1 ***- D4Z4I4_SPHJU); contains Interpro domain(s) IPR005294 ATPase, F1 complex, alpha subunit "	0	6.996	4	3	4	3	704	74.9	6.05	9.06	3	258044	224271	198111	28143.1	211661	15049	412402	339669	358738	211921	240709	249951	660019
FALSE	High	Master Protein	Solyc02g084440.2.1	genomic_reference:SL2.50ch02 gene_region:42111042-42113547 transcript_region:SL2.50ch02:42111042..42113547- go_terms:GO:0005507 functional_description:"Fructose-bisphosphate aldolase (AHRD V1 ***- Q9SXX4_NICPA); contains Interpro domain(s) IPR000741 Fructose-bisphosphate aldolase, class-I "	0	34.433	28	8	14	3	392	42.4	8	38.91	8	14969.1	18246.3	22298	24270.6	21943.9	25077.3	41950.6	18625.3	13911.5	74094.2	60961.8	60343.3	38873
FALSE	High	Master Protein	Solyc01g110210.1.1	evidence_code:10F0H0E0IEG genomic_reference:SL2.50ch01 gene_region:88733689-88734736 transcript_region:SL2.50ch01:88733689..88734736+ functional_description:"Terminal ear1-like 2 protein (AHRD V1 *--- A9XIW7_POPCN); contains Interpro domain(s) IPR007201 RNA recognition motif 2 "	0	8.231	15	4	4	4	257	29.6	9.95	9.47	4	18632.5	29724.3	18597.8	19688.4	29131.5	7889.21	29240.8	17970.9	24192.8	66765.5	43533.6	44068.2	147646
FALSE	High	Master Protein	Solyc07g045240.2.1	genomic_reference:SL2.50ch07 gene_region:55694997-55697651 transcript_region:SL2.50ch07:55694997..55697651+ go_terms:GO:0008266 functional_description:"RNA-binding protein-like (AHRD V1 *--* Q8L779_ARATH); contains Interpro domain(s) IPR012677 Nucleotide-binding, alpha-beta plait "	0	66.776	48	11	45	10	343	36.4	8.84	162.72	11	234009	259919	182617	153032	142619	122521	261894	279682	296442	392409	363499	380264	167727
FALSE	High	Master Protein	Solyc05g053140.2.1	genomic_reference:SL2.50ch05 gene_region:62417721-62424738 transcript_region:SL2.50ch05:62417721..62424738- go_terms:GO:0005515 functional_description:"26S proteasome non-ATPase regulatory subunit 13 (AHRD V1 ***- B6TA88_MAIZE); contains Interpro domain(s) IPR000717 Proteasome component region PCI "	0	15.154	21	7	8	4	386	44.1	5.47	23.37	7	22939.8	25453.8	14704.8	9497.24	11449.2	4461.54	15769.9	22186.5	19635.2	21020.2	25413.5	22058.5	85217.3
FALSE	High	Master Protein	Solyc06g081980.1.1	evidence_code:10F0H1E1IEG genomic_reference:SL2.50ch06 gene_region:44239265-44240194 transcript_region:SL2.50ch06:44239265..44240194+ go_terms:GO:0046982,GO:0042803 functional_description:"Pyridoxal biosynthesis lyase pdxS (AHRD V1 ***- D0MQW5_PHYIN); contains Interpro domain(s) IPR001852 Vitamin B6 biosynthesis protein "	0	11.749	19	5	8	5	309	33.1	6.32	20.26	5	40435.4	36183.2	20933	15063.7	24641.4	26940.7	50150	43663.3	50847	60806.2	59462	57523.5	91113
FALSE	High	Master Protein	Solyc11g018500.1.1	evidence_code:10F0H1E1IEG genomic_reference:SL2.50ch11 gene_region:8620702-8629947 transcript_region:SL2.50ch11:8620702..8629947+ go_terms:GO:0005975 functional_description:"Beta-galactosidase (AHRD V1 ***- B9GU11_POPTR); contains Interpro domain(s) IPR001944 Glycoside hydrolase, family 35 "	0	46.495	18	8	19	7	695	77.6	5.33	66.63	8	75927.1	80339	70923.5	35408.8	44858	29947.8	76406.8	88151.5	87720.6	110524	90688.8	92508.6	86840.2
FALSE	High	Master Protein	Solyc10g047300.1.1	evidence_code:10F0H1E1IEG genomic_reference:SL2.50ch10 gene_region:35957327-35976314 transcript_region:SL2.50ch10:35957327..35976314+ go_terms:GO:0005515,GO:0004040 functional_description:"Glutamyl-tRNA(Gln) amidotransferase subunit A (AHRD V1 *-*- D5DXY7_BACMQ); contains Interpro domain(s) IPR000120 Amidase signature enzyme "	0	17.784	15	6	7	6	598	65.6	9.1	22.78	6	10947	9677.4	4248.26	2323.26	7726.13	5024.69	15827.6	9030.05	17839.3	18580.5	15274.8	6224.86	116410
FALSE	High	Master Protein	Solyc08g067050.2.1	genomic_reference:SL2.50ch08 gene_region:53172117-53177945 transcript_region:SL2.50ch08:53172117..53177945- go_terms:GO:0005737 functional_description:"Arginine N-methyltransferase family protein (AHRD V1 ***- D7KE86_ARALY); contains Interpro domain(s) IPR010456 Ribosomal L11 methyltransferase "	0	32.539	34	8	13	8	371	42.2	6.2	42.74	8	141120	185155	104326	80339.4	54156.5	28899.9	128621	161297	185846	154254	152739	125832	138355
FALSE	High	Master Protein	Solyc03g113800.2.1	genomic_reference:SL2.50ch03 gene_region:57894787-57902443 transcript_region:SL2.50ch03:57894787..57902443- go_terms:GO:0004029 functional_description:"Betaine aldehyde dehydrogenase (AHRD V1 **** D2DEK8_LYCBA); contains Interpro domain(s) IPR015590 Aldehyde dehydrogenase "	0	54.802	36	12	27	9	505	55.9	5.45	83.64	12	126791	136320	127735	62527.2	137298	70558.1	119383	97283.1	146175	288422	167653	253339	347264
FALSE	High	Master Protein	Solyc06g082390.2.1	genomic_reference:SL2.50ch06 gene_region:44508767-44513236 transcript_region:SL2.50ch06:44508767..44513236+ go_terms:GO:0003700 functional_description:"cDNA clone J065191E12 full insert sequence (AHRD V1 ***- B7F8Y2_ORYSJ)"	0	12.529	16	4	5	4	359	41.3	4.42	14.05	4	77827.8	76720.1	41240.3	34152.9	14973.9	13425.1	95625	99865.6	97813.4	46723.1	56895.8	57647	31685.8
FALSE	High	Master Protein	Solyc00g030510.2.1	genomic_reference:SL2.50ch00 gene_region:12605204-12607615 transcript_region:SL2.50ch00:12605204..12607615+ go_terms:GO:0005975 functional_description:"Polygalacturonase (AHRD V1 ***- Q9MBC0_SALGI); contains Interpro domain(s) IPR000743 Glycoside hydrolase, family 28 "	0	6.781	13	3	3	3	403	42.4	7.25	5.95	3	3915.98	3957.52	3936.75	2699.66	4514.18	6602.01	9864.51	5292.05	6028.88	14468.8	10448.5	10268.9	4002.72
FALSE	High	Master Protein	Solyc11g012160.1.1	evidence_code:10F1H1E1IEG genomic_reference:SL2.50ch11 gene_region:5093400-5099036 transcript_region:SL2.50ch11:5093400..5099036+ go_terms:GO:0008152,GO:0009072 functional_description:"Fumarylacetoacetase (AHRD V1 ***- Q2HT34_MEDTR); contains Interpro domain(s) IPR005959 Fumarylacetoacetase "	0	10.326	10	3	4	3	420	46	5.43	12.79	3	24353.7	20121.8	18054.1	8125.35	18013.8	10416.1	25853.6	18938.3	27786.7	31093.3	28580.7	32603.3	21533.1
FALSE	High	Master Protein	Solyc10g085630.1.1	evidence_code:10F0H1E1IEG genomic_reference:SL2.50ch10 gene_region:64072673-64081808 transcript_region:SL2.50ch10:64072673..64081808+ go_terms:GO:0008152 functional_description:"Fatty acid oxidation complex subunit alpha (AHRD V1 *-*- FADB_PHOLL); contains Interpro domain(s) IPR001753 Crotonase, core "	0	14.693	19	4	5	4	410	46.5	5.95	19.76	4	6060.05	6094.04	6077.05	2822.11	4300.81	1343.4	5486.95	8107.17	5269.06	8151.68	6250.83	6924.59	17633.7
FALSE	High	Master Protein	Solyc01g106080.2.1	genomic_reference:SL2.50ch01 gene_region:85825319-85831189 transcript_region:SL2.50ch01:85825319..85831189- go_terms:GO:0004491 functional_description:"Methylmalonate-semialdehyde dehydrogenase (AHRD V1 **** D3BUA7_POLPA); contains Interpro domain(s) IPR010061 Methylmalonate-semialdehyde dehydrogenase IPR015590 Aldehyde dehydrogenase "	0	20.463	20	6	6	6	537	57.8	6.98	23.8	6	2788.41	7079.09	4933.75	3921.3	9473.63	8419.91	3788.18	4904.81	12416.6	20537.3	19435.6	14665.8	42802.5
FALSE	High	Master Protein	Solyc06g082620.1.1	evidence_code:10F1H1E1IEG genomic_reference:SL2.50ch06 gene_region:44670745-44671383 transcript_region:SL2.50ch06:44670745..44671383- go_terms:GO:0051082 functional_description:"RNA-binding protein PNO1-like protein (AHRD V1 **** D0MTT7_PHYIN); contains Interpro domain(s) IPR018111 K Homology, type 1, subgroup "	0.002	3.526	9	2	2	2	212	24	9.63	2.52	2	10177.8	14825.2	12239.3	17151.7	10927.7	11115.3	9383.37	16158.5	10579.7	18951.3	68078.9	11046.6	20804.5
FALSE	High	Master Protein	Solyc07g016200.2.1	genomic_reference:SL2.50ch07 gene_region:6442412-6451485 transcript_region:SL2.50ch07:6442412..6451485- go_terms:GO:0005839 functional_description:"Proteasome subunit beta type (AHRD V1 ***- B9SPS6_RICCO); contains Interpro domain(s) IPR000243 Peptidase T1A, proteasome beta-subunit "	0	24.641	25	5	13	5	236	25.3	5.82	35.07	5	152745	121044	79191	45650.1	45904.4	55508.8	159690	164724	159562	126372	134522	106961	189644
FALSE	High	Master Protein	Solyc10g085290.1.1	evidence_code:10F0H1E1IEG genomic_reference:SL2.50ch10 gene_region:63843260-63847951 transcript_region:SL2.50ch10:63843260..63847951+ go_terms:GO:0006915 functional_description:"BCL-2 binding anthanogene-1 (AHRD V1 ***- B4FV61_MAIZE); contains Interpro domain(s) IPR003103 Apoptosis regulator Bcl-2 protein, BAG "	0	9.842	16	4	5	4	349	37.6	5.07	15.63	4	26867.3	23441.3	19961.5	13123.1	7009.81	6262.01	21874.6	23138.9	29667.8	18200.6	24160.3	23488.9	8693.98
FALSE	High	Master Protein	Solyc03g117490.2.1	genomic_reference:SL2.50ch03 gene_region:60690878-60693820 transcript_region:SL2.50ch03:60690878..60693820+ go_terms:GO:0006072,GO:0005975 functional_description:"Glycerol kinase (AHRD V1 ***- Q6RUF8_SOYBN); contains Interpro domain(s) IPR005999 Glycerol kinase "	0	16.312	14	5	7	5	522	56.5	6.33	22.49	5	21385.3	27282.2	23535	24041.4	24485.6	11479.3	28701.9	27640.8	27729.6	57664.2	46715.6	43295.4	107284
FALSE	High	Master Protein	Solyc09g092380.2.1	genomic_reference:SL2.50ch09 gene_region:66843541-66848047 transcript_region:SL2.50ch09:66843541..66848047+ go_terms:GO:0004013 functional_description:"Adenosylhomocysteinase (AHRD V1 **** Q2XTD0_SOLTU); contains Interpro domain(s) IPR000043 S-adenosyl-L-homocysteine hydrolase "	0	102.668	46	17	75	8	485	53.1	5.86	256.24	17	712683	926204	621528	558789	876849	611354	1.16158e+06	1.15374e+06	1.09679e+06	1.69922e+06	1.66325e+06	1.65299e+06	2.31331e+06
FALSE	High	Master Protein	Solyc11g013440.1.1	evidence_code:10F1H1E1IEG genomic_reference:SL2.50ch11 gene_region:6453735-6462143 transcript_region:SL2.50ch11:6453735..6462143+ functional_description:"Eukaryotic translation initiation factor 3 subunit 5 (AHRD V1 ***- B4FRD9_MAIZE); contains Interpro domain(s) IPR000555 Mov34/MPN/PAD-1 "	0	31.756	29	6	17	6	285	31.4	5.02	56.64	6	63356	59199.9	46398	40565.4	27949.8	15080.9	90607.6	86565.4	90302.3	70663.6	71015.9	61539.7	72750.5
FALSE	High	Master Protein	Solyc03g097470.2.1	genomic_reference:SL2.50ch03 gene_region:53248143-53261349 transcript_region:SL2.50ch03:53248143..53261349- go_terms:GO:0008137 functional_description:"3-oxoacyl- (AHRD V1 ***- D5A3B9_SPIPL); contains Interpro domain(s) IPR004655 Beta-ketoacyl-acyl carrier protein synthase III (FabH) "	0	5.822	7	2	2	2	431	45.8	6.68	5.51	2	2187.28	2696.47	2441.87	2484.75	2551.19	3008.25	3438.46	2160.47	2746.43	6028.88	6827.56	6670.33	18119.7
FALSE	High	Master Protein	Solyc08g015660.2.1	genomic_reference:SL2.50ch08 gene_region:5104703-5114545 transcript_region:SL2.50ch08:5104703..5114545+ go_terms:GO:0000906 functional_description:"6 7-dimethyl-8-ribityllumazine synthase (AHRD V1 **** Q5ZQU1_TOBAC); contains Interpro domain(s) IPR002180 6,7-dimethyl-8-ribityllumazine synthase "	0.001	3.801	10	2	2	2	232	25.1	7.8	2.96	2	2425.13	13880.4	4414.09	1979.93	2508.13	3166.22	4710.79	8984.71	3554.6	5933.42	6796.56	5837.1	21633.9
FALSE	High	Master Protein	Solyc03g063110.2.1	genomic_reference:SL2.50ch03 gene_region:30614823-30618961 transcript_region:SL2.50ch03:30614823..30618961- go_terms:GO:0004768,GO:0045300 functional_description:"Stearoyl-acyl carrier protein desaturase (AHRD V1 **** B7TZ44_SPIOL); contains Interpro domain(s) IPR005067 Fatty acid desaturase, type 2 "	0	31.591	24	8	13	2	393	44.8	6.67	37.7	8	14180.8	11221.3	10281.1	10448	5926.93	6609.86	23384.7	11880.4	20564.1	18146.9	20743.8	16797.9	16339.3
FALSE	High	Master Protein	Solyc09g010330.2.1	genomic_reference:SL2.50ch09 gene_region:3715630-3718303 transcript_region:SL2.50ch09:3715630..3718303- go_terms:GO:0051082 functional_description:"Nascent polypeptide-associated complex subunit beta (AHRD V1 *--- C5FKK9_NANOT); contains Interpro domain(s) IPR002715 Nascent polypeptide-associated complex NAC "	0	30.728	75	8	16	4	162	17.5	6.81	47.77	8	218025	199862	139519	74487	87183.5	61695.5	202924	341153	237384	163997	189342	187019	118632
FALSE	High	Master Protein	Solyc01g105140.2.1	genomic_reference:SL2.50ch01 gene_region:85168075-85173892 transcript_region:SL2.50ch01:85168075..85173892- go_terms:GO:0008266 functional_description:"RNA-binding protein (AHRD V1 *--* O96461_SCHJA); contains Interpro domain(s) IPR012677 Nucleotide-binding, alpha-beta plait "	0.001	4.758	7	2	3	2	254	30	11.14	7	2	31733.8	41675	19642.4	24908	21225	18651.4	34646.4	38312.6	25965	47094.9	59205.3	49236.4	44765.6
FALSE	High	Master Protein	Solyc02g069010.2.1	genomic_reference:SL2.50ch02 gene_region:33538178-33545772 transcript_region:SL2.50ch02:33538178..33545772+ go_terms:GO:0008934 functional_description:"Inositol monophosphatase family protein (AHRD V1 **** D7KK98_ARALY); contains Interpro domain(s) IPR000760 Inositol monophosphatase "	0	13.381	18	6	8	6	363	39.1	6.44	17.67	6	65212.1	62642.1	60383.2	54655.4	43151.9	29856.2	84286.6	96060.8	96910.4	99080.1	102786	103020	77632.5
FALSE	High	Master Protein	Solyc04g007550.2.1	genomic_reference:SL2.50ch04 gene_region:1237504-1241655 transcript_region:SL2.50ch04:1237504..1241655+ go_terms:GO:0005507 functional_description:"ATP synthase subunit beta (AHRD V1 ***- O82722_NICSY); contains Interpro domain(s) IPR005722 ATPase, F1 complex, beta subunit "	0	245.423	70	27	165	6	562	59.8	6.34	583.6	27	1.74952e+06	1.72531e+06	1.15973e+06	627244	938469	806558	2.13365e+06	2.11516e+06	2.17436e+06	1.98524e+06	1.81572e+06	1.85469e+06	2.39251e+06
FALSE	High	Master Protein	Solyc04g005340.2.1	genomic_reference:SL2.50ch04 gene_region:248903-251735 transcript_region:SL2.50ch04:248903..251735- go_terms:GO:0016760 functional_description:"Alpha-1 4-glucan protein synthase (AHRD V1 **-* Q8H8T0_ORYSJ); contains Interpro domain(s) IPR004901 Alpha-1,4-glucan-protein synthase, UDP-forming "	0	52.246	46	13	26	7	357	40.5	5.92	86.6	13	138642	169886	126737	114911	127407	90086	113500	89737.4	100100	276889	262928	249844	167169
FALSE	High	Master Protein	Solyc02g093680.2.1	genomic_reference:SL2.50ch02 gene_region:49014535-49017784 transcript_region:SL2.50ch02:49014535..49017784+ go_terms:GO:0000104,GO:0008270 functional_description:"Succinate dehydrogenase iron-sulfur protein (AHRD V1 **** C0NQC7_AJECG); contains Interpro domain(s) IPR004489 Succinate dehydrogenase/fumarate reductase iron-sulphur protein "	0	13.448	20	4	6	4	274	30.8	8.44	14.74	4	85884.3	114311	110168	36430	50027.3	27093.7	82069	99466.2	89523.9	82214	93289.6	93162	106784
FALSE	High	Master Protein	Solyc04g049630.2.1	genomic_reference:SL2.50ch04 gene_region:41776714-41794055 transcript_region:SL2.50ch04:41776714..41794055- go_terms:GO:0008233 functional_description:"Peptidase S9 prolyl oligopeptidase active site domain protein (AHRD V1 **** B7K7L2_CYAP7); contains Interpro domain(s) IPR001375 Peptidase S9, prolyl oligopeptidase active site region "	0	15.971	6	2	4	2	722	80.5	5.58	19.05	2	6310.25	10593.7	2834.11	6009.6	9199.74	2017	10899	10540.7	7490.11	16512.6	10757.9	13463.4	16276.5
FALSE	High	Master Protein	Solyc02g088700.2.1	genomic_reference:SL2.50ch02 gene_region:45268178-45273518 transcript_region:SL2.50ch02:45268178..45273518+ go_terms:GO:0032403 functional_description:"Mitochondrial processing peptidase beta subunit (AHRD V1 ***- Q9AXQ2_CUCME); contains Interpro domain(s) IPR011237 Peptidase M16, core "	0	53.672	39	15	29	15	532	59.2	6.44	84.72	15	175973	174513	121318	91475.4	105219	51594.5	170488	206973	205932	204984	199400	182167	297672
FALSE	High	Master Protein	Solyc07g005960.2.1	genomic_reference:SL2.50ch07 gene_region:793300-799520 transcript_region:SL2.50ch07:793300..799520- go_terms:GO:0042802,GO:0004185 functional_description:"Serine carboxypeptidase K10B2.2 (AHRD V1 **** B6TM29_MAIZE); contains Interpro domain(s) IPR001563 Peptidase S10, serine carboxypeptidase "	0	16.676	20	5	7	5	465	52.2	6.58	22.89	5	23056.6	24953.7	32572	40353.8	27388.5	32996.7	55788.7	62678.7	80660.8	94744.3	68115.1	74497.4	68966.5
FALSE	High	Master Protein	Solyc11g066060.1.1	evidence_code:10F0H1E1IEG genomic_reference:SL2.50ch11 gene_region:48824058-48826931 transcript_region:SL2.50ch11:48824058..48826931+ go_terms:GO:0005524 functional_description:"heat shock protein (AHRD V1 ***- B2D2G5_CAPSN); contains Interpro domain(s) IPR013126 Heat shock protein 70 "	0	302.152	55	34	238	5	698	77.1	5.69	760.15	34	6.52225e+06	6.08963e+06	4.81201e+06	2.87006e+06	3.7074e+06	2.53791e+06	6.1549e+06	6.69197e+06	6.63243e+06	7.27885e+06	7.16681e+06	6.97246e+06	1.00442e+07
FALSE	High	Master Protein	Solyc08g062800.2.1	genomic_reference:SL2.50ch08 gene_region:49300574-49304885 transcript_region:SL2.50ch08:49300574..49304885+ go_terms:GO:0004004,GO:0042802 functional_description:"ATP-dependent RNA helicase eIF4A (AHRD V1 **** A8PG49_COPC7); contains Interpro domain(s) IPR011545 DNA/RNA helicase, DEAD/DEAH box type, N-terminal "	0	62.577	46	14	28	2	413	46.9	5.8	95.43	14	59058.7	67418.3	51360.3	21678.1	41629.5	41256	81359	67626.4	74191	103348	77491.1	64547.3	402889
FALSE	High	Master Protein	Solyc03g120090.1.1	evidence_code:10F1H1E1IEG genomic_reference:SL2.50ch03 gene_region:62641034-62641951 transcript_region:SL2.50ch03:62641034..62641951+ go_terms:GO:0046982,GO:0042803 functional_description:"Pyridoxal biosynthesis lyase pdxS (AHRD V1 ***- Q2RMJ0_MOOTA); contains Interpro domain(s) IPR001852 Vitamin B6 biosynthesis protein "	0	42.946	36	9	26	9	305	32.7	5.43	103.32	9	290985	276679	213105	189680	279449	205561	320262	348007	369085	496200	510536	568002	336025
FALSE	High	Master Protein	Solyc03g059010.2.1	genomic_reference:SL2.50ch03 gene_region:24645518-24656089 transcript_region:SL2.50ch03:24645518..24656089- go_terms:GO:0016787 functional_description:"Glucose-repressible alcohol dehydrogenase transcriptional effector CCR4 (AHRD V1 **-- D3TNH5_GLOMM); contains Interpro domain(s) IPR005135 Endonuclease/exonuclease/phosphatase "	0	9.752	15	4	5	4	594	65.7	7.66	18.93	4	17044.4	18231.8	19339.9	7967.07	27012.4	826.126	13864.4	19738.6	23385.6	27437.3	26309	29516.4	77929.8
FALSE	High	Master Protein	Solyc03g006860.2.1	genomic_reference:SL2.50ch03 gene_region:1372758-1377406 transcript_region:SL2.50ch03:1372758..1377406- go_terms:GO:0008865,GO:0008959 functional_description:"Fructokinase (AHRD V1 **-* O04897_SOLLC); contains Interpro domain(s) IPR002173 Carbohydrate/puine kinase, PfkB, conserved site "	0	11.498	19	5	6	3	347	37.3	5.38	13.42	5	5351.44	1502.58	9200.3	3486.81	2471.08	4502.55	2577.2	3323.66	1830.74	6620.52	8835.16	8845.58	4651.85
FALSE	High	Master Protein	Solyc10g078820.1.1	evidence_code:10F0H1E1IEG genomic_reference:SL2.50ch10 gene_region:59833900-59836380 transcript_region:SL2.50ch10:59833900..59836380- go_terms:GO:0008287,GO:0003824 functional_description:"Protein phosphatase 2c-like protein (AHRD V1 ***- Q8S2S5_THEHA); contains Interpro domain(s) IPR015655 Protein phosphatase 2C "	0	27.114	16	6	15	4	460	51.2	5.11	50.64	6	8075.11	6840.72	3642.71	1478.12	1671.63	6283.61	11424.4	5483.25	3985.25	4927.91	10555.1	6381.56	29923
FALSE	High	Master Protein	Solyc11g007610.1.1	evidence_code:10F0H1E1IEG genomic_reference:SL2.50ch11 gene_region:1862726-1866719 transcript_region:SL2.50ch11:1862726..1866719- go_terms:GO:0008026 functional_description:"DEAD-box ATP-dependent RNA helicase 5 (AHRD V1 *-*- RH5_ORYSJ); contains Interpro domain(s) IPR011545 DNA/RNA helicase, DEAD/DEAH box type, N-terminal "	0	15.584	32	6	6	6	336	37.5	9.42	18.53	6	11513.2	20488.5	9299.08	7788.24	11533.4	4629.1	15588	16450.5	10748.3	22192.6	17863.8	15443	19464.4
FALSE	High	Master Protein	Solyc05g054580.2.1	genomic_reference:SL2.50ch05 gene_region:63611603-63614235 transcript_region:SL2.50ch05:63611603..63614235- go_terms:GO:0005515,GO:0005507 functional_description:"60S acidic ribosomal protein P0 (AHRD V1 ***- D7L9V8_ARALY); contains Interpro domain(s) IPR001790 Ribosomal protein L10 "	0	14.715	27	5	15	4	321	34	5.16	38.46	5	63967.9	57681.8	34988.2	11517.5	20304.8	19886.9	47042.7	49694.5	48743.7	44287.1	36696.7	37902.4	166856
FALSE	High	Master Protein	Solyc07g064810.2.1	genomic_reference:SL2.50ch07 gene_region:64017771-64025505 transcript_region:SL2.50ch07:64017771..64025505- go_terms:GO:0000107 functional_description:"Imidazole glycerol phosphate synthase subunit hisF (AHRD V1 *-** D2RFM3_ARCPA); contains Interpro domain(s) IPR014640 Imidazole glycerol phosphate synthase HisHF "	0	39.593	28	11	17	11	588	64.1	6.58	52.88	11	38435.9	46849	31960	19073.6	22758.7	6877.26	46578.8	34896.7	44141.1	41301.8	31650.3	38698.3	60732.2
FALSE	High	Master Protein	Solyc01g066460.2.1	genomic_reference:SL2.50ch01 gene_region:66815377-66816300 transcript_region:SL2.50ch01:66815377..66816300+ go_terms:GO:0004301 functional_description:"Epoxide hydrolase (AHRD V1 **** Q41413_SOLTU); contains Interpro domain(s) IPR000639 Epoxide hydrolase-like "	0	4.836	14	2	2	2	195	22.2	8.59	5.18	2	2339	2032.72	2185.86	3282.57	4153.54	3718.05	2487.05	2278.86	2695.24	10202.6	6878.73	8342.66	13342.5
FALSE	High	Master Protein	Solyc07g065050.2.1	genomic_reference:SL2.50ch07 gene_region:64198682-64205046 transcript_region:SL2.50ch07:64198682..64205046- go_terms:GO:0042802 functional_description:"Cell division protein ftsZ (AHRD V1 ***- B6TH29_MAIZE); contains Interpro domain(s) IPR000158 Cell division protein FtsZ, N-terminal "	0	40.763	39	10	16	10	419	44	6.4	46.59	10	93838.3	94043.3	66356.6	72847.4	54661.4	55517.6	84217.6	118957	111333	139665	139681	137407	83658.3
FALSE	High	Master Protein	Solyc03g044190.2.1	genomic_reference:SL2.50ch03 gene_region:12411174-12414872 transcript_region:SL2.50ch03:12411174..12414872+ go_terms:GO:0005515 functional_description:"FAD-dependent oxidoreductase (AHRD V1 **-- A8ISJ7_CHLRE); contains Interpro domain(s) IPR006076 FAD dependent oxidoreductase "	0.002	2.926	6	2	2	2	378	39.8	5.72	2.15	2	6190.47	6783.96	10507	1940.2	3904.42	4331.97	7738.77	7909.43	6975.03	7953.18	8410.3	6789.15	9268.45
FALSE	High	Master Protein	Solyc01g110120.2.1	genomic_reference:SL2.50ch01 gene_region:88653085-88663519 transcript_region:SL2.50ch01:88653085..88663519- go_terms:GO:0046961,GO:0009678 functional_description:"V-type proton ATPase subunit a (AHRD V1 **** VPH1_NEUCR); contains Interpro domain(s) IPR002490 ATPase, V0/A0 complex, 116-kDa subunit "	0	15.319	10	7	7	7	820	92.7	6.2	17.21	7	5553.69	15118.7	9554.71	3485.52	6202.79	4264.8	12548	15992.9	15116	12705.7	6316.76	12686.8	34634.2
FALSE	High	Master Protein	Solyc06g008530.1.1	evidence_code:10F0H1E1IEG genomic_reference:SL2.50ch06 gene_region:2412529-2429116 transcript_region:SL2.50ch06:2412529..2429116- go_terms:GO:0060001 functional_description:"Myosin XI (AHRD V1 ***- Q5R216_TOBAC); contains Interpro domain(s) IPR001609 Myosin head, motor region "	0	5.387	3	3	3	3	1528	172.8	8.62	9.22	3	9770.11	8691.35	10602.9	7558.8	3671.73	1217.85	13392.3	16442.5	12821.5	8554.14	11343.3	8392.23	10747.8
FALSE	High	Master Protein	Solyc02g090910.2.1	genomic_reference:SL2.50ch02 gene_region:46964307-46971505 transcript_region:SL2.50ch02:46964307..46971505- go_terms:GO:0008266 functional_description:"RNA-binding like protein (AHRD V1 **-* O23189_ARATH); contains Interpro domain(s) IPR000504 RNA recognition motif, RNP-1 "	0	14.121	17	5	5	5	376	41.1	7.55	13.07	5	8668.37	10843.9	2618.45	3441.95	6627.86	5748.77	13432	8529.42	10165.5	13634.2	12317.9	9895.94	22655.1
FALSE	High	Master Protein	Solyc06g084010.2.1	genomic_reference:SL2.50ch06 gene_region:45563140-45567670 transcript_region:SL2.50ch06:45563140..45567670- go_terms:GO:0003723 functional_description:"Os03g0627500 protein (Fragment) (AHRD V1 *--- Q0DQ67_ORYSJ); contains Interpro domain(s) IPR018111 K Homology, type 1, subgroup "	0	12.606	12	2	3	2	323	35.1	5.66	15.44	2	5003.79	5940.69	5265.38	1082.67	2778.45	4512.05	6016.64	5718.14	7808.83	4917.71	7410.18	6639.18	5021.9
FALSE	High	Master Protein	Solyc06g075340.2.1	genomic_reference:SL2.50ch06 gene_region:43154986-43160636 transcript_region:SL2.50ch06:43154986..43160636- go_terms:GO:0004087 functional_description:"Carbamoyl-phosphate synthase large chain (AHRD V1 **** D7AI57_GEOSK); contains Interpro domain(s) IPR006275 Carbamoyl phosphate synthase, large subunit, glutamine-dependent "	0	34.535	14	13	14	13	1195	131.7	5.64	38.75	13	32193.6	32392.6	27652.4	17659.9	19847.3	8833.78	28126.1	30179	35345.2	35369.9	33083.8	36407.5	92284.6
FALSE	High	Master Protein	Solyc01g104590.2.1	genomic_reference:SL2.50ch01 gene_region:84802263-84805701 transcript_region:SL2.50ch01:84802263..84805701- go_terms:GO:0003735,GO:0005515 functional_description:"Ribosomal protein L3 (AHRD V1 ***- Q6SKP4_SOLLC); contains Interpro domain(s) IPR019926 Ribosomal protein L3, conserved site IPR000597 Ribosomal protein L3 "	0	65.72	41	20	44	12	389	44.4	10.08	124.01	20	426401	444310	312765	91231.5	235789	151618	399528	411169	374418	426348	325378	328525	1.76787e+06
FALSE	High	Master Protein	Solyc02g087300.1.1	evidence_code:10F0H1E1IEG genomic_reference:SL2.50ch02 gene_region:44325520-44326428 transcript_region:SL2.50ch02:44325520..44326428+ go_terms:GO:0005515 functional_description:"Protein transport SEC13-like protein (AHRD V1 **-- Q2PYY1_SOLTU); contains Interpro domain(s) IPR020472 G-protein beta WD-40 repeat, region "	0	23.56	29	5	9	4	302	32.4	6.3	28.98	5	71011.3	66311.5	43758.9	20456.9	41358.8	42153.5	80913.8	77896.6	72868.9	86948.3	70535.8	76368.8	68728
FALSE	High	Master Protein	Solyc02g092440.2.1	genomic_reference:SL2.50ch02 gene_region:48072629-48076554 transcript_region:SL2.50ch02:48072629..48076554- go_terms:GO:0008308 functional_description:"Mitochondrial porin (Voltage-dependent anion channel) outer membrane protein (AHRD V1 **** C4R1Z2_PICPG); contains Interpro domain(s) IPR001925 Porin, eukaryotic type "	0	18.77	32	7	9	4	276	29.3	8.84	22.84	7	53614.4	54610.9	40859.7	19204.9	26394	19828.1	57557	61156.8	56546.2	45478.8	49592.4	51815	95520.4
FALSE	High	Master Protein	Solyc01g108340.2.1	genomic_reference:SL2.50ch01 gene_region:87448017-87452641 transcript_region:SL2.50ch01:87448017..87452641+ go_terms:GO:0003755 functional_description:"Peptidyl-prolyl cis-trans isomerase D (AHRD V1 **** PPID_RAT); contains Interpro domain(s) IPR002130 Peptidyl-prolyl cis-trans isomerase, cyclophilin-type "	0	14.38	16	5	6	4	362	40.3	6.47	18.12	5	29238.8	30693.2	18521	24690.8	21120.1	17058.3	23615.2	24008.7	28439	41698.6	55512.6	43356.8	69922.9
FALSE	High	Master Protein	Solyc09g072700.2.1	genomic_reference:SL2.50ch09 gene_region:60809802-60811782 transcript_region:SL2.50ch09:60809802..60811782- go_terms:GO:0004601,GO:0005515 functional_description:"Peroxidase 57 (AHRD V1 **** D7LXN0_ARALY); contains Interpro domain(s) IPR002016 Haem peroxidase, plant/fungal/bacterial "	0	5.611	9	2	3	2	323	35	8.56	8.29	2	11584.5	6434.3	12530.7	12349.9	9968.09	8883.01	15717.5	13277.1	13131.8	19868.4	26260.5	23330.5	16610.8
FALSE	High	Master Protein	Solyc07g008720.2.1	genomic_reference:SL2.50ch07 gene_region:3694316-3696017 transcript_region:SL2.50ch07:3694316..3696017+ go_terms:GO:0051082 functional_description:"Nascent polypeptide-associated complex subunit beta (AHRD V1 **-- B2W6E2_PYRTR); contains Interpro domain(s) IPR002715 Nascent polypeptide-associated complex NAC "	0	37.289	75	7	22	3	162	17.5	6.81	67.09	7	253015	219374	125705	75698.4	97185.9	62393.7	241583	417640	205124	157384	166027	199158	146661
FALSE	High	Master Protein	Solyc01g111970.2.1	genomic_reference:SL2.50ch01 gene_region:89869360-89872814 transcript_region:SL2.50ch01:89869360..89872814- go_terms:GO:0055114 functional_description:"Laccase 1a (AHRD V1 **-- B9IG56_POPTR); contains Interpro domain(s) IPR001117 Multicopper oxidase, type 1 "	0	19.315	16	7	7	7	536	60.5	9.39	20.79	7	7994.56	20873.5	17623.1	10940.1	6565.19	6421.63	14556.2	10512.5	15459	25348.4	20857.9	6924.96	48620.5
FALSE	High	Master Protein	Solyc03g123610.2.1	genomic_reference:SL2.50ch03 gene_region:64464540-64471268 transcript_region:SL2.50ch03:64464540..64471268- go_terms:GO:0005524 functional_description:"Alanine aminotransferase (AHRD V1 ***- Q6VEJ5_CAPAN); contains Interpro domain(s) IPR004839 Aminotransferase, class I and II "	0	17.45	14	6	7	5	606	66.3	8.24	20.26	6	24678.2	32502.1	21257.8	30469.3	18256.7	18557.6	25689.3	24244	22571.5	37371.4	58710	53266.9	47182.6
FALSE	High	Master Protein	Solyc04g064760.2.1	genomic_reference:SL2.50ch04 gene_region:55019440-55023522 transcript_region:SL2.50ch04:55019440..55023522- go_terms:GO:0042802,GO:0004185 functional_description:"Serine carboxypeptidase F13S12.6 (AHRD V1 **** B6U5K7_MAIZE); contains Interpro domain(s) IPR001563 Peptidase S10, serine carboxypeptidase "	0	26.877	20	6	11	6	467	52.3	7.3	42.22	6	85744.6	78718.8	58193.5	35732	60553.5	32259.5	74465.9	83759	87854.5	108691	92034.2	84477.4	277171
FALSE	High	Master Protein	Solyc04g011440.2.1	genomic_reference:SL2.50ch04 gene_region:3894918-3898067 transcript_region:SL2.50ch04:3894918..3898067+ go_terms:GO:0051082 functional_description:"heat shock protein (AHRD V1 ***- B2D2G5_CAPSN); contains Interpro domain(s) IPR013126 Heat shock protein 70 "	0	346.959	59	33	255	12	651	71.3	5.25	841.4	33	1.5807e+06	1.47369e+06	1.32008e+06	508989	826984	682429	1.61207e+06	1.73707e+06	1.7059e+06	1.49132e+06	1.43069e+06	1.55344e+06	1.47747e+06
FALSE	High	Master Protein	Solyc04g076380.2.1	genomic_reference:SL2.50ch04 gene_region:58873950-58880708 transcript_region:SL2.50ch04:58873950..58880708- go_terms:GO:0003958 functional_description:"Cytochrome P450 NADPH-reductase (AHRD V1 **** B3RFK2_PETHY); contains Interpro domain(s) IPR015702 NADPH Cytochrome P450 Reductase "	0	7.765	7	3	4	3	686	75.8	5.2	11.83	3	6358.31	8882.38	8737.6	4562.57	5020.63	4104.5	3795.03	2695.09	3183.12	12816.4	9800.91	7724.44	9025.4
FALSE	High	Master Protein	Solyc06g063370.2.1	genomic_reference:SL2.50ch06 gene_region:36437291-36439451 transcript_region:SL2.50ch06:36437291..36439451- go_terms:GO:0016020 functional_description:"Chlorophyll a-b binding protein 1A, chloroplastic (AHRD V1 ***- CB2A_PYRPY); contains Interpro domain(s) IPR001344 Chlorophyll A-B binding protein "	0	8.05	15	3	4	3	286	30.5	6	11.13	3	8914.89	10325.9	7344	5365.11	6282.59	6023.95	13156.3	7968.43	12163.5	18000.8	10880.4	10132	80257.2
FALSE	High	Master Protein	Solyc06g076780.2.1	genomic_reference:SL2.50ch06 gene_region:44079224-44083374 transcript_region:SL2.50ch06:44079224..44083374- go_terms:GO:0005515 functional_description:"Beta-D-glucosidase (AHRD V1 ***- Q7XAS3_GOSHI); contains Interpro domain(s) IPR001764 Glycoside hydrolase, family 3, N-terminal "	0	7.974	7	4	4	2	598	65.5	5.26	6.47	4	9346.7	8820.54	5931.47	6876.35	4766.89	3989.43	12641.4	11422.2	6951.06	11482.2	11681.9	11330.3	12700.1
FALSE	High	Master Protein	Solyc02g067460.2.1	genomic_reference:SL2.50ch02 gene_region:32236994-32239690 transcript_region:SL2.50ch02:32236994..32239690+ go_terms:GO:0005515,GO:0008308 functional_description:"Porin/voltage-dependent anion-selective channel protein (AHRD V1 **** A9P802_POPTR); contains Interpro domain(s) IPR001925 Porin, eukaryotic type "	0	58.309	52	10	48	7	276	29.5	8.6	162.33	10	820666	814275	526175	282315	430504	200205	676689	790489	837091	614358	748007	651098	1.26665e+06
FALSE	High	Master Protein	Solyc04g014670.2.1	genomic_reference:SL2.50ch04 gene_region:4934139-4937078 transcript_region:SL2.50ch04:4934139..4937078+ go_terms:GO:0001758 functional_description:"Short-chain dehydrogenase/reductase SDR (AHRD V1 **** C0BIG4_9BACT); contains Interpro domain(s) IPR002347 Glucose/ribitol dehydrogenase "	0	6.239	14	3	4	3	253	26.9	8.65	9.73	3	11984.8	9914.17	4065.69	28.3295	1759.97	7006.84	5322.74	10606.1	8845.16	8686.99	4866.31	5831.39	28747
FALSE	High	Master Protein	Solyc07g055210.2.1	genomic_reference:SL2.50ch07 gene_region:60644169-60648539 transcript_region:SL2.50ch07:60644169..60648539- go_terms:GO:0006520,GO:0009058,GO:0030170 functional_description:"Aspartate aminotransferase (AHRD V1 ***- B9SW33_RICCO); contains Interpro domain(s) IPR000796 Aspartate/other aminotransferase "	0	26.949	21	5	9	5	425	47	7.93	34.41	5	60142.1	105330	50028.7	18832.1	43779.4	23571	41290.7	42931.8	40878.7	65278.2	63696.1	60590.7	92134
FALSE	High	Master Protein	Solyc09g090720.2.1	genomic_reference:SL2.50ch09 gene_region:65500608-65505951 transcript_region:SL2.50ch09:65500608..65505951- go_terms:GO:0005515 functional_description:"26S proteasome regulatory subunit (AHRD V1 ***- A8IW48_CHLRE); contains Interpro domain(s) IPR000717 Proteasome component region PCI "	0	14.784	17	6	7	3	386	44.1	5.33	20.68	6	28206.5	20936.6	17049.9	631.944	19837.8	14002.4	17831	20558.1	20133.7	27231.5	23156.1	25089.7	70557
FALSE	High	Master Protein	Solyc09g018450.2.1	genomic_reference:SL2.50ch09 gene_region:14926834-14932901 transcript_region:SL2.50ch09:14926834..14932901+ go_terms:GO:0004842 functional_description:"Ubiquitin-activating enzyme E1 (AHRD V1 **** Q75VJ8_TOBAC); contains Interpro domain(s) IPR018075 Ubiquitin-activating enzyme, E1 "	0	73.047	23	19	30	17	1084	120.4	5.16	91.08	19	209983	218641	139836	57794.6	117855	93230.3	198632	245572	219176	191033	214379	178689	454246
FALSE	High	Master Protein	Solyc11g011930.1.1	evidence_code:10F0H1E1IEG genomic_reference:SL2.50ch11 gene_region:4860240-4865923 transcript_region:SL2.50ch11:4860240..4865923- go_terms:GO:0055114 functional_description:"Isocitrate dehydrogenase (AHRD V1 ***- D2D324_GOSHI); contains Interpro domain(s) IPR004790 Isocitrate dehydrogenase NADP-dependent, eukaryotic "	0	24.179	23	9	16	2	420	47.3	7.71	35.14	9	4945.59	3602.61	6288.57	6862.57	2417.01	72.6034	3183.96	2981.47	3556.07	8798.2	7528.73	3981.69	16129.9
FALSE	High	Master Protein	Solyc10g078620.1.1	evidence_code:10F1H1E1IEG genomic_reference:SL2.50ch10 gene_region:59701774-59703879 transcript_region:SL2.50ch10:59701774..59703879- go_terms:GO:0003735 functional_description:"Ribosomal protein S5 (AHRD V1 ***- A8J2I5_CHLRE); contains Interpro domain(s) IPR005716 Ribosomal protein S7, eukaryotic/archaeal "	0	40.688	41	7	23	2	215	23.7	9.54	68.94	7	88609.6	108840	93136.3	21367.1	46738.3	35465.4	94108.3	102268	108000	80234.1	64949.7	79642.1	274216
FALSE	High	Master Protein	Solyc07g065840.2.1	genomic_reference:SL2.50ch07 gene_region:64658676-64662396 transcript_region:SL2.50ch07:64658676..64662396- go_terms:GO:0042623 functional_description:"Heat shock protein 90 (AHRD V1 ***- Q14TB1_TOBAC); contains Interpro domain(s) IPR003594 ATP-binding region, ATPase-like IPR001404 Heat shock protein Hsp90 "	0	279.69	60	44	250	13	699	80.1	5.03	816.64	44	6.76546e+06	6.62842e+06	5.07518e+06	1.96176e+06	2.62124e+06	1.91616e+06	5.79983e+06	6.00323e+06	5.47611e+06	4.81528e+06	4.59301e+06	4.66849e+06	7.69564e+06
FALSE	High	Master Protein	Solyc06g036290.2.1	genomic_reference:SL2.50ch06 gene_region:22492761-22495996 transcript_region:SL2.50ch06:22492761..22495996+ go_terms:GO:0042623,GO:0005524 functional_description:"Heat shock protein 90 (Fragment) (AHRD V1 **-- Q00NU9_WHEAT); contains Interpro domain(s) IPR003594 ATP-binding region, ATPase-like IPR001404 Heat shock protein Hsp90 "	0	183.616	52	35	153	9	607	70.2	5.29	433.66	35	390318	416643	317544	130773	122128	114501	317363	373266	346951	263699	259254	272811	342966
FALSE	High	Master Protein	Solyc12g015880.1.1	evidence_code:10F0H1E1IEG genomic_reference:SL2.50ch12 gene_region:5868004-5871038 transcript_region:SL2.50ch12:5868004..5871038- go_terms:GO:0005524,GO:0006950 functional_description:"Heat shock protein 90 (AHRD V1 ***- Q14TB1_TOBAC); contains Interpro domain(s) IPR019805 Heat shock protein Hsp90, conserved site IPR018249 EF-HAND 2 IPR001404 Heat shock protein Hsp90 "	0	302.978	60	43	259	11	699	80.1	5.05	866.62	43	781486	643858	502466	210922	279258	175748	672924	609330	607941	457330	502759	482230	901912
FALSE	High	Master Protein	Solyc01g091340.2.1	genomic_reference:SL2.50ch01 gene_region:76744237-76752129 transcript_region:SL2.50ch01:76744237..76752129+ go_terms:GO:0006457 functional_description:"Peptidyl-prolyl cis-trans isomerase (AHRD V1 *-*- Q7VAT7_PROMA); contains Interpro domain(s) IPR001179 Peptidyl-prolyl cis-trans isomerase, FKBP-type "	0	14.672	16	6	6	6	551	60.6	5.57	15.48	6	38418.3	22208.5	37606	34093.7	38529.7	37385.8	37940.9	25085.4	35668.5	81420.6	87691.2	68694.8	32938.3
FALSE	High	Master Protein	Solyc10g086210.1.1	evidence_code:10F0H1E1IEG genomic_reference:SL2.50ch10 gene_region:64439630-64444454 transcript_region:SL2.50ch10:64439630..64444454- go_terms:GO:0003729 functional_description:"Translin-like protein (AHRD V1 ***- Q9SJK5_ARATH); contains Interpro domain(s) IPR002848 Translin "	0	11.583	15	4	6	4	293	33.5	7.25	14.51	4	51966.3	52497.3	35808	9658.28	23197.4	17310	40944.1	41535.7	56298.3	35942.7	39771.4	32653	80050.7
FALSE	High	Master Protein	Solyc05g047520.2.1	genomic_reference:SL2.50ch05 gene_region:58151405-58159646 transcript_region:SL2.50ch05:58151405..58159646+ go_terms:GO:0005515,GO:0034459 functional_description:"ATP-dependent RNA helicase DOB1 (AHRD V1 **** B0WF10_CULQU); contains Interpro domain(s) IPR016438 RNA helicase, ATP-dependent, SK12/DOB1 "	0	18.98	9	6	7	6	936	105.2	7.05	21.9	6	20559.2	16199	18379.1	2415.94	5615.84	20690.6	25234.1	19611.2	15278.6	26330.7	18950.7	16745.5	50835.2
FALSE	High	Master Protein	Solyc05g056310.2.1	genomic_reference:SL2.50ch05 gene_region:64792047-64799309 transcript_region:SL2.50ch05:64792047..64799309+ go_terms:GO:0051082 functional_description:"T-complex protein 1 subunit gamma (AHRD V1 ***- B6UCD0_MAIZE); contains Interpro domain(s) IPR012719 T-complex protein 1, gamma subunit "	0	40.03	29	14	18	14	557	60.7	5.94	49.82	14	73835.8	98776.7	58006.8	31515	59061.1	39160.1	83915.2	67030.6	74135.7	117858	89522.5	72764.9	319170
FALSE	High	Master Protein	Solyc07g025200.1.1	evidence_code:10F0H1E1IEG genomic_reference:SL2.50ch07 gene_region:26687693-26688625 transcript_region:SL2.50ch07:26687693..26688625- functional_description:"Pentatricopeptide repeat-containing protein (AHRD V1 ***- D7KP55_ARALY); contains Interpro domain(s) IPR002885 Pentatricopeptide repeat "	0	11.652	22	5	7	5	310	34.7	5.6	19.73	5	11803.4	17208.7	17615.4	3618.5	4886.57	8758.2	10817.2	18114.8	16407.3	14159.2	7900.25	15060.7	47743.9
FALSE	High	Master Protein	Solyc02g086830.2.1	genomic_reference:SL2.50ch02 gene_region:44017964-44022130 transcript_region:SL2.50ch02:44017964..44022130+ go_terms:GO:0004252 functional_description:"Protease Do-like (S2 serine-type protease) (AHRD V1 **** Q7UQ70_RHOBA); contains Interpro domain(s) IPR001254 Peptidase S1 and S6, chymotrypsin/Hap "	0	29.309	39	10	11	10	430	45.5	7.3	32.9	10	89131	99863	69650.5	46641.2	31457.5	32658.6	126024	138423	131974	85041.7	74942.2	76628.8	47382.3
FALSE	High	Master Protein	Solyc01g107550.2.1	genomic_reference:SL2.50ch01 gene_region:86812833-86817305 transcript_region:SL2.50ch01:86812833..86817305- go_terms:GO:0046522 functional_description:"Methylthioribose kinase (AHRD V1 **** Q6PMT1_ORYSJ); contains Interpro domain(s) IPR009212 Methylthioribose kinase "	0	13.094	14	4	6	4	420	47.8	6.06	18.9	4	23658.7	31222.9	31271.5	13562.2	36605.3	6439.44	16822.2	25755.4	13199.8	41596.9	43983.5	34503.9	80953.4
FALSE	High	Master Protein	Solyc10g084640.1.1	evidence_code:10F1H1E1IEG genomic_reference:SL2.50ch10 gene_region:63407161-63407859 transcript_region:SL2.50ch10:63407161..63407859+ go_terms:GO:0008152 functional_description:"N-acetyltransferase (AHRD V1 ***- B6SUK9_MAIZE); contains Interpro domain(s) IPR000182 GCN5-related N-acetyltransferase "	0	10.113	22	4	5	4	232	25.9	5.8	13.86	4	43919.4	50937.7	40357.7	29564	9782.74	15057.9	48503	25373.6	41326.9	48205.9	35853.2	31289.3	83984.4
FALSE	High	Master Protein	Solyc01g079840.2.1	genomic_reference:SL2.50ch01 gene_region:71475303-71486951 transcript_region:SL2.50ch01:71475303..71486951- go_terms:GO:0019781 functional_description:"NEDD8-activating enzyme E1 catalytic subunit (AHRD V1 **** B6TJH0_MAIZE); contains Interpro domain(s) IPR009036 Molybdenum cofactor biosynthesis, MoeB "	0	7.616	8	3	3	3	448	49.4	6.27	9.1	3	23707.7	29378.1	31099.9	21598.8	10268.5	19390.1	31220.3	23751.1	32113.1	42832.4	38278.8	27442.1	89671.4
FALSE	High	Master Protein	Solyc09g015650.2.1	genomic_reference:SL2.50ch09 gene_region:10580626-10587349 transcript_region:SL2.50ch09:10580626..10587349+ go_terms:GO:0016020,GO:0004867 functional_description:"Non-green plastid inner envelope membrane protein (AHRD V1 ***- Q39364_BRAOL); contains Interpro domain(s) IPR005349 Uncharacterised protein family UPF0136, Transmembrane "	0.001	4.69	9	2	2	2	289	31.7	5.57	4.77	2	2812.07	2259.26	2535.67	734.719	2408.9	1571.81	3455.97	2922.12	3189.04	4005.46	3312.29	2619.12	6913.22
FALSE	High	Master Protein	Solyc01g097010.2.1	genomic_reference:SL2.50ch01 gene_region:79734182-79760765 transcript_region:SL2.50ch01:79734182..79760765+ go_terms:GO:0003676 functional_description:"Nucleic acid binding protein (AHRD V1 **-* B6U2B4_MAIZE); contains Interpro domain(s) IPR018111 K Homology, type 1, subgroup "	0	23.93	28	7	12	7	363	38.5	6.01	39.36	7	203587	259615	149565	98885.9	116008	82989.2	235252	238412	229265	211554	193591	222523	168159
FALSE	High	Master Protein	Solyc07g055080.2.1	genomic_reference:SL2.50ch07 gene_region:60553200-60558364 transcript_region:SL2.50ch07:60553200..60558364+ go_terms:GO:0019773,GO:0005839 functional_description:"Proteasome subunit alpha type (AHRD V1 ***- Q38M52_SOLTU); contains Interpro domain(s) IPR001353 Proteasome, subunit alpha/beta "	0	30.809	54	9	11	7	235	25.7	5.48	31.05	9	53267.9	59014	35374.6	37849.6	15455.6	14343.2	47914	69922.2	65939.9	43458.5	53428.7	45585.8	65312.5
FALSE	High	Master Protein	Solyc12g095760.1.1	evidence_code:10F1H1E1IEG genomic_reference:SL2.50ch12 gene_region:63231944-63238575 transcript_region:SL2.50ch12:63231944..63238575- go_terms:GO:0005576,GO:0005945 functional_description:"Diphosphate--fructose-6-phosphate 1-phosphotransferase (AHRD V1 ***- C8PT93_9SPIO); contains Interpro domain(s) IPR011183 Pyrophosphate-dependent phosphofructokinase PfpB "	0	52.108	28	12	23	6	617	67.2	7.49	76.37	12	129685	133596	136864	36437.9	81719.6	64683.3	146855	149260	121728	150714	131891	102221	372015
FALSE	High	Master Protein	Solyc03g119040.2.1	genomic_reference:SL2.50ch03 gene_region:61807988-61810035 transcript_region:SL2.50ch03:61807988..61810035- go_terms:GO:0005080,GO:0000166 functional_description:"Guanine nucleotide-binding protein beta subunit-like protein (AHRD V1 **-* B4FKM1_MAIZE); contains Interpro domain(s) IPR020472 G-protein beta WD-40 repeat, region "	0	51.53	44	12	38	3	326	35.8	7.44	117.14	12	24197.8	25198.6	7323.37	3862.05	10084.4	16732.5	20650.9	22253.8	27240.4	24462.7	22406.7	17516.1	68183.7
FALSE	High	Master Protein	Solyc08g074620.1.1	evidence_code:10F1H1E1IEG genomic_reference:SL2.50ch08 gene_region:55911248-55913011 transcript_region:SL2.50ch08:55911248..55913011+ go_terms:GO:0008152,GO:0055114 functional_description:"Polyphenol oxidase (AHRD V1 ***- Q41428_SOLTU); contains Interpro domain(s) IPR016213 Polyphenol oxidase, plant "	0	36.651	21	9	19	4	587	66.2	6.83	61.17	9	139084	159009	82290.5	106101	79702.5	114987	172421	195228	191051	229766	203581	197529	336842
FALSE	High	Master Protein	Solyc05g010300.2.1	genomic_reference:SL2.50ch05 gene_region:4454979-4460526 transcript_region:SL2.50ch05:4454979..4460526+ go_terms:GO:0006350 functional_description:"DNA-directed RNA polymerase II subunit 3 (AHRD V1 ***- A4RSP9_OSTLU); contains Interpro domain(s) IPR011263 DNA-directed RNA polymerase, RpoA/D/Rpb3-type "	0	19.468	27	5	7	5	319	35.6	4.86	23.86	5	18881.7	17706.3	11137	5101.97	10008.4	7555.2	20918.9	24490	24684.7	16289	14311.7	16818.3	19838.2
FALSE	High	Master Protein	Solyc04g054310.2.1	genomic_reference:SL2.50ch04 gene_region:51438793-51444211 transcript_region:SL2.50ch04:51438793..51444211+ go_terms:GO:0008453 functional_description:"Alanine-glyoxylate aminotransferase (AHRD V1 **** D2KZ10_WHEAT); contains Interpro domain(s) IPR005814 Aminotransferase class-III "	0	40.212	29	9	16	9	473	51.7	8.54	45.8	9	16093.6	32062	16090.7	20928.9	30052.6	24676.3	20039.9	17524.2	13724.1	53970.1	46461.3	56402.5	99385.3
FALSE	High	Master Protein	Solyc04g074040.2.1	genomic_reference:SL2.50ch04 gene_region:57655664-57660174 transcript_region:SL2.50ch04:57655664..57660174+ go_terms:GO:0008266 functional_description:"RNA-binding protein (AHRD V1 *--* O96461_SCHJA); contains Interpro domain(s) IPR012677 Nucleotide-binding, alpha-beta plait "	0.002	3.25	7	2	2	2	258	30.1	11.56	0	2	7482.94	12647.7	7813.95	3503.31	5528.19	4515.75	7762.74	6400.63	2514.54	9109.62	12591.1	6295.63	11263.8
FALSE	High	Master Protein	Solyc10g080090.1.1	evidence_code:10F1H1E1IEG genomic_reference:SL2.50ch10 gene_region:60802864-60805182 transcript_region:SL2.50ch10:60802864..60805182- go_terms:GO:0003677,GO:0046983 functional_description:"HAT family dimerisation domain containing protein expressed (AHRD V1 **-- Q6AVI0_ORYSJ); contains Interpro domain(s) IPR008906 HAT dimerisation "	0.001	3.686	2	2	2	2	772	87.6	5.58	5.13	2	5190.24	6505.06	4373.78	3651.47	6719.36	583.58	4944.46	4501.26	3534.8	9056.88	5768.26	7787.34	49265.3
FALSE	High	Master Protein	Solyc03g121980.2.1	genomic_reference:SL2.50ch03 gene_region:64042135-64049964 transcript_region:SL2.50ch03:64042135..64049964- go_terms:GO:0008134,GO:0005525 functional_description:"Developmentally-regulated GTP-binding protein 2 (AHRD V1 **-* B6TJC5_MAIZE); contains Interpro domain(s) IPR004095 TGS "	0.001	4.59	9	2	2	2	387	43	9.04	6.52	2	1834.92	5853.22	3844.07	1938.12	2669.14	3400.17	1679.57	2014.47	2414.23	6221.34	7246.71	2998.24	15582
FALSE	High	Master Protein	Solyc05g012620.2.1	genomic_reference:SL2.50ch05 gene_region:5826134-5829446 transcript_region:SL2.50ch05:5826134..5829446+ go_terms:GO:0006289 functional_description:"Hemimethylated DNA binding protein (AHRD V1 *-*- B0T8J4_CAUSK); contains Interpro domain(s) IPR011722 Hemimethylated DNA-binding region "	0	7.013	10	2	2	2	336	38.3	5.25	5.08	2	11622.9	9951.29	18430.9	6725.6	10501.4	8600.84	17955.3	12899.8	19293.4	20571	15877.1	16639.9	5524.01
FALSE	High	Master Protein	Solyc06g072380.2.1	genomic_reference:SL2.50ch06 gene_region:41035937-41046448 transcript_region:SL2.50ch06:41035937..41046448- go_terms:GO:0004371 functional_description:"Dihydroxyacetone/glycerone kinase-like protein (AHRD V1 **** Q9LSH1_ARATH); contains Interpro domain(s) IPR012734 Dihydroxyacetone kinase "	0	16.686	11	4	6	4	594	61.8	5.3	20.62	4	14471.9	16108	12645.1	10745.5	10864.5	6322.17	15139.1	10443.8	12424.9	19268.7	19147.3	18838.1	37251.8
FALSE	High	Master Protein	Solyc02g084600.2.1	genomic_reference:SL2.50ch02 gene_region:42268577-42271181 transcript_region:SL2.50ch02:42268577..42271181- go_terms:GO:0004675 functional_description:"LRR receptor-like serine/threonine-protein kinase, RLP"	0	13.79	18	2	7	2	216	23.7	7.62	22.19	2	31193.7	25865.5	28097.7	22962.6	17979.9	6662.47	34726.1	27688.9	30628	32369.8	29009.2	36182.4	51020.2
FALSE	High	Master Protein	Solyc11g007990.1.1	evidence_code:10F1H1E1IEG genomic_reference:SL2.50ch11 gene_region:2198505-2203902 transcript_region:SL2.50ch11:2198505..2203902+ go_terms:GO:0030060 functional_description:"Malate dehydrogenase (AHRD V1 **** Q5NE17_SOLLC); contains Interpro domain(s) IPR011273 Malate dehydrogenase, NADP-dependent, plants "	0	6.464	7	2	2	2	442	48.4	6.65	6.85	2	4494.24	5591.67	7453.59	10442.8	5574.77	3227.16	4634.61	5797.38	4739.77	16295	12270.9	10755.4	9896.75
FALSE	High	Master Protein	Solyc01g007740.2.1	genomic_reference:SL2.50ch01 gene_region:1903993-1908309 transcript_region:SL2.50ch01:1903993..1908309- go_terms:GO:0016491,GO:0045454,GO:0051920 functional_description:"Peroxiredoxin (AHRD V1 **-- Q9FE12_PHAVU); contains Interpro domain(s) IPR000866 Alkyl hydroperoxide reductase/ Thiol specific antioxidant/ Mal allergen "	0	39.135	52	10	19	8	267	29.2	6.58	59.24	10	324968	300975	283840	300948	319547	259984	347225	380085	375626	565123	635342	595865	207830
FALSE	High	Master Protein	Solyc06g007670.2.1	genomic_reference:SL2.50ch06 gene_region:1672485-1676176 transcript_region:SL2.50ch06:1672485..1676176- go_terms:GO:0003735,GO:0008097 functional_description:"60S ribosomal protein L5-1 (AHRD V1 ***- B6THG9_MAIZE); contains Interpro domain(s) IPR005485 Ribosomal protein L5, eukaryotic "	0	75	30	8	37	4	301	34.4	9.41	127.81	8	207435	231636	151101	51754.8	108863	91118.8	215451	243812	213622	156059	165692	190325	648804
FALSE	High	Master Protein	Solyc06g071870.2.1	genomic_reference:SL2.50ch06 gene_region:40668511-40671232 transcript_region:SL2.50ch06:40668511..40671232- go_terms:GO:0003735 functional_description:"60S ribosomal protein L17 (AHRD V1 ***- D7KV33_ARALY); contains Interpro domain(s) IPR005721 Ribosomal protein L22/L17, eukaryotic/archaeal "	0	24.051	37	6	13	4	175	20	10.07	38.93	6	89230.5	135589	97586.7	41460.5	56248.8	22460.9	101061	102672	108183	98324.1	70055.8	75732.2	331019
FALSE	High	Master Protein	Solyc04g008730.2.1	genomic_reference:SL2.50ch04 gene_region:2393747-2398009 transcript_region:SL2.50ch04:2393747..2398009- go_terms:GO:0004557,GO:0008456 functional_description:"Alpha-galactosidase 1 (AHRD V1 **** Q5ZP79_PEA); contains Interpro domain(s) IPR013785 Aldolase-type TIM barrel "	0.001	3.789	5	2	2	2	418	46.9	6.54	4.41	2	40612.9	46029.2	49693.6	8391.09	26138	8043.92	63860.9	62886.5	72180.1	27662.2	28157.4	30452.5	27507.1
FALSE	High	Master Protein	Solyc05g008130.2.1	genomic_reference:SL2.50ch05 gene_region:2534517-2536288 transcript_region:SL2.50ch05:2534517..2536288+ functional_description:"SMP-30/Gluconolaconase/LRE domain protein (AHRD V1 **-- A5FD91_FLAJ1); contains Interpro domain(s) IPR011042 Six-bladed beta-propeller, TolB-like "	0	13	15	5	6	5	368	40.7	5.92	9.69	5	7362.22	9450.3	15168.9	6810.17	8726.99	6884.73	5878.33	7296.99	7052.69	19506.9	12419.9	13380.3	55726.6
FALSE	High	Master Protein	Solyc02g091720.1.1	evidence_code:10F0H1E1IEG genomic_reference:SL2.50ch02 gene_region:47541110-47542270 transcript_region:SL2.50ch02:47541110..47542270- go_terms:GO:0005515,GO:0004842 functional_description:"Macrophage erythroblast attacher (AHRD V1 **-- C5FFR8_NANOT); contains Interpro domain(s) IPR013144 Ran binding protein-like, CRA domain "	0	14.466	12	3	5	3	386	43.8	7.4	17.85	3	13311.1	18514.5	23018	9081	5338.36	6406.77	13548.3	14136.7	17055.3	21444.5	14253.9	6371.35	30939.1
FALSE	High	Master Protein	Solyc05g056490.2.1	genomic_reference:SL2.50ch05 gene_region:64907109-64913076 transcript_region:SL2.50ch05:64907109..64913076- go_terms:GO:0008441 functional_description:"3&apos(2&apos) 5&apos-bisphosphate nucleotidase (AHRD V1 **** Q0WTT5_ARATH); contains Interpro domain(s) IPR006239 3(2),5 -bisphosphate nucleotidase HAL2 "	0	16.535	21	4	5	4	349	37.2	5.29	19.48	4	32661.3	31866.2	14011.5	26810.8	25470.9	11024.4	38896.5	31207.9	37584.5	37083.3	40778.3	49984.6	27259.2
FALSE	High	Master Protein	Solyc06g007710.2.1	genomic_reference:SL2.50ch06 gene_region:1692886-1704358 transcript_region:SL2.50ch06:1692886..1704358+ go_terms:GO:0015450 functional_description:"Mitochondrial import receptor subunit TOM40 (AHRD V1 ***- B6TEP3_MAIZE); contains Interpro domain(s) IPR001925 Porin, eukaryotic type "	0	21.762	32	6	8	4	314	34.6	7.2	22.53	6	2681.97	5893.54	4287.76	1918.7	852.216	2985.19	4515.43	4849.21	3158.04	5586.99	2818.3	3195.2	12573.2
FALSE	High	Master Protein	Solyc10g007220.1.1	evidence_code:10F0H1E0IEG genomic_reference:SL2.50ch10 gene_region:1639331-1643081 transcript_region:SL2.50ch10:1639331..1643081+ go_terms:GO:0005515 functional_description:"Tetratricopeptide repeat domain protein (AHRD V1 **-- B4W421_9CYAN); contains Interpro domain(s) IPR015609 Molecular chaperone, heat shock protein, Hsp40, DnaJ "	0	11.901	9	5	5	5	505	56.8	6.06	12.19	5	4594.03	13301.4	10493.5	3159.72	10084	8847.29	9017.24	6298.6	9050.11	13837.9	18158.9	12515	44464.8
FALSE	High	Master Protein	Solyc12g099470.1.1	evidence_code:10F0H1E1IEG genomic_reference:SL2.50ch12 gene_region:64950773-64954935 transcript_region:SL2.50ch12:64950773..64954935- go_terms:GO:0005525 functional_description:"Translation initiation factor 2 gamma subunit (AHRD V1 ***- Q684L1_9INSE); contains Interpro domain(s) IPR015256 Initiation factor eIF2 gamma, C-terminal "	0	30.068	30	9	11	2	464	50.7	8.63	36.41	9	26233.6	22873.1	23233.9	8059.51	14904.4	4528.19	28951	21079.9	20725.3	19992.7	18073.4	17101.7	74697.4
FALSE	High	Master Protein	Solyc02g076720.2.1	genomic_reference:SL2.50ch02 gene_region:36422621-36428170 transcript_region:SL2.50ch02:36422621..36428170- go_terms:GO:0004642 functional_description:"Phosphoribosylformylglycinamidine synthase (AHRD V1 **** A9Y5J1_ARATH); contains Interpro domain(s) IPR010073 Phosphoribosylformylglycinamidine synthase, eukaryotes and proteobacteria "	0	55.018	17	16	19	16	1459	159.8	5.43	64.99	16	137532	145905	156318	130630	97223.4	84347.6	115565	103931	123136	221766	206055	197379	178257
FALSE	High	Master Protein	Solyc09g005760.2.1	genomic_reference:SL2.50ch09 gene_region:527331-535057 transcript_region:SL2.50ch09:527331..535057+ go_terms:GO:0032040 functional_description:"U3 small nucleolar RNA-associated protein (AHRD V1 *-*- B6K6T5_SCHJY); contains Interpro domain(s) IPR006709 Small-subunit processome, Utp14 "	0	14.047	7	5	6	5	893	101.3	5.64	20.62	5	3211.85	3454.88	3333.36	4133.82	7399.43	5766.62	2874	6665.43	7334.33	14693	8331.74	11613.2	3590.08
FALSE	High	Master Protein	Solyc02g083590.2.1	genomic_reference:SL2.50ch02 gene_region:41515715-41520837 transcript_region:SL2.50ch02:41515715..41520837- go_terms:GO:0008797 functional_description:"Dehydroquinate synthase (AHRD V1 ***- Q8RU74_SOLLC); contains Interpro domain(s) IPR016037 3-dehydroquinate synthase AroB, subgroup "	0	34.261	31	8	12	8	442	48.1	8.15	46.12	8	60807.6	65812.4	52503.4	52894.6	27128.7	28085.2	70082	68484.7	75628.1	84908.7	58165.7	72828.2	42982.6
FALSE	High	Master Protein	Solyc08g022210.2.1	genomic_reference:SL2.50ch08 gene_region:14105526-14113435 transcript_region:SL2.50ch08:14105526..14113435- go_terms:GO:0003743 functional_description:"Methylthioribose-1-phosphate isomerase (AHRD V1 ***- B6TZD1_MAIZE); contains Interpro domain(s) IPR005251 Putative translation initiation factor, aIF-2BI/5-methylthioribose-1-phosphate isomerase "	0	20.24	22	5	7	5	374	39.4	6.01	25.17	5	118506	160835	101494	73461.4	81841.5	65757.4	172937	158954	157052	148020	143817	149459	155649
FALSE	High	Master Protein	Solyc06g069180.2.1	genomic_reference:SL2.50ch06 gene_region:39339819-39347237 transcript_region:SL2.50ch06:39339819..39347237+ go_terms:GO:0017018,GO:0008601 functional_description:"Phosphatase 2A regulatory A subunit (AHRD V1 **** Q9S7C5_ORYSA); contains Interpro domain(s) IPR011989 Armadillo-like helical "	0	19.711	10	5	13	4	581	64.8	5.15	43.35	5	21113	23325.6	29758.1	9874.36	20537.6	12676.1	17075.2	21984.4	25949.8	29089.4	32740.2	24085.9	68855.6
FALSE	High	Master Protein	Solyc01g107910.2.1	genomic_reference:SL2.50ch01 gene_region:87057221-87058641 transcript_region:SL2.50ch01:87057221..87058641- go_terms:GO:0042409 functional_description:"Caffeoyl CoA 3-O-methyltransferase (AHRD V1 **** Q5I2D1_9ROSI); contains Interpro domain(s) IPR002935 O-methyltransferase, family 3 "	0	45.441	56	10	26	6	248	28	5.67	77.68	10	183687	226932	133980	200112	221215	168373	128226	126126	121649	418951	351517	403443	190132
FALSE	High	Master Protein	Solyc03g120670.2.1	genomic_reference:SL2.50ch03 gene_region:63038516-63041258 transcript_region:SL2.50ch03:63038516..63041258+ go_terms:GO:0042802 functional_description:"D-isomer specific 2-hydroxyacid dehydrogenase NAD-binding (AHRD V1 **** C6BAQ7_RHILS); contains Interpro domain(s) IPR006140 D-isomer specific 2-hydroxyacid dehydrogenase, NAD-binding "	0	11.93	25	5	6	5	313	34.3	6.55	12.56	5	28886.3	25325.4	27425.2	12686	16765.1	5626.49	21408.9	23138.1	32594.5	26720	23176.5	19588	48807.6
FALSE	High	Master Protein	Solyc11g006420.1.1	evidence_code:10F0H1E1IEG genomic_reference:SL2.50ch11 gene_region:1128079-1134287 transcript_region:SL2.50ch11:1128079..1134287- go_terms:GO:0005737 functional_description:"5&apos-nucleotidase cytosolic III (AHRD V1 ***- B2GUX5_RAT); contains Interpro domain(s) IPR006434 HAD-superfamily hydrolase, subfamily IE "	0.002	3.475	11	2	2	2	345	38.9	6.34	5.22	2	4748.95	4175.69	4677.79	1186.26	1623.61	2060.96	2254.65	3120.21	3768.57	4291.58	2126.45	3209.02	7257.27
FALSE	High	Master Protein	Solyc01g005560.2.1	genomic_reference:SL2.50ch01 gene_region:394402-399248 transcript_region:SL2.50ch01:394402..399248+ go_terms:GO:0055114 functional_description:"Isocitrate dehydrogenase (AHRD V1 ***- D2D324_GOSHI); contains Interpro domain(s) IPR004790 Isocitrate dehydrogenase NADP-dependent, eukaryotic "	0	70.936	50	18	39	9	415	46.7	6.8	110.14	18	152034	148465	118657	119584	195897	173251	164053	192278	189569	341898	319252	304744	575806
FALSE	High	Master Protein	Solyc03g117430.2.1	genomic_reference:SL2.50ch03 gene_region:60652978-60660774 transcript_region:SL2.50ch03:60652978..60660774+ go_terms:GO:0005515,GO:0003824 functional_description:"Cobalamin synthesis protein P (AHRD V1 ***- D3M8Z8_9ACTO); contains Interpro domain(s) IPR003495 Cobalamin (vitamin B12) biosynthesis CobW-like "	0	18.651	15	5	9	4	459	51	6.34	21.49	5	13987.3	13002.4	13494.9	5350.11	21153.5	8772.55	2588.8	18445.9	16616.3	27121.8	26223.6	16286.9	16518
FALSE	High	Master Protein	Solyc12g096220.1.1	evidence_code:10F0H1E1IEG genomic_reference:SL2.50ch12 gene_region:63577374-63583356 transcript_region:SL2.50ch12:63577374..63583356+ go_terms:GO:0005840,GO:0015934,GO:0005089 functional_description:"60S ribosomal protein L7 (AHRD V1 *-*- D7LR12_ARALY); contains Interpro domain(s) IPR005512 Rop nucleotide exchanger, PRONE "	0	48.928	17	14	39	4	728	81.7	8.63	100.7	14	316739	386321	322033	149760	135360	165186	393554	380862	378595	410979	267052	209854	1.77851e+06
FALSE	High	Master Protein	Solyc01g009990.2.1	genomic_reference:SL2.50ch01 gene_region:4594127-4598093 transcript_region:SL2.50ch01:4594127..4598093+ go_terms:GO:0006457 functional_description:"Peptidyl-prolyl cis-trans isomerase (AHRD V1 ***- B9RMA5_RICCO); contains Interpro domain(s) IPR002130 Peptidyl-prolyl cis-trans isomerase, cyclophilin-type "	0	42.768	34	8	20	7	248	26.5	9.11	63.24	8	516978	479175	432878	349283	289470	223336	579374	648071	700209	515592	601649	579709	345013
FALSE	High	Master Protein	Solyc10g007180.2.1	genomic_reference:SL2.50ch10 gene_region:1623464-1627207 transcript_region:SL2.50ch10:1623464..1627207- functional_description:"DAG protein (AHRD V1 *--- B6TDH1_MAIZE); contains Interpro domain(s) IPR015500 Peptidase S8, subtilisin-related "	0	64.105	29	9	50	2	391	43.5	9.33	165.84	9	63435.5	59392.2	59788.8	15134.6	26350	31147.2	66465.6	76891.7	76199.4	53989	48868	40026.3	27516.2
FALSE	High	Master Protein	Solyc06g083730.2.1	genomic_reference:SL2.50ch06 gene_region:45365456-45372773 transcript_region:SL2.50ch06:45365456..45372773+ go_terms:GO:0003676,GO:0000166,GO:0005622 functional_description:"RNA binding protein (AHRD V1 ***- B6T5S5_MAIZE); contains Interpro domain(s) IPR018222 Nuclear transport factor 2, Eukaryote "	0	6.425	6	2	3	2	455	50	4.64	9.76	2	17191.3	17086.5	14585.9	4136.6	15007	6822.72	18385.8	18215.6	23497	16789.9	15073	19132.9	17620.8
FALSE	High	Master Protein	Solyc10g080320.1.1	evidence_code:10F1H1E1IEG genomic_reference:SL2.50ch10 gene_region:60933642-60936711 transcript_region:SL2.50ch10:60933642..60936711- go_terms:GO:0004019 functional_description:"Adenylosuccinate synthetase (AHRD V1 **** Q9FYW9_SOLLC); contains Interpro domain(s) IPR001114 Adenylosuccinate synthetase "	0	39.079	24	9	16	5	507	55.4	7.64	52.73	9	144443	208104	115999	99769.1	97829.5	84402.8	140403	144651	160066	185101	196547	171100	187263
FALSE	High	Master Protein	Solyc09g009890.2.1	genomic_reference:SL2.50ch09 gene_region:3372431-3376679 transcript_region:SL2.50ch09:3372431..3376679- go_terms:GO:0003676,GO:0000166 functional_description:"Polyadenylate-binding protein (AHRD V1 *--- B8N3I8_ASPFN); contains Interpro domain(s) IPR012677 Nucleotide-binding, alpha-beta plait "	0	8.774	6	4	4	4	485	53.1	4.93	12.57	4	54396.7	57780.2	44568.4	37071.2	48063.3	34228	60448.2	56676.2	48240.2	73938.7	77427.2	82587.5	61486.3
FALSE	High	Master Protein	Solyc10g008010.2.1	genomic_reference:SL2.50ch10 gene_region:2177130-2182889 transcript_region:SL2.50ch10:2177130..2182889+ go_terms:GO:0019773,GO:0005839 functional_description:"Proteasome subunit alpha type (AHRD V1 ***- Q38M52_SOLTU); contains Interpro domain(s) IPR001353 Proteasome, subunit alpha/beta "	0	53.877	71	11	25	9	235	25.7	5.48	86.57	11	286691	343276	251872	159639	134051	176173	317774	389890	336312	289789	316716	312933	263808
FALSE	High	Master Protein	Solyc10g081120.1.1	evidence_code:10F1H1E1IEG genomic_reference:SL2.50ch10 gene_region:61584069-61591793 transcript_region:SL2.50ch10:61584069..61591793- go_terms:GO:0009044,GO:0046556 functional_description:"Alpha-L-arabinofuranosidase (AHRD V1 **** Q76LU4_SOLLC); contains Interpro domain(s) IPR017853 Glycoside hydrolase, catalytic core "	0	35.107	22	9	13	9	674	74.2	5.53	43.19	9	18106.8	18668.1	17516.2	28935.1	18943.6	19679.1	12253.6	15561.4	16534.6	44115.7	51753.8	36274.1	50023.9
FALSE	High	Master Protein	Solyc01g090290.2.1	genomic_reference:SL2.50ch01 gene_region:75716147-75725527 transcript_region:SL2.50ch01:75716147..75725527+ go_terms:GO:0005515 functional_description:"COP9 signalosome complex subunit 7 (AHRD V1 ***- B4F8L1_MAIZE); contains Interpro domain(s) IPR000717 Proteasome component region PCI "	0	21.196	22	4	6	4	259	29.3	5.34	21.27	4	61704.5	61634.8	50192.7	31306.1	38100.3	23038.6	67249.3	47095.6	70088.4	60959.5	55787.4	63752.5	72543.3
FALSE	High	Master Protein	Solyc01g111450.2.1	genomic_reference:SL2.50ch01 gene_region:89446679-89449724 transcript_region:SL2.50ch01:89446679..89449724+ go_terms:GO:0019773,GO:0005839 functional_description:"Proteasome subunit alpha type (AHRD V1 ***- Q38HT8_SOLTU); contains Interpro domain(s) IPR000426 Proteasome, alpha-subunit, conserved site "	0	55.917	57	13	29	13	249	27.1	7.49	95.06	13	551389	679243	431745	267006	288316	227928	566866	653061	691451	501997	489263	534684	383189
FALSE	High	Master Protein	Solyc03g117660.2.1	genomic_reference:SL2.50ch03 gene_region:60794807-60800638 transcript_region:SL2.50ch03:60794807..60800638+ go_terms:GO:0008270 functional_description:"Mandelonitrile lyase (AHRD V1 *-*- B6SVJ2_MAIZE); contains Interpro domain(s) IPR001841 Zinc finger, RING-type "	0	21.793	11	5	6	5	723	77	8.12	17.48	5	12636.1	12990.1	19115.1	9830.84	18363.2	8133.41	4724.33	3987.81	16080.8	25434.7	21672.7	23284.3	17143.9
FALSE	High	Master Protein	Solyc09g065840.2.1	genomic_reference:SL2.50ch09 gene_region:59709509-59713431 transcript_region:SL2.50ch09:59709509..59713431+ go_terms:GO:0003697 functional_description:"Single-stranded DNA binding protein (AHRD V1 **** D7KGI0_ARALY); contains Interpro domain(s) IPR012340 Nucleic acid-binding, OB-fold "	0	12.691	16	3	5	3	299	34.1	8.68	9.94	3	32223.3	38206.5	27825.3	37865.5	16884.3	7307.04	37378.4	39958.2	52450.7	44679	37811.5	37583	13687.7
FALSE	High	Master Protein	Solyc11g011470.1.1	evidence_code:10F0H1E1IEG genomic_reference:SL2.50ch11 gene_region:4520459-4526103 transcript_region:SL2.50ch11:4520459..4526103- go_terms:GO:0016020,GO:0051536,GO:0016491,GO:0055114 functional_description:"NADH-ubiquinone oxidoreductase subunit (AHRD V1 ***- B9T118_RICCO); contains Interpro domain(s) IPR010228 NADH:ubiquinone oxidoreductase, subunit G "	0	93.886	39	19	37	19	739	79.9	6.24	120.03	19	220999	232663	206960	112019	151355	121442	259898	263419	274044	252554	241873	248646	335004
FALSE	High	Master Protein	Solyc02g085570.2.1	genomic_reference:SL2.50ch02 gene_region:42978856-42984886 transcript_region:SL2.50ch02:42978856..42984886+ go_terms:GO:0070742 functional_description:"Splicing factor U2AF large subunit (AHRD V1 ***- D8U7V9_VOLCA); contains Interpro domain(s) IPR006529 U2 snRNP auxilliary factor, large subunit, splicing factor "	0	11.524	9	4	5	3	558	62.4	7.3	14.83	4	31051.6	26022.3	24261.9	18976.5	21889.4	22093.2	35231.9	38133.5	32922.6	43045.1	38360.1	39097.4	23814.6
FALSE	High	Master Protein	Solyc11g065880.1.1	evidence_code:10F0H1E1IEG genomic_reference:SL2.50ch11 gene_region:48541347-48547527 transcript_region:SL2.50ch11:48541347..48547527- go_terms:GO:0005515 functional_description:"Polyadenylate-binding protein 4 (AHRD V1 **-* PABP4_HUMAN); contains Interpro domain(s) IPR012677 Nucleotide-binding, alpha-beta plait "	0	8.84	10	3	4	3	417	46.3	5.55	10.81	3	18940.4	20438.8	18940.3	10781.1	8680.96	16335.2	17075.8	26888.7	17731.2	24778.3	23697.4	20005.9	21035.5
FALSE	High	Master Protein	Solyc07g063890.2.1	genomic_reference:SL2.50ch07 gene_region:63463886-63465926 transcript_region:SL2.50ch07:63463886..63465926+ go_terms:GO:0032183,GO:0003735 functional_description:"50S ribosomal protein L2 (AHRD V1 ***- RL2_EDWI9); contains Interpro domain(s) IPR002171 Ribosomal protein L2 "	0	32.352	45	9	20	2	260	28.2	10.81	56.8	9	154843	216673	136110	49544.3	97970.1	28942.7	161327	177847	166125	130512	118363	88612.2	516397
FALSE	High	Master Protein	Solyc04g058070.2.1	genomic_reference:SL2.50ch04 gene_region:54328964-54342003 transcript_region:SL2.50ch04:54328964..54342003+ go_terms:GO:0008152 functional_description:"UDP-N-acetylglucosamine-pyrophosphorylase (AHRD V1 ***- A8HP64_CHLRE); contains Interpro domain(s) IPR002618 UTP--glucose-1-phosphate uridylyltransferase "	0	25.801	19	7	8	7	617	68	6.93	26.28	7	11104.3	8186.23	6062.23	2316.91	9542.53	6089.11	7761.61	4865.05	6343.92	9581.55	15764	8974.8	17084.8
FALSE	High	Master Protein	Solyc10g007260.2.1	genomic_reference:SL2.50ch10 gene_region:1673007-1678261 transcript_region:SL2.50ch10:1673007..1678261- go_terms:GO:0043687 functional_description:"Ubiquitin-conjugating enzyme E2 N (AHRD V1 ***- B5XC59_SALSA); contains Interpro domain(s) IPR000608 Ubiquitin-conjugating enzyme, E2 "	0	7.729	29	3	4	2	153	17.2	7.34	12.08	3	17188.1	12093.8	6007.81	5610.9	6014.03	5207.76	15791.3	17785.1	19446.6	13882.8	8388.31	9909.98	15383.7
FALSE	High	Master Protein	Solyc10g047630.1.1	evidence_code:10F1H1E1IEG genomic_reference:SL2.50ch10 gene_region:36972309-36976176 transcript_region:SL2.50ch10:36972309..36976176+ go_terms:GO:0003837 functional_description:"Nitrilase/cyanide hydratase and apolipoprotein N-acyltransferase (AHRD V1 **-- C7PTC3_CHIPD); contains Interpro domain(s) IPR003010 Nitrilase/cyanide hydratase and apolipoprotein N-acyltransferase "	0	24.311	30	8	10	8	410	45.7	6.32	35.17	8	32524.4	29277.9	25716.7	22480.1	21867.9	17442.7	26820.4	24763.4	25525.5	36457.5	51158.7	30366.1	28526.7
FALSE	High	Master Protein	Solyc01g073740.2.1	genomic_reference:SL2.50ch01 gene_region:70355760-70364545 transcript_region:SL2.50ch01:70355760..70364545+ go_terms:GO:0006099,GO:0044262 functional_description:"Citrate synthase (AHRD V1 ***- O24135_TOBAC); contains Interpro domain(s) IPR010109 Citrate synthase, eukaryotic "	0	28.346	26	9	14	9	474	53	8.24	37.14	9	43923.9	50981	40909.3	22739.7	24431.5	14353.4	36412.2	39533.5	43086.8	41075.9	32506.3	43809.1	150155
FALSE	High	Master Protein	Solyc03g019730.2.1	genomic_reference:SL2.50ch03 gene_region:6670321-6676255 transcript_region:SL2.50ch03:6670321..6676255- go_terms:GO:0019948 functional_description:"Sumo activating enzyme 1b (AHRD V1 **** D7MQ99_ARALY); contains Interpro domain(s) IPR009036 Molybdenum cofactor biosynthesis, MoeB "	0	8.117	14	3	4	3	346	39	7.49	11.84	3	8181.08	9767.11	11315.5	4024.12	7148.38	8974.01	7155.56	11026.5	5463.69	16180.6	12828.7	9331.26	25224.3
FALSE	High	Master Protein	Solyc02g091970.2.1	genomic_reference:SL2.50ch02 gene_region:47756090-47762810 transcript_region:SL2.50ch02:47756090..47762810- go_terms:GO:0008152,GO:0009081 functional_description:"Branched-chain-amino-acid aminotransferase (AHRD V1 ***- Q9SNY8_SOLTU); contains Interpro domain(s) IPR005786 Branched-chain amino acid aminotransferase II "	0	22.203	29	8	8	5	377	40.9	5.58	22.49	8	24282.6	32186.6	26727	18588.3	22064.2	21363.2	29371.5	33601.5	30540.1	38895.8	42983	35591.8	55263.8
FALSE	High	Master Protein	Solyc11g010200.1.1	evidence_code:10F0H1E1IEG genomic_reference:SL2.50ch11 gene_region:3274709-3275901 transcript_region:SL2.50ch11:3274709..3275901+ go_terms:GO:0019904 functional_description:"14-3-3 protein beta/alpha-1 (AHRD V1 **-- 143B1_ONCMY); contains Interpro domain(s) IPR000308 14-3-3 protein "	0	83.726	57	15	69	3	269	30.6	5.17	182.52	15	245556	191065	169517	113949	91449.6	26213.6	203762	227137	199502	96332.9	162585	179381	135356
FALSE	High	Master Protein	Solyc03g007890.2.1	genomic_reference:SL2.50ch03 gene_region:2410871-2414110 transcript_region:SL2.50ch03:2410871..2414110- go_terms:GO:0042623 functional_description:"Heat shock protein 90 (Fragment) (AHRD V1 **-- Q2L3T8_WHEAT); contains Interpro domain(s) IPR003594 ATP-binding region, ATPase-like IPR001404 Heat shock protein Hsp90 "	0	214.818	56	40	211	16	699	80.2	5.11	655.65	40	1.89252e+06	1.91974e+06	1.5516e+06	578299	646779	484896	1.54804e+06	1.52139e+06	1.55835e+06	1.18225e+06	979103	1.07259e+06	1.81445e+06
FALSE	High	Master Protein	Solyc02g069120.2.1	genomic_reference:SL2.50ch02 gene_region:33651629-33659919 transcript_region:SL2.50ch02:33651629..33659919- go_terms:GO:0042802 functional_description:"Zinc-finger protein ZPR1 (AHRD V1 ***- C1BIY5_OSMMO); contains Interpro domain(s) IPR004457 Zinc finger, ZPR1-type "	0	16.695	12	3	5	3	506	55	4.69	20.47	3	16507.9	11989.6	15455.5	19541.3	10033.8	15336.9	9389.33	18571.2	12838.3	28158	33188	23584.5	14880.1
FALSE	High	Master Protein	Solyc04g072240.2.1	genomic_reference:SL2.50ch04 gene_region:56836369-56838665 transcript_region:SL2.50ch04:56836369..56838665+ go_terms:GO:0009055,GO:0008746 functional_description:"Oxidoreductase family protein (AHRD V1 ***- D7LXC3_ARALY); contains Interpro domain(s) IPR016040 NAD(P)-binding domain "	0	43.616	45	11	18	10	361	39.6	5.86	51.74	11	197851	196859	153665	169774	249864	171544	153543	210691	202193	385155	378521	353166	250276
FALSE	High	Master Protein	Solyc09g020140.2.1	genomic_reference:SL2.50ch09 gene_region:18639148-18643856 transcript_region:SL2.50ch09:18639148..18643856- go_terms:GO:0005515 functional_description:"GPN-loop GTPase 3 (AHRD V1 ***- D3BV94_POLPA); contains Interpro domain(s) IPR004130 Protein of unknown function, ATP binding "	0	5.467	10	2	2	2	267	30.6	4.48	5.6	2	11880.7	17639.3	12007.8	10345	9448.29	9468.6	23820.1	17803.5	20343.7	17391.5	16109.3	21551.1	29695.6
FALSE	High	Master Protein	Solyc12g010040.1.1	evidence_code:10F1H1E1IEG genomic_reference:SL2.50ch12 gene_region:3180908-3187436 transcript_region:SL2.50ch12:3180908..3187436- go_terms:GO:0003779 functional_description:"Leucyl aminopeptidase (AHRD V1 ***- D7DWG6_NOSA0); contains Interpro domain(s) IPR011356 Peptidase M17, leucyl aminopeptidase IPR000819 Peptidase M17, leucyl aminopeptidase, C-terminal "	0	88.503	45	18	48	16	577	60.2	7.8	148.68	18	177113	183728	132559	145248	224772	157868	126795	161049	134333	348938	327244	316233	431072
FALSE	High	Master Protein	Solyc03g019790.2.1	genomic_reference:SL2.50ch03 gene_region:6715747-6721534 transcript_region:SL2.50ch03:6715747..6721534- go_terms:GO:0004557,GO:0008456 functional_description:"Alpha-galactosidase (AHRD V1 **** Q9SP05_SOLLC); contains Interpro domain(s) IPR013785 Aldolase-type TIM barrel "	0	20.073	20	5	6	5	409	44.9	5.57	18.95	5	23183.6	21747.8	22016.3	36853	33718.8	22238.2	31806	27674.9	37939.5	56216.1	57244.6	60829.7	17286.4
FALSE	High	Master Protein	Solyc08g075530.2.1	genomic_reference:SL2.50ch08 gene_region:56858251-56874699 transcript_region:SL2.50ch08:56858251..56874699+ go_terms:GO:0004558 functional_description:"Alpha glucosidase-like protein (AHRD V1 **** Q93Y12_ARATH); contains Interpro domain(s) IPR000322 Glycoside hydrolase, family 31 "	0	5.208	3	2	2	2	1069	119.8	6.1	5.6	2	5386.74	2949.86	4149.85	3234.82	2018.59	2626.7	3843.48	3972.21	3056.27	7341.28	2728.74	4720.17	6293.58
FALSE	High	Master Protein	Solyc01g101040.2.1	genomic_reference:SL2.50ch01 gene_region:82660502-82665331 transcript_region:SL2.50ch01:82660502..82665331+ go_terms:GO:0003878 functional_description:"ATP-citrate lyase A-3 (AHRD V1 **** D7KJQ3_ARALY); contains Interpro domain(s) IPR016102 Succinyl-CoA synthetase-like "	0	11.37	9	3	5	3	423	46.5	5.48	13.33	3	2736.93	5749.86	4243.4	2854.49	1531.03	4177.94	1977.84	3225.93	4474.02	5867.1	4999.9	5169.99	18497.3
FALSE	High	Master Protein	Solyc04g026100.1.1	evidence_code:10F1H1E1IEG genomic_reference:SL2.50ch04 gene_region:24590324-24590767 transcript_region:SL2.50ch04:24590324..24590767+ go_terms:GO:0032183,GO:0003723 functional_description:"30S ribosomal protein S9 (AHRD V1 ***- C5JX04_AJEDS); contains Interpro domain(s) IPR000754 Ribosomal protein S9 "	0	19.416	27	5	14	2	147	16.6	10.23	36.79	5	72557.6	89219.5	70537.9	19484.3	48766.4	46241.4	77821.6	83675.4	92281.9	98533.6	62088.3	52917	390830
FALSE	High	Master Protein	Solyc11g007820.1.1	evidence_code:10F0H1E1IEG genomic_reference:SL2.50ch11 gene_region:2042579-2043946 transcript_region:SL2.50ch11:2042579..2043946+ functional_description:"Methyltransferase (AHRD V1 ***- D0N411_PHYIN)"	0	17.031	26	8	9	8	455	51.1	6.27	25.24	8	15919.8	27663.8	11480.9	26213.2	17596.6	22227.6	28220	25237	22819.3	47987.4	40716	34191.1	113054
FALSE	High	Master Protein	Solyc07g052760.1.1	evidence_code:10F0H1E1IEG genomic_reference:SL2.50ch07 gene_region:58532611-58533759 transcript_region:SL2.50ch07:58532611..58533759+ functional_description:"Os09g0451700 protein (Fragment) (AHRD V1 *--- Q0J1B9_ORYSJ); contains Interpro domain(s) IPR007592 Protein of unknown function DUF573 "	0	16.38	20	7	10	5	382	42.9	6.84	27.84	7	20398.3	25191.2	20964	12179.2	18390	16216.7	25178.6	23422.7	17120.2	27444.4	31409.9	28187	15612.6
FALSE	High	Master Protein	Solyc10g081150.1.1	evidence_code:10F1H1E1IEG genomic_reference:SL2.50ch10 gene_region:61609579-61617219 transcript_region:SL2.50ch10:61609579..61617219+ functional_description:"COP9 signalosome complex subunit 2 (AHRD V1 ***- B6TIW9_MAIZE); contains Interpro domain(s) IPR013143 PCI/PINT associated module "	0	11.996	17	5	5	4	439	51.2	6.27	10.82	5	11805.7	22387.9	17096.8	13665.5	25441.8	4625.98	25564.4	29033.9	22094.8	33340.8	17448.4	30505.7	61666.5
FALSE	High	Master Protein	Solyc12g014230.1.1	evidence_code:10F0H1E1IEG genomic_reference:SL2.50ch12 gene_region:5063272-5065299 transcript_region:SL2.50ch12:5063272..5065299- functional_description:"DAG protein (AHRD V1 *--- B6TDH1_MAIZE)"	0	85.783	44	10	56	3	429	47.2	9.14	195.87	10	818463	766013	707946	289042	434315	226756	958344	1.10755e+06	938143	558123	673038	529938	301553
FALSE	High	Master Protein	Solyc03g113020.2.1	genomic_reference:SL2.50ch03 gene_region:57374726-57378948 transcript_region:SL2.50ch03:57374726..57378948+ go_terms:GO:0008565,GO:0042802 functional_description:"Vacuolar protein sorting 29 (AHRD V1 ***- B6SUM0_MAIZE); contains Interpro domain(s) IPR000979 Uncharacterised protein family UPF0025 "	0	5.792	18	3	3	3	189	21	6.35	5.78	3	22582.7	27706.7	20795.9	13924.5	12711.8	12255.2	31332.3	45386.1	46730.4	22819.2	22338.1	26909.8	15385.1
FALSE	High	Master Protein	Solyc12g099560.1.1	evidence_code:10F0H1E1IEG genomic_reference:SL2.50ch12 gene_region:65004438-65013415 transcript_region:SL2.50ch12:65004438..65013415- functional_description:"Arginine N-methyltransferase family protein (AHRD V1 ***- D7L611_ARALY)"	0	34.352	23	10	18	7	522	58.4	5.52	44.46	10	45996.9	57106.1	51180.4	33890.1	26704.7	28080.3	52814.8	63274.2	58312.8	62717.1	55819.3	45764	64017.8
FALSE	High	Master Protein	Solyc08g079260.2.1	genomic_reference:SL2.50ch08 gene_region:60032686-60038031 transcript_region:SL2.50ch08:60032686..60038031+ go_terms:GO:0030544 functional_description:"Serine/threonine-protein phosphatase (Fragment) (AHRD V1 *--- Q4RFT2_TETNG); contains Interpro domain(s) IPR011990 Tetratricopeptide-like helical "	0	89.762	45	20	65	20	422	45.6	5.02	184.9	20	2.64691e+06	2.23541e+06	1.71838e+06	1.17403e+06	1.01843e+06	939239	2.21061e+06	2.42684e+06	1.93189e+06	2.08606e+06	1.92606e+06	1.77953e+06	1.8402e+06
FALSE	High	Master Protein	Solyc03g117630.1.1	evidence_code:10F0H1E1IEG genomic_reference:SL2.50ch03 gene_region:60777610-60779574 transcript_region:SL2.50ch03:60777610..60779574- go_terms:GO:0051082,GO:0005524 functional_description:"heat shock protein (AHRD V1 ***- B2D2G5_CAPSN); contains Interpro domain(s) IPR013126 Heat shock protein 70 "	0	138.457	38	20	104	10	654	71.8	5.33	295.85	20	98971	103752	95561.8	102196	128629	132221	112620	114296	125744	227226	216538	226555	114054
FALSE	High	Master Protein	Solyc01g105560.2.1	genomic_reference:SL2.50ch01 gene_region:85458577-85463185 transcript_region:SL2.50ch01:85458577..85463185+ go_terms:GO:0009231 functional_description:"3 4-dihydroxy-2-butanone 4-phosphate synthase (AHRD V1 ***- D7CLR6_SYNLT); contains Interpro domain(s) IPR000422 DHBP synthase RibB "	0.002	3.281	4	2	2	2	552	59.7	6.54	4.94	2	28790	30740	16445.2	18842.5	14715.6	6827.91	21701.1	32913.3	35981.9	25752.5	22269.9	26404.4	42596.9
FALSE	High	Master Protein	Solyc04g082670.2.1	genomic_reference:SL2.50ch04 gene_region:63864900-63870443 transcript_region:SL2.50ch04:63864900..63870443+ go_terms:GO:0042802,GO:0004579 functional_description:"Dolichyl-diphosphooligosaccharide--protein glycosyltransferase subunit 1 (AHRD V1 **** C0HAM9_SALSA); contains Interpro domain(s) IPR007676 Ribophorin I "	0	13.333	12	6	6	6	612	69	7.64	13.95	6	19760.4	13132.1	10928.2	3863.49	6071.62	15333.9	12133.4	7766.92	12938.8	16655.6	19470.4	10400.3	73160
FALSE	High	Master Protein	Solyc11g069180.1.1	evidence_code:10F0H1E1IEG genomic_reference:SL2.50ch11 gene_region:50892679-50899807 transcript_region:SL2.50ch11:50892679..50899807+ go_terms:GO:0055114 functional_description:"Isovaleryl-CoA dehydrogenase (AHRD V1 ***- Q0MX57_BETVU); contains Interpro domain(s) IPR009100 Acyl-CoA dehydrogenase/oxidase, middle and N-terminal "	0	20.007	16	5	7	5	412	45.3	7.09	19.3	5	19669.4	23919.9	27296.6	28603.6	31873.2	34201.3	36406.3	38148.5	25709.5	53623.9	66291.7	54335.6	56503.5
FALSE	High	Master Protein	Solyc08g075090.2.1	genomic_reference:SL2.50ch08 gene_region:56410976-56415969 transcript_region:SL2.50ch08:56410976..56415969- go_terms:GO:0005840,GO:0015934,GO:0005634,GO:0045449 functional_description:"60S ribosomal protein L7 (AHRD V1 *-*- D7MY49_ARALY); contains Interpro domain(s) IPR005998 Ribosomal protein L7, eukaryotic "	0	50.976	24	14	37	4	554	64	9.1	95.16	14	31752.5	42503	26255.6	13272.2	19010.8	12632.2	49516	47790.2	38317.1	31271.5	26284.9	25104.6	155592
FALSE	High	Master Protein	Solyc04g008860.2.1	genomic_reference:SL2.50ch04 gene_region:2475731-2485874 transcript_region:SL2.50ch04:2475731..2485874- go_terms:GO:0035242 functional_description:"Arginine N-methyltransferase family protein (AHRD V1 **** D7LAV3_ARALY); contains Interpro domain(s) IPR013216 Methyltransferase type 11 "	0	10.827	10	3	4	3	431	48.4	5.68	9.73	3	12536.8	12185.2	12568.1	5465.34	6101.32	3980.49	15226.8	8588.12	11087.7	8399.89	12701.5	7507.08	14427.7
FALSE	High	Master Protein	Solyc00g007070.2.1	genomic_reference:SL2.50ch00 gene_region:6691363-6693677 transcript_region:SL2.50ch00:6691363..6693677- go_terms:GO:0017025,GO:0003729 functional_description:"Heterogeneous nuclear ribonucleoprotein H1 (AHRD V1 **-- Q8C2Q7_MOUSE); contains Interpro domain(s) IPR012677 Nucleotide-binding, alpha-beta plait "	0	4.85	8	2	2	2	264	30.1	8	4.26	2	21245.6	20628.3	18758.5	14745.9	8879.74	13919.2	19964.7	18679.8	15053.7	21472.1	22965.2	24640.7	54881.5
FALSE	High	Master Protein	Solyc03g083530.2.1	genomic_reference:SL2.50ch03 gene_region:47018628-47020981 transcript_region:SL2.50ch03:47018628..47020981+ go_terms:GO:0003735,GO:0070181 functional_description:"40S ribosomal protein S13 (AHRD V1 ***- D7LRU2_ARALY); contains Interpro domain(s) IPR000589 Ribosomal protein S15 "	0	19.06	42	6	11	6	151	17.1	10.39	32.93	6	148665	161907	113308	33737.2	109503	30190.5	208890	161250	222065	111713	115835	91293.2	611992
FALSE	High	Master Protein	Solyc01g102730.2.1	genomic_reference:SL2.50ch01 gene_region:83218112-83223218 transcript_region:SL2.50ch01:83218112..83223218- go_terms:GO:0044237,GO:0008152 functional_description:"Cinnamoyl-CoA reductase family (AHRD V1 ***- D7LQ28_ARALY); contains Interpro domain(s) IPR016040 NAD(P)-binding domain "	0	8.736	13	3	4	3	326	34.9	6.02	12.07	3	3351.84	7836.8	7198.64	9530.72	5178.32	6757.32	4432.54	5179.96	1746.71	15068.1	12495.5	11846	22748
FALSE	High	Master Protein	Solyc06g071290.2.1	genomic_reference:SL2.50ch06 gene_region:40246444-40251568 transcript_region:SL2.50ch06:40246444..40251568- go_terms:GO:0004028 functional_description:"Betaine aldehyde dehydrogenase (AHRD V1 **** D2DEK8_LYCBA); contains Interpro domain(s) IPR015590 Aldehyde dehydrogenase "	0	33.222	32	12	14	9	504	54.8	6.44	39.18	12	30073	41930.4	28238.3	20231.1	25049	32464.4	31066.6	35223.9	38231.1	55704.7	40929.4	45995.9	92746.4
FALSE	High	Master Protein	Solyc05g010260.2.1	genomic_reference:SL2.50ch05 gene_region:4428220-4429888 transcript_region:SL2.50ch05:4428220..4429888+ go_terms:GO:0004616 functional_description:"6-phosphogluconate dehydrogenase decarboxylating (AHRD V1 **** B9SXT4_RICCO); contains Interpro domain(s) IPR006114 6-phosphogluconate dehydrogenase, C-terminal "	0	37.08	52	10	17	10	271	29.6	4.93	47.48	10	143972	141213	107318	105789	102764	50546.3	116496	109282	132288	182415	152689	139943	375641
FALSE	High	Master Protein	Solyc10g086580.1.1	evidence_code:10F0H1E1IEG genomic_reference:SL2.50ch10 gene_region:64688483-64690961 transcript_region:SL2.50ch10:64688483..64690961- go_terms:GO:0005524 functional_description:"Ribulose-1 5-bisphosphate carboxylase/oxygenase activase 1 (AHRD V1 ***- Q9AXG1_GOSHI); contains Interpro domain(s) IPR003959 ATPase, AAA-type, core "	0	17.864	16	6	9	6	445	49.2	8.47	20.54	6	13127.8	21033.8	13772.6	23265	13139.8	27381.3	33641.7	15701.3	19113.3	43617	41458.8	31706.3	47222.1
FALSE	High	Master Protein	Solyc09g092530.2.1	genomic_reference:SL2.50ch09 gene_region:66931956-66935856 transcript_region:SL2.50ch09:66931956..66935856- functional_description:"Tic22 (AHRD V1 ***- B6U4I8_MAIZE); contains Interpro domain(s) IPR007378 Tic22-like "	0	11.877	10	2	4	2	263	29.3	9.13	12.85	2	29028.2	31118.4	25889.4	8635.98	8910.15	9006.82	36820.3	40125.9	32471.1	20818.8	13481.4	14170.5	30385.9
FALSE	High	Master Protein	Solyc04g051370.2.1	genomic_reference:SL2.50ch04 gene_region:49587657-49596538 transcript_region:SL2.50ch04:49587657..49596538- go_terms:GO:0005515,GO:0004175 functional_description:"26S proteasome non-ATPase regulatory subunit 12 (AHRD V1 ***- B5X386_SALSA); contains Interpro domain(s) IPR000717 Proteasome component region PCI "	0	10.389	14	5	6	2	442	50.6	7.46	16.86	5	35290.4	40003.1	46397.7	21696.1	35876.1	32166.3	31713.7	34342.4	35484.1	71941.8	47625.6	44146.1	149847
FALSE	High	Master Protein	Solyc10g005980.1.1	evidence_code:10F0H1E0IEG genomic_reference:SL2.50ch10 gene_region:750901-752619 transcript_region:SL2.50ch10:750901..752619+ go_terms:GO:0003676,GO:0000166 functional_description:"Genomic DNA chromosome 5 P1 clone MDF20 (AHRD V1 *--- Q9FM71_ARATH); contains Interpro domain(s) IPR012677 Nucleotide-binding, alpha-beta plait "	0	7.917	7	3	4	3	572	60.5	5.48	9.66	3	10021.6	12272.7	7496.48	4050.95	8283.12	7050.19	13169.2	9365.64	10738.8	11997.2	9506.08	13856.1	12130
FALSE	High	Master Protein	Solyc06g007610.2.1	genomic_reference:SL2.50ch06 gene_region:1605025-1606614 transcript_region:SL2.50ch06:1605025..1606614- go_terms:GO:0003824 functional_description:"Early tobacco anther 1 (AHRD V1 ***- Q84XA0_TOBAC)"	0	37.521	47	7	27	7	161	17	4.96	70.92	7	1.40584e+06	1.19895e+06	871671	495795	427318	399924	1.65888e+06	1.83144e+06	1.7692e+06	734302	767594	911342	624705
FALSE	High	Master Protein	Solyc03g119090.2.1	genomic_reference:SL2.50ch03 gene_region:61843010-61849696 transcript_region:SL2.50ch03:61843010..61849696- go_terms:GO:0003779,GO:0000166 functional_description:"WD repeat-containing protein 1 (AHRD V1 ***- B5X1Z0_SALSA); contains Interpro domain(s) IPR017986 WD40 repeat, region "	0	13.935	12	6	6	6	609	66.1	6.83	15.87	6	14001.8	10719.6	4561.77	7379.94	12485.5	4077.3	15306.2	14772.7	8961.99	15709.7	16622.5	11335	31547.8
FALSE	High	Master Protein	Solyc11g072520.1.1	evidence_code:10F0H1E1IEG genomic_reference:SL2.50ch11 gene_region:52792685-52798706 transcript_region:SL2.50ch11:52792685..52798706+ go_terms:GO:0008152,GO:0009094 functional_description:"Prephenate dehydratase (AHRD V1 ***- B7X943_HEVBR); contains Interpro domain(s) IPR001086 Prephenate dehydratase "	0	24.076	19	6	10	6	393	43.3	8.6	32.74	6	34141.2	40202.4	38008.7	20974.8	17690	14158.7	37787.1	24392.7	40821.9	47157	27710.1	21314.5	60341
FALSE	High	Master Protein	Solyc10g008740.2.1	genomic_reference:SL2.50ch10 gene_region:2822974-2826287 transcript_region:SL2.50ch10:2822974..2826287+ go_terms:GO:0016887,GO:0016851 functional_description:"Magnesium chelatase ATPase subunit I (AHRD V1 **** Q53RM0_ORYSJ); contains Interpro domain(s) IPR011775 Magnesium chelatase, ATPase subunit I "	0	17.796	23	7	8	7	427	46.4	6.48	19.99	7	30427.3	28617.9	28338.3	28743.4	13968.1	21140.2	35045.5	53256.7	35753	38541.7	39793.6	37913.1	25784.7
FALSE	High	Master Protein	Solyc07g066410.2.1	genomic_reference:SL2.50ch07 gene_region:65063199-65073697 transcript_region:SL2.50ch07:65063199..65073697- functional_description:"WD repeat protein (AHRD V1 ***- B6QUX1_PENMQ); contains Interpro domain(s) IPR017986 WD40 repeat, region "	0	6.178	4	3	3	3	810	88.4	6.18	6.84	3	11762.3	12022.9	6457.18	5297.17	6744.76	4213.48	7737.11	5662.88	9653.91	13670.6	8028.26	7892.88	31692.2
FALSE	High	Master Protein	Solyc04g077040.2.1	genomic_reference:SL2.50ch04 gene_region:59592018-59597624 transcript_region:SL2.50ch04:59592018..59597624- go_terms:GO:0004856 functional_description:"Xylulose kinase (AHRD V1 ***- D7MPD2_ARALY); contains Interpro domain(s) IPR000577 Carbohydrate kinase, FGGY "	0	14.813	13	6	7	6	559	61.4	6.37	15.2	6	13314.6	13055.3	10721.7	11416.5	14281.9	10876.8	10273.6	13585.6	14088.9	27709.9	21251.3	17566	50072.6
FALSE	High	Master Protein	Solyc10g050840.1.1	evidence_code:10F0H1E1IEG genomic_reference:SL2.50ch10 gene_region:46393442-46400716 transcript_region:SL2.50ch10:46393442..46400716+ go_terms:GO:0008233 functional_description:"Peptidase S9 prolyl oligopeptidase active site domain protein (AHRD V1 **** B7K7L2_CYAP7); contains Interpro domain(s) IPR001375 Peptidase S9, prolyl oligopeptidase active site region "	0	18.389	17	6	7	6	665	74.5	5.38	21.4	6	14582.5	15962.9	12070	12903	14170.4	10488.9	13285.9	14830.8	16024	26699.9	23323.8	18247.3	16865.2
FALSE	High	Master Protein	Solyc12g009060.1.1	evidence_code:10F1H1E1IEG genomic_reference:SL2.50ch12 gene_region:2350521-2354721 transcript_region:SL2.50ch12:2350521..2354721+ go_terms:GO:0019904 functional_description:"Charged multivesicular body protein 2a (AHRD V1 ***- B6T4F7_MAIZE); contains Interpro domain(s) IPR005024 Snf7 "	0	17.043	22	4	6	4	223	25.1	5.45	18.53	4	4121.64	4420.17	6242.51	38.7677	2483.05	4927.34	6290.37	6759.87	5803.04	4285.15	4355.99	4893.76	9970.48
FALSE	High	Master Protein	Solyc01g008330.2.1	genomic_reference:SL2.50ch01 gene_region:2451880-2461756 transcript_region:SL2.50ch01:2451880..2461756+ go_terms:GO:0008152,GO:0005524,GO:0016874 functional_description:"Acetyl-CoA carboxylase biotin carboxylase (AHRD V1 ***- B4VQU4_9CYAN); contains Interpro domain(s) IPR004549 Acetyl-CoA carboxylase, biotin carboxylase "	0	59.11	36	13	24	13	536	58.5	6.98	83.74	13	95307.6	92411.7	86845.1	114368	109532	119384	92931.1	78832.8	86905.8	203741	209328	210617	208873
FALSE	High	Master Protein	Solyc04g064510.2.1	genomic_reference:SL2.50ch04 gene_region:54789382-54794367 transcript_region:SL2.50ch04:54789382..54794367- go_terms:GO:0015031,GO:0007264,GO:0005525,GO:0007165,GO:0005622 functional_description:"Ras-related protein Rab-18 (AHRD V1 ***- B6TSE5_MAIZE); contains Interpro domain(s) IPR015598 Rab18 "	0	10.374	22	4	6	3	209	23.3	5.53	15.96	4	9964.51	11596.5	11806.7	1714	13514.1	4121.84	17319.6	18358.8	19235.6	13847.8	12307.2	8947	46834.1
FALSE	High	Master Protein	Solyc11g012110.1.1	evidence_code:10F1H1E1IEG genomic_reference:SL2.50ch11 gene_region:5037370-5038787 transcript_region:SL2.50ch11:5037370..5038787+ go_terms:GO:0005840 functional_description:"60S ribosomal protein L6 (AHRD V1 ***- B9RHH3_RICCO); contains Interpro domain(s) IPR000915 Ribosomal protein L6E "	0	23.16	35	8	13	7	229	25.4	10.15	34.89	8	236773	301316	266029	119670	103681	71015.2	272694	255701	151645	211572	170386	150682	369950
FALSE	High	Master Protein	Solyc01g088560.2.1	genomic_reference:SL2.50ch01 gene_region:75096820-75102455 transcript_region:SL2.50ch01:75096820..75102455- go_terms:GO:0003924 functional_description:"Ras-related protein Rab-6A (AHRD V1 ***- B6STE7_MAIZE); contains Interpro domain(s) IPR015600 Rab6-related "	0	20.857	38	7	12	5	208	23.1	7.9	29.72	7	48251	42006.2	41323.4	25239.7	25460.5	14926.3	49365.5	41765.7	44584.6	41956	38407.3	38357.3	165144
FALSE	High	Master Protein	Solyc03g058920.2.1	genomic_reference:SL2.50ch03 gene_region:24224821-24228703 transcript_region:SL2.50ch03:24224821..24228703+ go_terms:GO:0005515,GO:0008308 functional_description:"Porin/voltage-dependent anion-selective channel protein (AHRD V1 **** A9P802_POPTR); contains Interpro domain(s) IPR001925 Porin, eukaryotic type "	0	63.582	33	10	50	7	338	36.4	8.82	159.79	10	1.22251e+06	1.0549e+06	892527	570807	620012	453769	1.04156e+06	1.14019e+06	1.11897e+06	1.0006e+06	1.0459e+06	925756	1.62962e+06
FALSE	High	Master Protein	Solyc12g015780.1.1	evidence_code:10F0H1E1IEG genomic_reference:SL2.50ch12 gene_region:5775862-5780527 transcript_region:SL2.50ch12:5775862..5780527- go_terms:GO:0006350 functional_description:"DNA-directed RNA polymerase subunit D (AHRD V1 ***- A8B9C8_GIALA); contains Interpro domain(s) IPR011263 DNA-directed RNA polymerase, RpoA/D/Rpb3-type "	0	22.13	21	6	9	6	393	44	5.17	29.81	6	10316.4	9757.39	8428.86	9039.47	10407.8	11502.2	12076.4	14512.6	8357.08	14764.8	22147.4	19020.1	11385.5
FALSE	High	Master Protein	Solyc03g083900.2.1	genomic_reference:SL2.50ch03 gene_region:47371423-47375428 transcript_region:SL2.50ch03:47371423..47375428- go_terms:GO:0055114 functional_description:"Laccase-22 (AHRD V1 **-- LAC22_ORYSJ); contains Interpro domain(s) IPR001117 Multicopper oxidase, type 1 "	0	24.387	17	6	9	6	592	65.9	7.25	32.37	6	39742.9	35649.2	34032.9	24923	19031.2	8801.83	47602.6	38177.2	52610.7	41041.2	28089.9	26160.2	36053.2
FALSE	High	Master Protein	Solyc07g047670.2.1	genomic_reference:SL2.50ch07 gene_region:56216949-56224432 transcript_region:SL2.50ch07:56216949..56224432+ go_terms:GO:0003713 functional_description:"Pescadillo homolog 1 (AHRD V1 ***- B2RDF2_HUMAN); contains Interpro domain(s) IPR010613 Pescadillo, N-terminal "	0	28.632	19	8	10	8	603	69.4	8.81	32.55	8	28910	25644.2	8854.05	13212.2	13045	4304.28	37285.7	25403	28308.5	13675.8	20509.6	20893.5	29963.9
FALSE	High	Master Protein	Solyc01g109410.2.1	genomic_reference:SL2.50ch01 gene_region:88132748-88140649 transcript_region:SL2.50ch01:88132748..88140649- go_terms:GO:0005515 functional_description:"Dolichyl-diphosphooligosaccharide--protein glycosyltransferase subunit (AHRD V1 ***- C1C2G2_9MAXI); contains Interpro domain(s) IPR005013 Dolichyl-diphosphooligosaccharide-protein glycosyltransferase 48kDa subunit "	0	18.2	21	7	11	7	434	48.1	5.8	20.71	7	46125.1	48380.6	28725.4	12418.7	33250.1	15890.8	49209.6	48247.4	46881.5	45603.7	37082.9	28192.7	157427
FALSE	High	Master Protein	Solyc03g115630.2.1	genomic_reference:SL2.50ch03 gene_region:59330578-59335551 transcript_region:SL2.50ch03:59330578..59335551+ go_terms:GO:0005515,GO:0016301 functional_description:"Carbamoyl-phosphate synthase small chain (AHRD V1 ***- B6TJA4_MAIZE); contains Interpro domain(s) IPR006274 Carbamoyl phosphate synthase, small subunit "	0	22.396	22	6	9	6	426	46.5	6.07	31.26	6	10019.6	8413.32	6768.11	2834.46	4821.37	6486.18	8794.62	8651.28	5443.94	7122.41	8637.47	9692.41	10449.9
FALSE	High	Master Protein	Solyc03g111230.2.1	genomic_reference:SL2.50ch03 gene_region:55909296-55910449 transcript_region:SL2.50ch03:55909296..55910449- go_terms:GO:0003735 functional_description:"60S ribosomal protein L17 (AHRD V1 ***- D7KV33_ARALY); contains Interpro domain(s) IPR018260 Ribosomal protein L22/L17, conserved site "	0	23.67	41	5	16	3	135	15.4	9.85	45.8	5	64304.1	97121	78246.6	17719.5	40301.7	21450.9	56370.5	59109.7	48962.4	58762.1	44420.8	39331.1	220560
FALSE	High	Master Protein	Solyc02g032940.2.1	genomic_reference:SL2.50ch02 gene_region:20185974-20192184 transcript_region:SL2.50ch02:20185974..20192184- go_terms:GO:0004190 functional_description:"Aspartic proteinase (AHRD V1 **-* Q8L6A8_THECC); contains Interpro domain(s) IPR001461 Peptidase A1 "	0	63.457	34	13	32	11	536	58.4	5.94	126.02	13	162564	452933	311878	184302	245716	349073	357416	478760	379587	429080	509150	457776	266055
FALSE	High	Master Protein	Solyc06g069090.2.1	genomic_reference:SL2.50ch06 gene_region:39269885-39272377 transcript_region:SL2.50ch06:39269885..39272377- go_terms:GO:0005840 functional_description:"40S ribosomal protein S7-like protein (AHRD V1 ***- Q3HRX6_SOLTU); contains Interpro domain(s) IPR000554 Ribosomal protein S7e "	0	33.083	57	8	15	4	191	22.1	9.8	52.25	8	6802.48	5937.4	7667.57	2959.38	1169.64	4749.13	3226.04	2291.51	7415.54	7779.82	5302.62	2825.43	13061.8
FALSE	High	Master Protein	Solyc07g008490.2.1	genomic_reference:SL2.50ch07 gene_region:3392921-3399097 transcript_region:SL2.50ch07:3392921..3399097- go_terms:GO:0003676 functional_description:"Nucleic acid binding protein (AHRD V1 **** B6TJ76_MAIZE); contains Interpro domain(s) IPR018111 K Homology, type 1, subgroup "	0	30.876	28	12	16	12	482	51.7	6.05	31.37	12	34781.4	40323	30110.3	26163.9	20057.3	24498	35700	34888.4	38003.5	44444.1	43806.6	38433.3	79049.2
FALSE	High	Master Protein	Solyc03g032000.2.1	genomic_reference:SL2.50ch03 gene_region:8780706-8784476 transcript_region:SL2.50ch03:8780706..8784476+ go_terms:GO:0004791 functional_description:"Thioredoxin reductase (AHRD V1 **** B9SRA3_RICCO); contains Interpro domain(s) IPR005982 Thioredoxin reductase "	0	25.089	32	7	9	4	328	34.9	5.44	32.14	7	5394.58	5297.22	3544.06	5066.61	5123.99	6106.34	6336.46	5992.05	8240.48	9254.61	11462.9	8448.17	1996.37
FALSE	High	Master Protein	Solyc11g005140.1.1	evidence_code:10F0H1E1IEG genomic_reference:SL2.50ch11 gene_region:128953-130722 transcript_region:SL2.50ch11:128953..130722+ functional_description:"Pentatricopeptide repeat protein (AHRD V1 ***- A0JBX0_ORYSJ); contains Interpro domain(s) IPR002885 Pentatricopeptide repeat "	0	9.093	6	3	4	3	589	65.5	5.36	10.68	3	12679.9	17483.2	11366	3238.94	10328.7	5148.05	9570.82	13603.1	14574.7	7299.81	16751.2	9350.16	47991.7
FALSE	High	Master Protein	Solyc12g010840.1.1	evidence_code:10F1H1E1IEG genomic_reference:SL2.50ch12 gene_region:3773065-3778565 transcript_region:SL2.50ch12:3773065..3778565+ go_terms:GO:0050662,GO:0008152,GO:0016491,GO:0055114 functional_description:"Ketol-acid reductoisomerase (AHRD V1 ***- D7LW57_ARALY); contains Interpro domain(s) IPR016206 Ketol-acid reductoisomerase, plant "	0	42.921	20	9	19	5	591	64	6.8	51.53	9	64963	59775.6	32954.3	36373.2	36689.8	24940.9	56907.8	79377.7	67014.7	46414	78474.8	49780.1	176122
FALSE	High	Master Protein	Solyc02g094470.2.1	genomic_reference:SL2.50ch02 gene_region:49555143-49558213 transcript_region:SL2.50ch02:49555143..49558213- go_terms:GO:0005315,GO:0015320 functional_description:"Mitochondrial phosphate carrier protein (AHRD V1 **** B9GFH9_POPTR); contains Interpro domain(s) IPR001993 Mitochondrial substrate carrier "	0	48.129	37	13	31	13	358	38.4	9.11	82.04	13	106304	151437	92392.2	31021.7	125581	65574.4	83373.9	73318.4	116932	159275	117103	118955	1.1528e+06
FALSE	High	Master Protein	Solyc03g113030.2.1	genomic_reference:SL2.50ch03 gene_region:57379233-57381467 transcript_region:SL2.50ch03:57379233..57381467- go_terms:GO:0005975,GO:0019318 functional_description:"Aldose 1-epimerase-like protein (AHRD V1 ***- Q8LFH1_ARATH); contains Interpro domain(s) IPR015443 Aldose-1-epimerase "	0	22.706	21	5	12	5	355	39.4	6.46	38.53	5	100232	86036.5	74018.7	60767.6	69573	48010.8	85902.6	98279.7	97607	105711	108846	102125	50763.2
FALSE	High	Master Protein	Solyc10g008420.2.1	genomic_reference:SL2.50ch10 gene_region:2540041-2542828 transcript_region:SL2.50ch10:2540041..2542828- go_terms:GO:0005622 functional_description:"Unknown Protein (AHRD V1)"	0	7.901	7	3	5	3	526	59.6	6.58	13.91	3	24314.1	22651.8	18323.2	10542.2	15991	7585.96	20852	23641.8	20119.7	19735.4	22670.3	18124.1	49664.4
FALSE	High	Master Protein	Solyc02g068640.2.1	genomic_reference:SL2.50ch02 gene_region:33172764-33180223 transcript_region:SL2.50ch02:33172764..33180223+ go_terms:GO:0042802,GO:0004735 functional_description:"Pyrroline-5-carboxylate reductase (AHRD V1 **** D2DEW0_PHYES); contains Interpro domain(s) IPR000304 Delta 1-pyrroline-5-carboxylate reductase "	0	12.825	24	4	5	4	276	28.6	8.56	11.09	4	16704.7	21219.6	23831.2	2308.4	8810.04	21749.8	10657.4	9538.96	15660.2	10806.7	32582	14792	34421
FALSE	High	Master Protein	Solyc06g050930.2.1	genomic_reference:SL2.50ch06 gene_region:30372371-30381431 transcript_region:SL2.50ch06:30372371..30381431+ go_terms:GO:0005737 functional_description:"Endo beta n-acetylglucosaminidase (AHRD V1 *-*- Q16SQ0_AEDAE); contains Interpro domain(s) IPR005201 Glycoside hydrolase, family 85 "	0	5.322	4	2	2	2	726	81.3	6.54	5.57	2	25185.4	23577.6	29896.6	25222.4	24349.5	15902.8	25007.2	33999.6	32766	42612.6	47734	25503.3	43846.1
FALSE	High	Master Protein	Solyc07g054590.1.1	evidence_code:10F0H0E0IEG genomic_reference:SL2.50ch07 gene_region:60193803-60198617 transcript_region:SL2.50ch07:60193803..60198617+ functional_description:"F-box family protein (AHRD V1 *-*- B9I698_POPTR); contains Interpro domain(s) IPR001810 Cyclin-like F-box "	0	22.021	11	6	10	2	1000	115.1	6.35	29.24	6	33359.6	41848.9	37175.6	35005.1	37496.9	20687.2	30840.3	39218.1	32299.4	67812.5	51154.3	45880.8	185787
FALSE	High	Master Protein	Solyc02g081160.2.1	genomic_reference:SL2.50ch02 gene_region:39802521-39809198 transcript_region:SL2.50ch02:39802521..39809198- go_terms:GO:0005945 functional_description:"Diphosphate-fructose-6-phosphate 1-phosphotransferase (AHRD V1 ***- D1JTA2_9BACE); contains Interpro domain(s) IPR011183 Pyrophosphate-dependent phosphofructokinase PfpB "	0	40.243	24	10	17	8	569	61.7	6.43	54.2	10	79824	74567.5	67189	97574.1	60984.8	50092.6	89925.8	83669.5	89768.1	142387	113633	112767	199365
FALSE	High	Master Protein	Solyc01g103010.2.1	genomic_reference:SL2.50ch01 gene_region:83433700-83447869 transcript_region:SL2.50ch01:83433700..83447869+ go_terms:GO:0017025 functional_description:"Cullin-associated NEDD8-dissociated protein 2 (AHRD V1 ***- B0WPV6_CULQU); contains Interpro domain(s) IPR011989 Armadillo-like helical "	0	29.471	10	11	15	11	1217	134.6	6.06	31.83	11	34717.5	45756.1	20479.6	10038.8	16189.3	24121.7	28838.3	23879.5	36243	37540.1	25256.2	26114.3	148814
FALSE	High	Master Protein	Solyc02g081700.1.1	evidence_code:10F1H1E1IEG genomic_reference:SL2.50ch02 gene_region:40134968-40135714 transcript_region:SL2.50ch02:40134968..40135714+ go_terms:GO:0019773,GO:0005839 functional_description:"Proteasome subunit alpha type (AHRD V1 ***- Q38HT0_SOLTU); contains Interpro domain(s) IPR001353 Proteasome, subunit alpha/beta "	0	41.78	57	11	23	11	248	27.2	5.74	63.56	11	143100	134590	84925	72968	69269.4	51806.8	133553	144648	138437	108070	112862	121134	130091
FALSE	High	Master Protein	Solyc03g033400.2.1	genomic_reference:SL2.50ch03 gene_region:9246433-9256147 transcript_region:SL2.50ch03:9246433..9256147+ go_terms:GO:0042802 functional_description:"Vacuolar protein sorting 35 (AHRD V1 ***- B6U2K5_MAIZE); contains Interpro domain(s) IPR005378 Vacuolar protein sorting-associated protein 35 "	0	8.403	5	3	3	2	790	89.3	5.54	9.29	3	3732.15	2630.71	4194.88	1779.64	2996.22	563.063	3398.51	1933.72	4070.72	3020.91	2384.9	4004.74	10860.6
FALSE	High	Master Protein	Solyc01g098550.2.1	genomic_reference:SL2.50ch01 gene_region:80797121-80803117 transcript_region:SL2.50ch01:80797121..80803117+ go_terms:GO:0008152,GO:0006568 functional_description:"Tryptophan synthase alpha chain (AHRD V1 ***- Q8LA83_ARATH); contains Interpro domain(s) IPR002028 Tryptophan synthase, alpha chain "	0	18.558	26	6	8	6	347	37.4	8	25.74	6	61589	65268.7	59630.7	24112.2	23650.4	17009	71073.9	82340.6	79196.3	38470.9	35796.3	39856.4	91162.2
FALSE	High	Master Protein	Solyc07g053310.2.1	genomic_reference:SL2.50ch07 gene_region:59102795-59108445 transcript_region:SL2.50ch07:59102795..59108445+ go_terms:GO:0005515,GO:0042626 functional_description:"Adaptin ear-binding coat-associated protein 1 (AHRD V1 **** B4FRD1_MAIZE); contains Interpro domain(s) IPR012466 Adaptin ear-binding coat-associated protein 1 NECAP-1 "	0	5.676	9	2	2	2	283	31.7	5.12	6.24	2	18180.3	25565.1	14469.7	12381.2	4587.88	6777.18	23390.3	28353.6	23451	15166.3	12056.4	14595.4	8459.72
FALSE	High	Master Protein	Solyc06g011280.2.1	genomic_reference:SL2.50ch06 gene_region:6257892-6260968 transcript_region:SL2.50ch06:6257892..6260968- go_terms:GO:0003713,GO:0005507 functional_description:"Elongation factor 1-gamma (AHRD V1 ***- B7SDI2_ORYSJ); contains Interpro domain(s) IPR001662 Translation elongation factor EF1B, gamma chain, conserved "	0	102.056	47	15	54	8	413	47	5.86	167.56	15	391240	389028	379042	227330	240908	213535	354025	393669	388768	460753	360144	378999	937253
FALSE	High	Master Protein	Solyc01g009290.2.1	genomic_reference:SL2.50ch01 gene_region:3323813-3335853 transcript_region:SL2.50ch01:3323813..3335853- go_terms:GO:0005515,GO:0051736 functional_description:"Polyribonucleotide 5&apos;-hydroxyl-kinase Clp1 (AHRD V1 **** CLP1_CHICK); contains Interpro domain(s) IPR010655 Pre-mRNA cleavage complex II Clp1 "	0.001	4.071	6	2	2	2	439	47.7	6.8	4.31	2	4333.22	3946.01	4720.43	5281.78	3428.14	884.469	2412.05	4655.91	3811.21	4961.1	8796.64	3108.41	14055.7
FALSE	High	Master Protein	Solyc05g055900.1.1	evidence_code:10F0H1E0IEG genomic_reference:SL2.50ch05 gene_region:64500537-64504560 transcript_region:SL2.50ch05:64500537..64504560- functional_description:"Transcriptional activator TenA family (AHRD V1 *-*- Q3MH89_ANAVT); contains Interpro domain(s) IPR004305 TENA/THI-4 protein/Coenzyme PQQ biosynthesis protein C "	0	23.656	17	8	9	8	598	68.2	5.06	28.45	8	17882.4	20987.6	10903.8	23502.4	23985.1	16813.6	10803.6	21101.5	15742.9	46691.4	35174.8	30751.7	93219.8
FALSE	High	Master Protein	Solyc02g082860.2.1	genomic_reference:SL2.50ch02 gene_region:41089620-41095431 transcript_region:SL2.50ch02:41089620..41095431+ go_terms:GO:0004449,GO:0008270 functional_description:"Isocitrate dehydrogenase (AHRD V1 **** A3LYS8_PICST); contains Interpro domain(s) IPR004434 Isocitrate dehydrogenase NAD-dependent, mitochondrial "	0	7.252	11	3	4	3	357	39	6.86	12.56	3	8335.33	7399.43	7597.16	5192.96	7866.52	2519.39	10849.1	7354.89	9271.51	10184.3	8247.3	8836.28	33028.4
FALSE	High	Master Protein	Solyc09g007270.2.1	genomic_reference:SL2.50ch09 gene_region:865197-869322 transcript_region:SL2.50ch09:865197..869322+ go_terms:GO:0004130,GO:0005247 functional_description:"Ascorbate peroxidase (AHRD V1 **** B9VRH6_CITMA); contains Interpro domain(s) IPR002207 Plant ascorbate peroxidase "	0	37.96	46	10	27	7	250	27.6	5.96	101.09	10	201275	210206	247010	437829	280201	307247	493373	560362	496867	517607	653385	621202	204037
FALSE	High	Master Protein	Solyc01g090170.2.1	genomic_reference:SL2.50ch01 gene_region:75563002-75569993 transcript_region:SL2.50ch01:75563002..75569993+ go_terms:GO:0015031,GO:0007264,GO:0005525,GO:0007165,GO:0005622 functional_description:"Ras-related protein Rab-1A (AHRD V1 ***- C0HBJ4_SALSA); contains Interpro domain(s) IPR003579 Ras small GTPase, Rab type "	0	28.52	49	8	13	3	203	22.4	5.24	34.05	8	29029.3	24081.4	11629.1	26136.7	13964.5	22363.7	34524.5	30182.3	39858.5	41757.6	40071.4	27235.3	51977.1
FALSE	High	Master Protein	Solyc06g034120.2.1	genomic_reference:SL2.50ch06 gene_region:20385126-20392654 transcript_region:SL2.50ch06:20385126..20392654+ go_terms:GO:0008152,GO:0016491,GO:0055114 functional_description:"Alcohol dehydrogenase zinc-binding domain protein (AHRD V1 ***- A6X535_OCHA4); contains Interpro domain(s) IPR002085 Alcohol dehydrogenase superfamily, zinc-containing "	0	10.889	12	2	4	2	384	41.2	8.7	15.53	2	19953.4	18964.3	8891.99	5677.56	7182.29	9642.58	11402.4	15764.6	12208.7	15792.5	15862.6	7562.21	19498.1
FALSE	High	Master Protein	Solyc02g080630.2.1	genomic_reference:SL2.50ch02 gene_region:39392539-39397791 transcript_region:SL2.50ch02:39392539..39397791- go_terms:GO:0046872 functional_description:"Lactoylglutathione lyase (AHRD V1 ***- D2D330_GOSHI); contains Interpro domain(s) IPR004361 Glyoxalase I "	0	68.988	44	13	65	12	341	38.5	7.09	194.8	13	1.53862e+06	1.4557e+06	1.07935e+06	509974	440500	388073	1.28129e+06	1.38522e+06	1.39412e+06	740043	807761	782926	648396
FALSE	High	Master Protein	Solyc02g088780.2.1	genomic_reference:SL2.50ch02 gene_region:45323237-45329077 transcript_region:SL2.50ch02:45323237..45329077- go_terms:GO:0005515 functional_description:"Ribosome biogenesis protein ytm1 (AHRD V1 **-- C8V8H1_EMENI); contains Interpro domain(s) IPR020472 G-protein beta WD-40 repeat, region "	0	9.758	11	3	4	3	423	46.5	6.09	12.59	3	32185.1	37283.7	29962.1	21220.3	26810.3	22817.5	32264.2	29185	37214.7	35919.1	41520	45808.2	66607.1
FALSE	High	Master Protein	Solyc06g076020.2.1	genomic_reference:SL2.50ch06 gene_region:43582389-43585486 transcript_region:SL2.50ch06:43582389..43585486- go_terms:GO:0051082,GO:0005524 functional_description:"heat shock protein (AHRD V1 ***- B2D2G5_CAPSN); contains Interpro domain(s) IPR013126 Heat shock protein 70 "	0	260.958	58	29	195	7	648	71	5.16	574.68	29	327030	330501	239710	163463	184439	141768	289209	266293	242970	269046	302191	279599	317734
FALSE	High	Master Protein	Solyc03g118910.1.1	evidence_code:10F0H1E1IEG genomic_reference:SL2.50ch03 gene_region:61737005-61738624 transcript_region:SL2.50ch03:61737005..61738624- go_terms:GO:0044267,GO:0006457 functional_description:"T-complex protein 1 subunit delta (AHRD V1 ***- B9S339_RICCO); contains Interpro domain(s) IPR012717 T-complex protein 1, delta subunit "	0	62.885	38	14	29	14	539	58	7.17	85.09	14	106919	125541	86612.9	59463.1	61832.9	30888.7	102495	120837	102881	98730.4	84270.6	81371.9	218313
FALSE	High	Master Protein	Solyc01g111780.2.1	genomic_reference:SL2.50ch01 gene_region:89713800-89731648 transcript_region:SL2.50ch01:89713800..89731648+ go_terms:GO:0008320 functional_description:"Importin beta-2 subunit (AHRD V1 **-- C5JY88_AJEDS); contains Interpro domain(s) IPR011989 Armadillo-like helical "	0	21.194	9	6	10	6	890	99.2	4.94	23.15	6	8424.61	12388.8	10406.7	5172.68	2978.37	11920.8	9214.28	6006.2	3978.85	11657.4	12084.5	11120.7	51467.1
FALSE	High	Master Protein	Solyc06g076660.2.1	genomic_reference:SL2.50ch06 gene_region:44000768-44002482 transcript_region:SL2.50ch06:44000768..44002482- go_terms:GO:0032183,GO:0032405 functional_description:"Proliferating cell nuclear antigen (AHRD V1 ***- Q8H0Q1_SOLLC); contains Interpro domain(s) IPR000730 Proliferating cell nuclear antigen, PCNA "	0	46.087	67	13	22	13	264	29.2	4.79	64.96	13	175286	166666	143085	76442.2	92021.9	63684.3	169579	161533	180383	120955	143477	138239	175303
FALSE	High	Master Protein	Solyc03g098280.2.1	genomic_reference:SL2.50ch03 gene_region:54075745-54082377 transcript_region:SL2.50ch03:54075745..54082377+ go_terms:GO:0019899 functional_description:"ARGONAUTE 1 (AHRD V1 ***- D6RUV9_TOBAC); contains Interpro domain(s) IPR003165 Stem cell self-renewal protein Piwi "	0	43.434	20	15	19	9	980	109.1	9.11	55.62	15	84854.3	91184.9	70196.1	27470.9	75022.4	63062.7	61436.4	74461.1	75666.9	115044	95185.9	76863.3	330191
FALSE	High	Master Protein	Solyc02g070030.2.1	genomic_reference:SL2.50ch02 gene_region:34394425-34403033 transcript_region:SL2.50ch02:34394425..34403033- go_terms:GO:0005622 functional_description:"Methyltransferase type 12 (AHRD V1 *-*- D3Q922_STANL); contains Interpro domain(s) IPR013217 Methyltransferase type 12 "	0	11.755	5	3	4	3	936	103.9	5.43	12.64	3	3235.15	5189.49	6437.67	4662.68	5049.21	4276.15	7149.22	4464.06	3845.44	10402.5	8674.55	5168.11	23565.4
FALSE	High	Master Protein	Solyc08g080370.2.1	genomic_reference:SL2.50ch08 gene_region:60840952-60844640 transcript_region:SL2.50ch08:60840952..60844640+ go_terms:GO:0003992 functional_description:"Acetylornithine aminotransferase (AHRD V1 **** D8THT2_VOLCA); contains Interpro domain(s) IPR004636 Acetylornithine and succinylornithine aminotransferase "	0	11.579	10	3	5	3	460	49	6.39	15.86	3	17196.7	16839.3	18648.5	14214.8	13030.7	15398.9	23707.8	10072.1	16470.8	27299.3	21952.8	24564.1	31442.7
FALSE	High	Master Protein	Solyc09g007130.2.1	genomic_reference:SL2.50ch09 gene_region:764170-767914 transcript_region:SL2.50ch09:764170..767914- go_terms:GO:0003864 functional_description:"3-methyl-2-oxobutanoate hydroxymethyltransferase (AHRD V1 **** B6TL59_MAIZE); contains Interpro domain(s) IPR003700 Ketopantoate hydroxymethyltransferase "	0	14.171	13	3	6	3	351	37.2	8.34	21.74	3	39589.6	48226.6	37670.8	46965.4	32438.2	33680	39545.3	39460.1	42086.1	64349.6	67029.2	63050.2	68275.3
FALSE	High	Master Protein	Solyc11g012820.1.1	evidence_code:10F1H1E1IEG genomic_reference:SL2.50ch11 gene_region:5605038-5616472 transcript_region:SL2.50ch11:5605038..5616472+ go_terms:GO:0005663,GO:0005524,GO:0017111,GO:0006260 functional_description:"Replication factor C subunit 2 (AHRD V1 ***- B6T4T0_MAIZE); contains Interpro domain(s) IPR013748 Replication factor C "	0	9.874	10	2	3	2	339	37.6	6.27	11.67	2	19079.6	19201.2	16357.9	5518.67	10070.2	6282.01	13355.2	17001.3	17943	19096.7	11224.8	7258.01	43026.2
FALSE	High	Master Protein	Solyc02g063070.2.1	genomic_reference:SL2.50ch02 gene_region:29692418-29699297 transcript_region:SL2.50ch02:29692418..29699297- go_terms:GO:0050815 functional_description:"14-3-3 protein beta/alpha-1 (AHRD V1 **-- 143B1_DANRE); contains Interpro domain(s) IPR000308 14-3-3 protein "	0	90.245	63	19	72	10	260	29.3	4.73	226.38	19	5.24467e+06	4.60433e+06	4.12401e+06	1.71268e+06	2.29386e+06	1.04078e+06	4.93576e+06	5.66931e+06	5.17523e+06	2.53531e+06	2.83269e+06	3.28121e+06	3.2082e+06
FALSE	High	Master Protein	Solyc04g011510.2.1	genomic_reference:SL2.50ch04 gene_region:3944572-3949105 transcript_region:SL2.50ch04:3944572..3949105+ go_terms:GO:0004807 functional_description:"Triosephosphate isomerase (AHRD V1 **** Q38JI4_SOLTU); contains Interpro domain(s) IPR000652 Triosephosphate isomerase "	0	59.176	49	11	30	9	259	27.5	5.64	103.44	11	509960	573936	439035	220371	277377	235075	603054	622309	658085	427838	404062	423794	477240
FALSE	High	Master Protein	Solyc03g112070.2.1	genomic_reference:SL2.50ch03 gene_region:56655923-56660333 transcript_region:SL2.50ch03:56655923..56660333- go_terms:GO:0004617 functional_description:"Phosphoglycerate dehydrogenase (AHRD V1 **** D2D316_GOSHI); contains Interpro domain(s) IPR015508 D-3-phosphogylcerate Dehydrogenase "	0	62.671	40	18	35	12	600	63.3	7.46	89.47	18	117737	111419	91378.4	42734.6	70871.5	45498.3	92183.9	106062	111381	86567.5	104169	81511.4	258123
FALSE	High	Master Protein	Solyc04g049450.2.1	genomic_reference:SL2.50ch04 gene_region:41119290-41124805 transcript_region:SL2.50ch04:41119290..41124805+ go_terms:GO:0003756 functional_description:"Protein disulfide isomerase L-2 (AHRD V1 **** B1Q2X5_SOYBN); contains Interpro domain(s) IPR005792 Protein disulphide isomerase "	0	80.749	42	20	38	20	563	63.1	4.77	117.77	20	487728	468379	416462	311807	305812	270172	417467	411858	437455	498869	525463	494683	304686
FALSE	High	Master Protein	Solyc08g076020.2.1	genomic_reference:SL2.50ch08 gene_region:57238920-57248321 transcript_region:SL2.50ch08:57238920..57248321- functional_description:"Cobalamin synthesis protein/Pfamily protein (AHRD V1 *-*- D9WGV6_STRHY); contains Interpro domain(s) IPR003495 Cobalamin (vitamin B12) biosynthesis CobW-like "	0	11.45	7	5	5	4	850	94.8	8.88	11.13	5	37780.4	38005.3	34374.5	23530.2	28387.2	22635	33455.2	38975.4	39055	43806.7	44383.5	39258.7	42113.8
FALSE	High	Master Protein	Solyc12g017830.1.1	evidence_code:10F0H1E1IEG genomic_reference:SL2.50ch12 gene_region:7453809-7490925 transcript_region:SL2.50ch12:7453809..7490925+ go_terms:GO:0005086 functional_description:"Sec7 guanine nucleotide exchange factor (AHRD V1 **-* B0CY77_LACBS); contains Interpro domain(s) IPR000904 SEC7-like "	0	32.156	9	11	14	11	1770	196.2	5.45	41.93	11	40708.8	41532	38736.3	4783.43	33871.1	16370.6	37999.3	16259.1	45762.4	41121.7	30942.9	21913.1	117350
FALSE	High	Master Protein	Solyc01g081010.2.1	genomic_reference:SL2.50ch01 gene_region:72829845-72833676 transcript_region:SL2.50ch01:72829845..72833676- go_terms:GO:0005525,GO:0003924 functional_description:"Nucleolar GTP-binding protein (AHRD V1 **** A8I0Z4_CHLRE); contains Interpro domain(s) IPR012973 NOG, C-terminal "	0	10.746	5	3	4	3	696	79.6	9.26	11.03	3	4623.93	13085.3	3442.02	4429.06	15159.2	6299.82	8045.65	6740.07	15433.5	11200.5	16942.5	16049.2	9499.85
FALSE	High	Master Protein	Solyc06g071680.2.1	genomic_reference:SL2.50ch06 gene_region:40535499-40540003 transcript_region:SL2.50ch06:40535499..40540003- go_terms:GO:0003714 functional_description:"Histone deacetylase (AHRD V1 ***- B9I3D0_POPTR); contains Interpro domain(s) IPR003084 Histone deacetylase "	0	40.607	33	10	16	10	471	53	5.59	48.01	10	53504.1	53080.9	43852.7	35781.6	31354.5	26369.7	70959.4	62844.5	56491.3	48374.9	56480.1	54520.8	86565.7
FALSE	High	Master Protein	Solyc01g090710.2.1	genomic_reference:SL2.50ch01 gene_region:76110717-76113403 transcript_region:SL2.50ch01:76110717..76113403+ go_terms:GO:0005515,GO:0030060 functional_description:"Malate dehydrogenase, cytoplasmic (AHRD V1 **** MDHC_ORYSJ); contains Interpro domain(s) IPR011274 Malate dehydrogenase, NAD-dependent, cytosolic "	0	50.348	44	10	35	9	334	35.9	6.93	99.1	10	209413	227781	179221	201098	340134	241909	186474	209999	207515	455658	407022	469845	619926
FALSE	High	Master Protein	Solyc02g067080.2.1	genomic_reference:SL2.50ch02 gene_region:31887125-31888905 transcript_region:SL2.50ch02:31887125..31888905- go_terms:GO:0016628 functional_description:"UDP-D-glucose dehydrogenase (AHRD V1 ***- D2WK25_GOSHI); contains Interpro domain(s) IPR014028 UDP-glucose/GDP-mannose dehydrogenase, dimerisation and substrate-binding "	0	42.718	31	13	21	9	509	56.6	6.7	56.85	13	359421	331793	294753	184744	201928	115340	282410	285713	312666	267583	345302	240703	609371
FALSE	High	Master Protein	Solyc01g109570.2.1	genomic_reference:SL2.50ch01 gene_region:88237557-88242917 transcript_region:SL2.50ch01:88237557..88242917- go_terms:GO:0005975 functional_description:"Glucan endo-1 3-beta-glucosidase 7 (AHRD V1 ***- B6T289_MAIZE); contains Interpro domain(s) IPR013781 Glycoside hydrolase, subgroup, catalytic core IPR000490 Glycoside hydrolase, family 17 "	0	41.264	36	11	21	11	473	50.3	5.17	67.11	11	291659	208357	197623	113660	126395	119351	293701	280424	281704	226902	163358	220635	164382
FALSE	High	Master Protein	Solyc02g082000.2.1	genomic_reference:SL2.50ch02 gene_region:40322179-40324715 transcript_region:SL2.50ch02:40322179..40324715- go_terms:GO:0003735,GO:0005515 functional_description:"30S ribosomal protein S19 (AHRD V1 *-*- RS19_BRAHW); contains Interpro domain(s) IPR005713 Ribosomal protein S15, eukaryotic/archaeal "	0	25.942	32	3	24	2	151	17.3	10.36	83.45	3	76010.8	81319.9	66412.2	25463.7	42305.2	45274.1	72769.3	44229.2	62167.2	82983.2	59085.7	50061.2	404569
FALSE	High	Master Protein	Solyc03g121040.2.1	genomic_reference:SL2.50ch03 gene_region:63326457-63329185 transcript_region:SL2.50ch03:63326457..63329185+ go_terms:GO:0055114 functional_description:"Taurine catabolism dioxygenase TauD/TfdA family (AHRD V1 ***- C4AZM2_BURMA); contains Interpro domain(s) IPR003819 Taurine catabolism dioxygenase TauD/TfdA "	0	7.323	13	2	3	2	323	35.9	5.72	10.63	2	17600.5	19869.8	13884.5	7584.46	14163.7	15700.1	19675.1	18976.4	17074.2	21239.6	20914.1	21424.7	10937.5
FALSE	High	Master Protein	Solyc01g103450.2.1	genomic_reference:SL2.50ch01 gene_region:83821528-83826037 transcript_region:SL2.50ch01:83821528..83826037+ go_terms:GO:0005524,GO:0006457 functional_description:"Chaperone DnaK (AHRD V1 ***- Q1SKX2_MEDTR); contains Interpro domain(s) IPR012725 Chaperone DnaK "	0	150.427	54	30	111	20	703	74.9	5.34	343.35	30	1.691e+06	1.66653e+06	1.50435e+06	1.39148e+06	1.50599e+06	1.24102e+06	1.82048e+06	2.08495e+06	2.02501e+06	2.31787e+06	2.31047e+06	2.38139e+06	1.23887e+06
FALSE	High	Master Protein	Solyc08g076470.2.1	genomic_reference:SL2.50ch08 gene_region:57639436-57652592 transcript_region:SL2.50ch08:57639436..57652592+ go_terms:GO:0004366 functional_description:"Glycerol-3-phosphate acyltransferase (AHRD V1 **** Q7XYH5_CAPAN); contains Interpro domain(s) IPR016222 Glycerol-3-phosphate O-acyltransferase "	0	69.402	44	14	30	14	470	51.6	6.55	96.9	14	308455	356897	247909	189936	140739	142556	311616	303292	317028	280794	253822	266671	221059
FALSE	High	Master Protein	Solyc05g012070.2.1	genomic_reference:SL2.50ch05 gene_region:5295089-5298245 transcript_region:SL2.50ch05:5295089..5298245- go_terms:GO:0016760 functional_description:"Alpha-1 4-glucan-protein synthase (AHRD V1 **-* B9RLK7_RICCO); contains Interpro domain(s) IPR004901 Alpha-1,4-glucan-protein synthase, UDP-forming "	0	67.044	50	13	45	5	362	41.2	6.25	164.16	13	426758	427261	429823	312710	295827	313018	276034	268852	290681	538758	515537	505069	285653
FALSE	High	Master Protein	Solyc09g098280.2.1	genomic_reference:SL2.50ch09 gene_region:67425417-67431175 transcript_region:SL2.50ch09:67425417..67431175+ go_terms:GO:0032403 functional_description:"Eukaryotic translation initiation factor 3 subunit 3 (AHRD V1 ***- B4FR57_MAIZE); contains Interpro domain(s) IPR000555 Mov34/MPN/PAD-1 "	0	37.883	29	8	13	3	338	38.7	4.82	51.85	8	75495.8	66387.4	59861.5	66208.4	42990.2	14878.7	66458.2	66027.4	88656	72702.6	75755.7	61341.1	81483.8
FALSE	High	Master Protein	Solyc08g016580.1.1	evidence_code:10F1H1E1IEG genomic_reference:SL2.50ch08 gene_region:7881032-7881454 transcript_region:SL2.50ch08:7881032..7881454+ functional_description:"Susceptibility homeodomain transcription factor (Fragment) (AHRD V1 ***- Q8SAA7_ORYSA); contains Interpro domain(s) IPR007493 Protein of unknown function DUF538 "	0	11.258	38	4	5	4	140	16	8.92	8.98	4	19688.4	17880.3	18784.3	32179.4	11728.4	8053.64	10067.7	9679.33	16326.8	28811.3	29267.6	29775.3	23117.8
FALSE	High	Master Protein	Solyc12g014210.1.1	evidence_code:10F0H1E1IEG genomic_reference:SL2.50ch12 gene_region:5054503-5055550 transcript_region:SL2.50ch12:5054503..5055550- go_terms:GO:0003688 functional_description:"RNA binding protein (AHRD V1 **-* B6TJJ4_MAIZE); contains Interpro domain(s) IPR000504 RNA recognition motif, RNP-1 "	0	55.088	53	12	27	11	335	37.2	6.81	92.84	12	388077	320364	246180	201523	232611	233825	354767	444236	373562	362792	370870	395336	301280
FALSE	High	Master Protein	Solyc06g064470.2.1	genomic_reference:SL2.50ch06 gene_region:36536162-36538759 transcript_region:SL2.50ch06:36536162..36538759- go_terms:GO:0003735 functional_description:"Ribosomal protein L7a (AHRD V1 ***- A8J567_CHLRE); contains Interpro domain(s) IPR001921 Ribosomal protein L7A "	0	20.828	28	10	14	2	258	29.3	10.3	34.35	10	141417	156580	115064	59148.2	84789.4	32680.4	141792	155515	120825	100660	104003	93697.6	293402
FALSE	High	Master Protein	Solyc06g071000.2.1	genomic_reference:SL2.50ch06 gene_region:40003245-40009711 transcript_region:SL2.50ch06:40003245..40009711+ go_terms:GO:0050897,GO:0008270 functional_description:"N-succinylglutamate 5-semialdehyde dehydrogenase (AHRD V1 *-*- ASTD_VIBCH); contains Interpro domain(s) IPR015590 Aldehyde dehydrogenase "	0	66.551	41	15	27	15	554	61.5	7.25	86.68	15	61243.7	82272.9	86296.1	91045.3	97586.3	117903	107460	88069.9	83615	213107	168472	136173	307311
FALSE	High	Master Protein	Solyc03g118750.2.1	genomic_reference:SL2.50ch03 gene_region:61633672-61639223 transcript_region:SL2.50ch03:61633672..61639223+ go_terms:GO:0000234 functional_description:"Phosphoethanolamine N-methyltransferase (AHRD V1 **** Q9AXH3_SOLLC); contains Interpro domain(s) IPR000896 Hemocyanin, copper-containing "	0	8.957	9	3	3	3	491	55.9	6.55	8.89	3	15977.7	16059.2	10617.2	3747.2	14209.4	5874.12	18427.9	18765.5	14265.9	12987.3	14968.4	12275.9	35985.6
FALSE	High	Master Protein	Solyc02g091580.2.1	genomic_reference:SL2.50ch02 gene_region:47413078-47421457 transcript_region:SL2.50ch02:47413078..47421457- go_terms:GO:0008235,GO:0008241 functional_description:"Oligopeptidase A (AHRD V1 ***- Q9LSL3_ARATH); contains Interpro domain(s) IPR001567 Peptidase M3A and M3B, thimet/oligopeptidase F "	0	68.876	33	20	33	20	807	90.9	6.61	96.24	20	249419	259680	209297	153321	183043	125948	288082	260885	248355	275368	244834	259708	331508
FALSE	High	Master Protein	Solyc09g073000.2.1	genomic_reference:SL2.50ch09 gene_region:61156838-61164570 transcript_region:SL2.50ch09:61156838..61164570- go_terms:GO:0003746 functional_description:"Elongation factor Tu (AHRD V1 **** B9SFP0_RICCO); contains Interpro domain(s) IPR004541 Translation elongation factor EFTu/EF1A, bacterial and organelle "	0	110.748	56	20	63	8	450	49	7.01	223.62	20	425244	446082	332365	245327	283176	218329	489946	496253	541247	408400	439753	410421	550010
FALSE	High	Master Protein	Solyc01g079650.2.1	genomic_reference:SL2.50ch01 gene_region:71283871-71294729 transcript_region:SL2.50ch01:71283871..71294729+ go_terms:GO:0006221,GO:0003824 functional_description:"CTP synthase-like protein (AHRD V1 ***- Q8L6Z9_ARATH); contains Interpro domain(s) IPR004468 CTP synthase "	0	14.952	14	5	5	5	562	61.6	6.44	15.5	5	17835.1	16407.2	20557.8	8007.48	15591.5	18700.9	16258.6	24811.2	16125.1	33468.2	19717	18083	46708.2
FALSE	High	Master Protein	Solyc12g098150.1.1	evidence_code:10F1H1E1IEG genomic_reference:SL2.50ch12 gene_region:64110249-64114488 transcript_region:SL2.50ch12:64110249..64114488+ go_terms:GO:0055085,GO:0055114 functional_description:"Voltage-gated potassium channel beta subunit (AHRD V1 **-- B6T7A1_MAIZE); contains Interpro domain(s) IPR005399 Potassium channel, voltage-dependent, beta subunit, KCNAB-related "	0	27.927	27	8	12	8	330	36.9	7.77	37.19	8	46178.7	59909.2	12431.2	34698	27344.6	37796.2	32336.3	50293.1	38472.8	52334.1	57405.4	58357.8	106074
FALSE	High	Master Protein	Solyc04g077020.2.1	genomic_reference:SL2.50ch04 gene_region:59583881-59586708 transcript_region:SL2.50ch04:59583881..59586708+ go_terms:GO:0046982,GO:0005200 functional_description:"Tubulin alpha-3 chain (AHRD V1 ***- B6SPX4_MAIZE); contains Interpro domain(s) IPR002452 Alpha tubulin "	0	90.704	53	19	55	2	450	49.7	5.06	176.94	19	865021	856949	556634	305666	339832	363086	839920	863299	797327	597909	540233	558493	1.59388e+06
FALSE	High	Master Protein	Solyc02g050260.2.1	genomic_reference:SL2.50ch02 gene_region:24946017-24961150 transcript_region:SL2.50ch02:24946017..24961150+ go_terms:GO:0006508 functional_description:"Protease II (Oligopeptidase B) (AHRD V1 **-- A6GXZ7_FLAPJ); contains Interpro domain(s) IPR002470 Peptidase S9A, prolyl oligopeptidase "	0	14.222	13	3	4	3	389	43.8	6.04	16.86	3	42039.8	45036.1	38413.3	19486.9	30658.7	21872.6	32670.5	30892.4	32252.2	39593.9	43122.9	38180.8	62414
FALSE	High	Master Protein	Solyc03g115990.1.1	evidence_code:10F1H1E1IEG genomic_reference:SL2.50ch03 gene_region:59594180-59595418 transcript_region:SL2.50ch03:59594180..59595418+ go_terms:GO:0030060 functional_description:"Malate dehydrogenase (AHRD V1 **** O48906_MEDSA); contains Interpro domain(s) IPR010097 Malate dehydrogenase, NAD-dependent, eukaryotes and gamma proteobacteria "	0	66.894	37	11	35	5	412	43.2	8.1	116.35	11	394058	390635	240689	168889	204222	198502	413562	439133	483639	362435	290575	306101	494194
FALSE	High	Master Protein	Solyc05g054240.2.1	genomic_reference:SL2.50ch05 gene_region:63345136-63354382 transcript_region:SL2.50ch05:63345136..63354382+ go_terms:GO:0008168 functional_description:"Arginine N-methyltransferase family protein (AHRD V1 ***- D7L611_ARALY); contains Interpro domain(s) IPR007848 Methyltransferase small "	0	86.562	48	17	45	14	527	58.7	5.53	150.04	17	469839	455744	330591	215686	270366	220578	431129	488227	459865	410198	401340	373989	497202
FALSE	High	Master Protein	Solyc06g065580.2.1	genomic_reference:SL2.50ch06 gene_region:37357720-37366233 transcript_region:SL2.50ch06:37357720..37366233- go_terms:GO:0042802,GO:0004845 functional_description:"Uridine kinase (AHRD V1 ***- D7LLX3_ARALY); contains Interpro domain(s) IPR000764 Uridine kinase "	0	28.878	26	9	11	9	483	54.1	6.77	38.98	9	106318	101497	72073.1	77910.3	81947.2	69774.2	90712.8	97013.5	99650.6	132450	133219	119405	275842
FALSE	High	Master Protein	Solyc02g087240.2.1	genomic_reference:SL2.50ch02 gene_region:44268758-44272307 transcript_region:SL2.50ch02:44268758..44272307+ go_terms:GO:0008137 functional_description:"NADH-quinone oxidoreductase F subunit family protein (AHRD V1 **** Q23KE4_TETTH); contains Interpro domain(s) IPR011537 NADH ubiquinone oxidoreductase, F subunit "	0	13.292	13	5	6	5	487	53.6	8.03	15.19	5	14838.1	14134.1	19228.8	5734.92	9915.66	10299.7	15875.9	11018.8	10413.9	13616.9	18742.5	11154	55515.9
FALSE	High	Master Protein	Solyc09g090660.2.1	genomic_reference:SL2.50ch09 gene_region:65460983-65469080 transcript_region:SL2.50ch09:65460983..65469080+ go_terms:GO:0042802 functional_description:"Guanine nucleotide-binding protein subunit beta-like protein (AHRD V1 *--* GBLP_SCHPO); contains Interpro domain(s) IPR017986 WD40 repeat, region "	0	39.566	26	10	14	10	521	56.3	6.58	53.47	10	99805.4	91440.5	81606.3	69119.9	42690.2	65158.7	106962	114284	112489	105809	100717	90106	113407
FALSE	High	Master Protein	Solyc08g074550.2.1	genomic_reference:SL2.50ch08 gene_region:55812388-55826514 transcript_region:SL2.50ch08:55812388..55826514+ go_terms:GO:0006412,GO:0005737,GO:0000166 functional_description:"Threonyl-tRNA synthetase (AHRD V1 ***- Q17LW8_AEDAE); contains Interpro domain(s) IPR002320 Threonyl-tRNA synthetase, class IIa "	0	50.911	28	16	23	8	676	77.8	7.34	66.77	16	13443.6	16076.4	10127.5	5734.93	10747	9528.12	12316.8	19489.9	11798.2	10615.1	20176.3	12731.2	68233.7
FALSE	High	Master Protein	Solyc12g089100.1.1	evidence_code:10F0H1E0IEG genomic_reference:SL2.50ch12 gene_region:62663363-62666180 transcript_region:SL2.50ch12:62663363..62666180- functional_description:"Pore protein of (OEP24) (AHRD V1 **-- O49929_PEA)"	0	5.13	10	2	3	2	218	24	6.68	6.78	2	21667.4	21459.2	19861.2	15012.7	13695.4	18223.6	26301.4	26471.5	20577.5	21594	27167.6	29667.8	29477.5
FALSE	High	Master Protein	Solyc05g007250.2.1	genomic_reference:SL2.50ch05 gene_region:1920398-1922917 transcript_region:SL2.50ch05:1920398..1922917- go_terms:GO:0003735 functional_description:"Ribosomal protein (AHRD V1 ***- B3TM27_ELAGV); contains Interpro domain(s) IPR001912 Ribosomal protein S4 "	0	31.166	41	9	21	2	197	23	10.24	57.83	9	178645	248006	190243	56314.8	154252	102305	252896	226383	225313	214458	157308	150514	607908
FALSE	High	Master Protein	Solyc06g063090.2.1	genomic_reference:SL2.50ch06 gene_region:36234795-36239218 transcript_region:SL2.50ch06:36234795..36239218- go_terms:GO:0005524,GO:0004021 functional_description:"Alanine aminotransferase (AHRD V1 **** Q6VEJ5_CAPAN); contains Interpro domain(s) IPR004839 Aminotransferase, class I and II "	0	54.004	37	15	24	14	542	59.3	6.42	71.05	15	84321.7	89202.7	79112.5	99452.4	83566	63679.6	107863	108479	102564	130064	161693	119204	253532
FALSE	High	Master Protein	Solyc08g075160.2.1	genomic_reference:SL2.50ch08 gene_region:56470989-56477178 transcript_region:SL2.50ch08:56470989..56477178+ go_terms:GO:0004643,GO:0003937 functional_description:"Bifunctional purine biosynthesis protein purH (AHRD V1 ***- D4Q5I3_LISMO); contains Interpro domain(s) IPR002695 AICARFT/IMPCHase bienzyme "	0	35.769	30	11	18	11	600	65.6	6.67	56.03	11	148616	163868	144907	117941	122867	98398.7	147165	156309	157892	173584	218315	172291	97447.8
FALSE	High	Master Protein	Solyc04g050240.2.1	genomic_reference:SL2.50ch04 gene_region:45455420-45471463 transcript_region:SL2.50ch04:45455420..45471463- go_terms:GO:0005515 functional_description:"Vacuolar protein sorting-associated protein 26-like protein (AHRD V1 ***- Q3HRZ1_SOLTU); contains Interpro domain(s) IPR005377 Vacuolar protein sorting-associated protein 26 "	0	21.042	20	4	8	4	301	34.9	7.42	25.99	4	21295.5	30413.6	17229.8	20053.4	12235.8	15806.7	23201.2	14998.1	21054.4	33914.3	21844.5	24049.6	67611.7
FALSE	High	Master Protein	Solyc12g077590.1.1	evidence_code:10F0H1E1IEG genomic_reference:SL2.50ch12 gene_region:59475108-59480130 transcript_region:SL2.50ch12:59475108..59480130+ go_terms:GO:0006412 functional_description:"Peptidyl-tRNA hydrolase 2 (AHRD V1 ***- B4FSD3_MAIZE); contains Interpro domain(s) IPR002833 Peptidyl-tRNA hydrolase, PTH2 "	0.001	4.117	13	2	2	2	158	17.5	9.67	5.45	2	8508.07	10846.9	11479.5	4048.98	4388.07	16613.8	8721.7	10415	7214.27	16793.3	18992	5738.85	44879.9
FALSE	High	Master Protein	Solyc08g016170.2.1	genomic_reference:SL2.50ch08 gene_region:6886393-6897476 transcript_region:SL2.50ch08:6886393..6897476+ go_terms:GO:0005515,GO:0004315 functional_description:"3-oxoacyl-(Acyl carrier protein) synthase II (AHRD V1 **** D6YNQ6_CHLT1); contains Interpro domain(s) IPR017568 3-oxoacyl-[acyl-carrier-protein] synthase 2 "	0	11.083	7	2	4	2	468	50	7.46	14.25	2	8252.21	6932.38	8384.67	1920.04	6556.54	14331.2	7684.06	8130.23	5905.39	14734	13689	9373.88	24147
FALSE	High	Master Protein	Solyc05g010150.2.1	genomic_reference:SL2.50ch05 gene_region:4321997-4328040 transcript_region:SL2.50ch05:4321997..4328040- go_terms:GO:0005515 functional_description:"HD domain containing protein (AHRD V1 ***- B6TWI3_MAIZE); contains Interpro domain(s) IPR006674 Metal-dependent phosphohydrolase, HD region, subdomain "	0	7.304	8	2	3	2	265	29.1	6.73	6.72	2	17423.5	14834.6	20633.5	18250.5	13596	15342.8	21366.8	30810.9	27942.1	25087.1	24739.8	28324.4	13441.3
FALSE	High	Master Protein	Solyc07g053280.2.1	genomic_reference:SL2.50ch07 gene_region:59072715-59077834 transcript_region:SL2.50ch07:59072715..59077834- go_terms:GO:0000287,GO:0070402 functional_description:"Ketol-acid reductoisomerase (AHRD V1 ***- D6QSY0_CATRO); contains Interpro domain(s) IPR016206 Ketol-acid reductoisomerase, plant "	0	73.659	29	14	33	10	594	63.8	6.74	124.71	14	244018	215724	206466	127695	129900	127097	222326	179686	212865	231495	205806	199762	707632
FALSE	High	Master Protein	Solyc12g038970.1.1	evidence_code:10F0H1E1IEG genomic_reference:SL2.50ch12 gene_region:37030316-37037719 transcript_region:SL2.50ch12:37030316..37037719- go_terms:GO:0047632,GO:0004668 functional_description:"Agmatine deiminase (AHRD V1 **** B6TJ57_MAIZE); contains Interpro domain(s) IPR017754 Agmatine deiminase "	0	17.634	9	2	6	2	375	41.5	5.24	21.71	2	15175	17724.6	16612.1	11336.6	12421.2	15120.1	21418.4	21833.3	22532.1	22333.6	23681.7	18304.7	12405
FALSE	High	Master Protein	Solyc12g098490.1.1	evidence_code:10F0H1E1IEG genomic_reference:SL2.50ch12 gene_region:64323994-64326887 transcript_region:SL2.50ch12:64323994..64326887- go_terms:GO:0004372 functional_description:"Serine hydroxymethyltransferase (AHRD V1 **** D2D306_GOSHI); contains Interpro domain(s) IPR001085 Serine hydroxymethyltransferase "	0	32.588	21	8	18	2	471	52.2	7.52	56.45	8	28379.6	26042.2	18872	6675.09	19698.9	22044.7	24156.8	19492.4	17665.8	29194.4	20590	30221.3	56120
FALSE	High	Master Protein	Solyc01g010760.2.1	genomic_reference:SL2.50ch01 gene_region:5821504-5825600 transcript_region:SL2.50ch01:5821504..5825600+ go_terms:GO:0005515,GO:0008308 functional_description:"Porin/voltage-dependent anion-selective channel protein (AHRD V1 **** A9P802_POPTR); contains Interpro domain(s) IPR001925 Porin, eukaryotic type "	0	34.893	32	8	17	6	276	29.4	8.07	46.47	8	145940	145939	119747	94140.4	145960	112412	157021	181234	166286	207171	193800	180445	293201
FALSE	High	Master Protein	Solyc04g015180.2.1	genomic_reference:SL2.50ch04 gene_region:5368904-5370718 transcript_region:SL2.50ch04:5368904..5370718+ go_terms:GO:0003899 functional_description:"DNA-directed RNA polymerase II polypeptide (AHRD V1 **-* B6SLK8_MAIZE)"	0	5.193	25	2	2	2	114	12.7	5.24	6.03	2	22820.3	23895	19742.2	7166.77	10020.6	8535.27	23755.4	20508.3	21628.9	15920.9	13398	13103.3	23580.5
FALSE	High	Master Protein	Solyc08g083320.2.1	genomic_reference:SL2.50ch08 gene_region:62981703-62985075 transcript_region:SL2.50ch08:62981703..62985075- go_terms:GO:0004373,GO:0005515 functional_description:"Granule-bound starch synthase (AHRD V1 **** B0ZTE3_SOLTU); contains Interpro domain(s) IPR011835 Glycogen/starch synthases, ADP-glucose type "	0	31.155	22	9	15	9	602	66.2	6.98	45.03	9	15519.8	29068.5	19500.1	21499.2	16057.7	13822.8	25226.6	24961.1	25542.8	34518.7	25934.1	24276.3	147745
FALSE	High	Master Protein	Solyc06g082670.2.1	genomic_reference:SL2.50ch06 gene_region:44712684-44715267 transcript_region:SL2.50ch06:44712684..44715267+ go_terms:GO:0003735,GO:0005515 functional_description:"Ribosomal protein L10 (AHRD V1 ***- A8IZK3_CHLRE); contains Interpro domain(s) IPR001197 Ribosomal protein L10e "	0	18.891	22	5	16	2	219	24.8	10.64	40.33	5	60737.1	97227.7	54389.7	5527.09	57042	52981.1	78986.7	64622.9	64509	65384.6	71693.7	53361.2	312167
FALSE	High	Master Protein	Solyc01g097390.2.1	genomic_reference:SL2.50ch01 gene_region:80028719-80032895 transcript_region:SL2.50ch01:80028719..80032895+ go_terms:GO:0006468,GO:0055114 functional_description:"Aldo/keto reductase family protein (AHRD V1 ***- D7KWQ9_ARALY); contains Interpro domain(s) IPR001395 Aldo/keto reductase "	0	8.626	11	3	4	3	344	38.1	7.53	7.55	3	7513.42	9048.92	5749.38	756.132	6811.57	3783.85	7385.8	9200.87	9178.4	1946.14	6915.15	9774.06	9393.09
FALSE	High	Master Protein	Solyc08g081250.2.1	genomic_reference:SL2.50ch08 gene_region:61469375-61478079 transcript_region:SL2.50ch08:61469375..61478079- go_terms:GO:0004222 functional_description:"Aminopeptidase N (AHRD V1 ***- D5C0C8_NITHN); contains Interpro domain(s) IPR012779 Peptidase M1, alanyl aminopeptidase "	0	100.506	31	20	43	20	999	113.1	6.67	148.57	20	161521	197959	181389	253028	183876	164039	199718	172007	185647	377794	288982	319045	355713
FALSE	High	Master Protein	Solyc11g006350.1.1	evidence_code:10F0H1E1IEG genomic_reference:SL2.50ch11 gene_region:1068921-1070054 transcript_region:SL2.50ch11:1068921..1070054- go_terms:GO:0006207,GO:0006520 functional_description:"Aspartate carbamoyltransferase (AHRD V1 ***- Q8L6B8_SOLTU); contains Interpro domain(s) IPR002082 Aspartate carbamoyltransferase, eukaryotic "	0	27.965	28	9	15	9	377	42.5	6.89	40.77	9	75463.3	78206.2	70609.7	48393.8	37578.1	33731.1	85696.8	72481.6	76535	68595.4	63882.4	63817.2	95395.7
FALSE	High	Master Protein	Solyc02g068150.2.1	genomic_reference:SL2.50ch02 gene_region:32766330-32769027 transcript_region:SL2.50ch02:32766330..32769027+ go_terms:GO:0008320,GO:0008536 functional_description:"Nuclear transport factor 2 (AHRD V1 ***- B3TLR5_ELAGV); contains Interpro domain(s) IPR018222 Nuclear transport factor 2, Eukaryote "	0	12.141	35	3	11	3	123	13.5	6.27	35.26	3	323898	249122	214627	155047	172100	140742	340371	367922	354202	248102	263872	254522	244017
FALSE	High	Master Protein	Solyc08g066530.2.1	genomic_reference:SL2.50ch08 gene_region:52464757-52475814 transcript_region:SL2.50ch08:52464757..52475814- go_terms:GO:0003993 functional_description:"Acid phosphatase-like protein (AHRD V1 **-- Q9M0F5_ARATH); contains Interpro domain(s) IPR010028 Acid phosphatase, plant "	0	10.275	12	2	3	2	269	30.9	5.71	10.14	2	29210.1	35545.8	30382.1	21155.1	17473.6	21664.9	44373.2	51342.6	50856.3	30690.7	29847.9	38213.4	14744.5
FALSE	High	Master Protein	Solyc03g034430.1.1	evidence_code:10F1H1E1IEG genomic_reference:SL2.50ch03 gene_region:10670693-10672021 transcript_region:SL2.50ch03:10670693..10672021+ go_terms:GO:0006413,GO:0005488 functional_description:"Eukaryotic translation initiation factor 5 (AHRD V1 ***- B6T7C2_MAIZE); contains Interpro domain(s) IPR002735 Translation initiation factor IF2/IF5 "	0	18.41	21	7	8	6	442	49.1	6.83	19.28	7	33656.1	29170.2	35434.6	20498.4	17522.5	18843.7	35966.1	38815.1	36144.8	32414	27450.7	32995.4	27976.4
FALSE	High	Master Protein	Solyc07g007210.2.1	genomic_reference:SL2.50ch07 gene_region:1950540-1956871 transcript_region:SL2.50ch07:1950540..1956871+ go_terms:GO:0005515,GO:0003746 functional_description:"Elongation factor like protein (AHRD V1 **** Q9LNC5_ARATH); contains Interpro domain(s) IPR001841 Zinc finger, RING-type "	0	56.955	23	15	24	15	925	103.4	5.81	85.21	15	80031.5	88691.7	67173.9	57670.9	46128.3	21853.2	83746.2	61704.1	78064.8	89281.7	67211.6	48531.3	201248
FALSE	High	Master Protein	Solyc06g053570.2.1	genomic_reference:SL2.50ch06 gene_region:32887882-32891127 transcript_region:SL2.50ch06:32887882..32891127+ functional_description:"Tpr protein (Fragment) (AHRD V1 ***- A4QN67_DANRE)"	0	32.379	19	12	15	12	781	88.7	5.03	34.48	12	133995	144770	104061	103772	81394	48958.5	124403	117432	129663	111395	139568	130950	82598.6
FALSE	High	Master Protein	Solyc06g071720.1.1	evidence_code:10F0H1E1IEG genomic_reference:SL2.50ch06 gene_region:40574165-40574611 transcript_region:SL2.50ch06:40574165..40574611- go_terms:GO:0003735 functional_description:"60S ribosomal protein L27A (AHRD V1 ***- B6VC54_VERFO); contains Interpro domain(s) IPR001196 Ribosomal protein L15 "	0	8.768	24	3	6	2	148	16.4	10.59	17.07	3	38728	37805.2	38599.3	26041.5	11317.4	17881.8	46759.4	42617.3	40092.4	30086	31255.3	28593.2	85025.9
FALSE	High	Master Protein	Solyc06g073310.2.1	genomic_reference:SL2.50ch06 gene_region:41552819-41554750 transcript_region:SL2.50ch06:41552819..41554750- go_terms:GO:0032183,GO:0003735 functional_description:"Ribosomal L9-like protein (AHRD V1 ***- B3TLR1_ELAGV); contains Interpro domain(s) IPR000702 Ribosomal protein L6 "	0	56.55	53	11	35	4	194	21.9	9.58	107.6	11	319198	358523	317764	138546	175411	128899	360878	353361	367543	280960	223193	216733	1.09677e+06
FALSE	High	Master Protein	Solyc12g008630.1.1	evidence_code:10F1H1E1IEG genomic_reference:SL2.50ch12 gene_region:2007849-2015328 transcript_region:SL2.50ch12:2007849..2015328- go_terms:GO:0006508,GO:0046872 functional_description:"Mitochondrial processing peptidase alpha subunit (AHRD V1 ***- Q948V5_MORAL); contains Interpro domain(s) IPR011237 Peptidase M16, core "	0	71.48	44	16	37	16	504	54.6	6.47	110.3	16	304631	296948	279096	249023	202039	141756	316237	354659	345101	389881	286995	288104	675519
FALSE	High	Master Protein	Solyc12g056120.1.1	evidence_code:10F0H1E1IEG genomic_reference:SL2.50ch12 gene_region:47444899-47446389 transcript_region:SL2.50ch12:47444899..47446389+ go_terms:GO:0050662,GO:0008152,GO:0016491,GO:0055114 functional_description:"6-phosphogluconate dehydrogenase decarboxylating (AHRD V1 ***- Q9FFR3_ARATH); contains Interpro domain(s) IPR006113 6-phosphogluconate dehydrogenase, decarboxylating "	0	95.764	57	18	40	18	496	54.4	5.8	149.14	18	168113	191204	152058	161129	158715	157416	194248	214498	226120	273252	233862	269701	458392
FALSE	High	Master Protein	Solyc11g066870.1.1	evidence_code:10F0H1E1IEG genomic_reference:SL2.50ch11 gene_region:49750064-49758736 transcript_region:SL2.50ch11:49750064..49758736- functional_description:"Genomic DNA chromosome 5 P1 clone MDJ22 (AHRD V1 **-- Q9FNJ7_ARATH); contains Interpro domain(s) IPR003409 MORN motif "	0	24.618	11	8	9	8	841	97.2	4.51	32.35	8	9314.29	4462.51	6888.4	3555.46	7578.26	4115.72	12533.3	7661.92	13277.5	7001.2	10487.7	7320.71	3418.51
FALSE	High	Master Protein	Solyc04g055170.2.1	genomic_reference:SL2.50ch04 gene_region:52933311-52937146 transcript_region:SL2.50ch04:52933311..52937146- go_terms:GO:0005544,GO:0019834 functional_description:"Annexin 2 (AHRD V1 ***- A9X4R2_BRAJU); contains Interpro domain(s) IPR009118 Annexin, type plant "	0	33.195	46	13	18	13	316	36.2	5.85	40.42	13	175874	173037	162482	118140	104861	82632	151404	171533	168512	153609	185654	157968	79659.6
FALSE	High	Master Protein	Solyc02g087150.2.1	genomic_reference:SL2.50ch02 gene_region:44221975-44225097 transcript_region:SL2.50ch02:44221975..44225097+ go_terms:GO:0030001 functional_description:"Heavy-metal-associated domain-containing protein (AHRD V1 *-*- D7M6P1_ARALY); contains Interpro domain(s) IPR006121 Heavy metal transport/detoxification protein "	0	6.601	16	2	3	2	186	19.5	4.77	7.29	2	15456.3	10550.5	5585.97	11683.6	9868.69	12367.4	17431.7	12453.3	13057	12993.5	22680.9	19407.1	4068.01
FALSE	High	Master Protein	Solyc09g090760.2.1	genomic_reference:SL2.50ch09 gene_region:65538656-65545271 transcript_region:SL2.50ch09:65538656..65545271+ functional_description:"Folate/biopterin transporter family protein (AHRD V1 *-*- B6TYM7_MAIZE); contains Interpro domain(s) IPR004324 Biopterin transport-related protein BT1 "	0.001	4.718	5	2	2	2	813	88	9.86	5.22	2	8661.41	8159.86	4055.24	12172.9	4972.42	6762.72	6121.99	7347.1	6133.07	13439.9	13079.1	12207	8769.01
FALSE	High	Master Protein	Solyc09g074970.2.1	genomic_reference:SL2.50ch09 gene_region:62268508-62273326 transcript_region:SL2.50ch09:62268508..62273326+ go_terms:GO:0004788 functional_description:"Thiamin pyrophosphokinase 1 (AHRD V1 **** B6SUI9_MAIZE); contains Interpro domain(s) IPR016966 Thiamin pyrophosphokinase, eukaryotic "	0	7.998	17	3	3	3	258	28.6	6.44	9.13	3	35661.8	47463	25870.5	21495.4	31390.5	33296.3	28732.7	28392.6	33847	51427	47386.7	40519.1	36879.2
FALSE	High	Master Protein	Solyc11g069000.1.1	evidence_code:10F1H1E1IEG genomic_reference:SL2.50ch11 gene_region:50652125-50657452 transcript_region:SL2.50ch11:50652125..50657452- go_terms:GO:0044267,GO:0006457 functional_description:"T-complex protein 1 subunit beta (AHRD V1 ***- B6T8X5_MAIZE); contains Interpro domain(s) IPR012716 T-complex protein 1, beta subunit "	0	57.547	42	16	26	16	526	56.9	5.97	70.8	16	54624.1	59697.9	56539.9	34680.4	42145.7	35260.4	62700.9	48808.5	61449	78762.2	50634.6	51790.7	135530
FALSE	High	Master Protein	Solyc11g012900.1.1	evidence_code:10F1H1E1IEG genomic_reference:SL2.50ch11 gene_region:5682714-5696581 transcript_region:SL2.50ch11:5682714..5696581- go_terms:GO:0005488 functional_description:"Small glutamine-rich tetratricopeptide repeat-containing protein A (AHRD V1 *--- C1BM93_OSMMO); contains Interpro domain(s) IPR011990 Tetratricopeptide-like helical "	0	15.234	29	6	7	6	422	46.8	5.45	22.16	6	29289.5	38573.5	33465.6	23486.6	32235	43260.8	48525.4	59284.6	42257.7	103035	32246.7	24565.2	22076.3
FALSE	High	Master Protein	Solyc05g012270.2.1	genomic_reference:SL2.50ch05 gene_region:5557467-5563630 transcript_region:SL2.50ch05:5557467..5563630+ go_terms:GO:0004055 functional_description:"Argininosuccinate synthase (AHRD V1 **** B9S599_RICCO); contains Interpro domain(s) IPR001518 Argininosuccinate synthase "	0	26.91	20	6	9	6	494	54.2	6.64	35.44	6	21371.9	21596.7	6021.68	10360.2	17073.8	19133.5	14335.9	14154	13375.9	23473.2	19821.2	31790.7	57577
FALSE	High	Master Protein	Solyc04g082460.2.1	genomic_reference:SL2.50ch04 gene_region:63696861-63701335 transcript_region:SL2.50ch04:63696861..63701335+ go_terms:GO:0004096 functional_description:"Catalase (AHRD V1 **** Q8L7J7_CAPAN); contains Interpro domain(s) IPR018028 Catalase related subgroup "	0	39.808	25	11	23	8	492	56.8	7.27	71.94	11	109919	157039	124072	123464	125783	81691.9	125276	126815	119976	188263	193213	152030	302441
FALSE	High	Master Protein	Solyc11g008810.1.1	evidence_code:10F0H1E1IEG genomic_reference:SL2.50ch11 gene_region:2996357-3002941 transcript_region:SL2.50ch11:2996357..3002941+ go_terms:GO:0016231 functional_description:"Beta-hexosaminidase b (AHRD V1 **** Q17BL1_AEDAE); contains Interpro domain(s) IPR001540 Glycoside hydrolase, family 20 "	0	15.907	18	7	8	7	497	55.7	7.05	19.97	7	26910.6	28052	30310.9	22273	36195.3	50339.4	27808.9	28472.2	27626.9	71890.2	50034.1	53194.8	104238
FALSE	High	Master Protein	Solyc01g098180.2.1	genomic_reference:SL2.50ch01 gene_region:80518530-80532803 transcript_region:SL2.50ch01:80518530..80532803- go_terms:GO:0005085 functional_description:"Translation initiation factor eIF-2B subunit epsilon (AHRD V1 **** B6K2K2_SCHJY); contains Interpro domain(s) IPR003307 eIF4-gamma/eIF5/eIF2-epsilon "	0	18.855	15	8	8	8	732	82.2	4.7	18.52	8	30472.7	37161	29860.2	32818.8	17635.7	21076.1	35913.6	30973.1	33082.7	44576.9	34352.1	36178.3	74031.4
FALSE	High	Master Protein	Solyc10g008140.2.1	genomic_reference:SL2.50ch10 gene_region:2276303-2278610 transcript_region:SL2.50ch10:2276303..2278610+ go_terms:GO:0016020 functional_description:"Prohibitin 1-like protein (AHRD V1 ***- Q9AXM0_BRANA); contains Interpro domain(s) IPR000163 Prohibitin "	0	32.457	34	7	17	7	289	31.8	9.58	59.7	7	47107.5	42749.8	43406.7	22282.4	18245.9	18347.8	40342.2	49729.6	45989.8	30612	37450	26650.7	98257.1
FALSE	High	Master Protein	Solyc10g081330.1.1	evidence_code:10F0H1E1IEG genomic_reference:SL2.50ch10 gene_region:61752173-61754621 transcript_region:SL2.50ch10:61752173..61754621- go_terms:GO:0003676,GO:0000166 functional_description:"Heterogeneous nuclear ribonucleoprotein A3-like protein 2 (AHRD V1 *--- B6TV58_MAIZE); contains Interpro domain(s) IPR000504 RNA recognition motif, RNP-1 "	0	6.579	7	2	3	2	417	44.6	5.01	7.14	2	12707.7	19093.2	14402.5	12894.1	19994.5	11516.4	16406.6	31928.5	22255.4	23230.4	23530.8	24611.4	22786.8
FALSE	High	Master Protein	Solyc11g068540.1.1	evidence_code:10F0H1E1IEG genomic_reference:SL2.50ch11 gene_region:50313861-50320110 transcript_region:SL2.50ch11:50313861..50320110- go_terms:GO:0006807,GO:0006596 functional_description:"N-carbamoylputrescine amidase (AHRD V1 **-- D3NU88_AZOS1); contains Interpro domain(s) IPR003010 Nitrilase/cyanide hydratase and apolipoprotein N-acyltransferase IPR017755 N-carbamoylputrescine amidase "	0	24.324	38	7	13	7	300	33.4	6.29	41.38	7	90690.5	146982	103811	79846.5	116222	109072	110651	120508	128071	151507	172627	165441	66872.5
FALSE	High	Master Protein	Solyc02g085920.2.1	genomic_reference:SL2.50ch02 gene_region:43273017-43276340 transcript_region:SL2.50ch02:43273017..43276340- functional_description:"Homology to unknown gene (AHRD V1 *-*- Q00YZ4_OSTTA)"	0.001	4.537	13	2	2	2	183	20.3	5.58	4.55	2	6670.46	5667.68	13050.7	4442.33	5672.89	3168.35	4608.21	7310.24	4193.92	11143.2	3119.49	7037.1	3183.9
FALSE	High	Master Protein	Solyc08g081150.2.1	genomic_reference:SL2.50ch08 gene_region:61392906-61396045 transcript_region:SL2.50ch08:61392906..61396045- go_terms:GO:0019899 functional_description:"GMP synthase (AHRD V1 ***- D3KZU2_9BACT); contains Interpro domain(s) IPR001674 GMP synthase, C-terminal "	0	15.026	15	6	6	6	536	59.6	6.64	16.33	6	25741.2	28569	12962.8	10958	21198.7	4977.01	19526.7	23189	18393.9	33189.4	13251	13072.7	67067.1
FALSE	High	Master Protein	Solyc01g086850.2.1	genomic_reference:SL2.50ch01 gene_region:73531859-73536531 transcript_region:SL2.50ch01:73531859..73536531- go_terms:GO:0005525 functional_description:"Ras-related protein Rab-25 (AHRD V1 ***- RAB25_HUMAN); contains Interpro domain(s) IPR015595 Rab11-related "	0	10.538	18	4	5	2	225	24.8	7.28	11.13	4	13760.8	13193.4	18311.3	11163.1	9275.22	4354.47	13846.7	8987.52	11454.7	12190.5	17105.2	10427.4	28330.3
FALSE	High	Master Protein	Solyc06g065590.2.1	genomic_reference:SL2.50ch06 gene_region:37366957-37369341 transcript_region:SL2.50ch06:37366957..37369341- go_terms:GO:0005840 functional_description:"60S ribosomal protein L18a (AHRD V1 ***- D2D962_9ROSI); contains Interpro domain(s) IPR002670 Ribosomal protein L18ae "	0	51.689	38	7	35	2	178	21.4	10.26	122.18	7	30615.8	45882.7	41215.2	20625.7	27728.5	22032.2	45105.8	46117.7	33808.9	43347.6	32813.7	36504.3	147840
FALSE	High	Master Protein	Solyc05g054060.2.1	genomic_reference:SL2.50ch05 gene_region:63182024-63189388 transcript_region:SL2.50ch05:63182024..63189388- go_terms:GO:0003983,GO:0042802 functional_description:"UTP-glucose 1 phosphate uridylyltransferase (AHRD V1 **** B3VDY8_EUCGR); contains Interpro domain(s) IPR016267 UTP--glucose-1-phosphate uridylyltransferase, subgroup "	0	110.061	66	25	58	20	477	52.1	6.18	167.41	25	629426	531096	494655	283287	388367	253766	567670	594316	608141	513936	500287	466364	1.24973e+06
FALSE	High	Master Protein	Solyc06g073280.2.1	genomic_reference:SL2.50ch06 gene_region:41539950-41545003 transcript_region:SL2.50ch06:41539950..41545003+ go_terms:GO:0010285,GO:0005507 functional_description:"LL-diaminopimelate aminotransferase (AHRD V1 **** A8IW39_CHLRE); contains Interpro domain(s) IPR019942 LL-diaminopimelate aminotransferase, plant-related "	0	52.336	33	10	21	10	461	50.2	7.91	71.16	10	41188	44192.4	45760.5	38306	47200.8	46733.9	66375.3	56533.9	61336.6	81211.3	53100.8	77145.7	72067.4
FALSE	High	Master Protein	Solyc02g093340.2.1	genomic_reference:SL2.50ch02 gene_region:48818618-48822221 transcript_region:SL2.50ch02:48818618..48822221+ go_terms:GO:0003676,GO:0000166 functional_description:"Heterogeneous nuclear ribonucleoprotein A3 (AHRD V1 *--- B6TGB9_MAIZE); contains Interpro domain(s) IPR012677 Nucleotide-binding, alpha-beta plait "	0	63.977	44	15	29	14	389	40.2	7.61	88.68	15	624507	664460	693355	321989	418256	531279	775022	815930	758059	655061	684708	693408	385918
FALSE	High	Master Protein	Solyc05g013070.2.1	genomic_reference:SL2.50ch05 gene_region:6165906-6171636 transcript_region:SL2.50ch05:6165906..6171636+ go_terms:GO:0004708 functional_description:"Kinase family protein (AHRD V1 **** D7KBF8_ARALY); contains Interpro domain(s) IPR016253 Integrin-linked protein kinase "	0	7.464	10	4	5	2	436	49.2	8.13	12.39	4	43288.1	50736.7	41533.5	14288.3	28832.1	8949.42	37057.8	46262.1	40517.5	24112.8	33050.2	26092.5	72519.8
FALSE	High	Master Protein	Solyc02g072130.2.1	genomic_reference:SL2.50ch02 gene_region:35987256-35990574 transcript_region:SL2.50ch02:35987256..35990574+ go_terms:GO:0015450 functional_description:"Protein transport protein SEC61 alpha subunit (AHRD V1 ***- D3B1K5_POLPA); contains Interpro domain(s) IPR002208 SecY protein "	0	17.231	15	6	8	3	475	51.9	8.81	17.97	6	7598.92	21958.5	15945.1	243.002	12767.5	10480.4	16942.2	9728.47	15050	14011.1	12593.5	10923.5	242176
FALSE	High	Master Protein	Solyc02g080420.2.1	genomic_reference:SL2.50ch02 gene_region:39222034-39228232 transcript_region:SL2.50ch02:39222034..39228232+ go_terms:GO:0005515 functional_description:"RNA Binding Protein 45 (AHRD V1 **** Q9LEB4_NICPL); contains Interpro domain(s) IPR000504 RNA recognition motif, RNP-1 "	0	37.369	35	7	15	5	413	45.7	5.91	66.08	7	34733.1	42524.3	27216.4	42449.8	31289.6	49111.5	37063.6	37502.2	42670.2	69616	57421.8	68891.4	29052.8
FALSE	High	Master Protein	Solyc08g075300.2.1	genomic_reference:SL2.50ch08 gene_region:56554330-56563200 transcript_region:SL2.50ch08:56554330..56563200- functional_description:"Protein LSM14 homolog A-B (AHRD V1 *--- L14AB_XENLA); contains Interpro domain(s) IPR019053 FFD and TFG box motifs "	0	7.747	10	2	2	2	317	34.3	8.6	8.03	2	34878.2	28496.9	33031.5	13730.1	19956.5	19810.1	45120.9	38986.6	39212.1	23518.9	32131.3	29551	16123.9
FALSE	High	Master Protein	Solyc03g111640.2.1	genomic_reference:SL2.50ch03 gene_region:56321502-56328275 transcript_region:SL2.50ch03:56321502..56328275- go_terms:GO:0005515 functional_description:"Eukaryotic translation initiation factor 4 gamma 2 (Fragment) (AHRD V1 *--- A3KQB2_DANRE); contains Interpro domain(s) IPR003891 Initiation factor eIF-4 gamma, MA3 "	0	53.844	32	16	23	16	685	75.1	5.11	71.17	16	184814	185021	149690	86262.6	76699.3	55383.2	186283	217585	204847	134183	112672	100622	314633
FALSE	High	Master Protein	Solyc05g056280.2.1	genomic_reference:SL2.50ch05 gene_region:64772180-64781152 transcript_region:SL2.50ch05:64772180..64781152+ go_terms:GO:0003729 functional_description:"RNA-binding protein Luc7-like 2 (AHRD V1 **** B6TXA2_MAIZE); contains Interpro domain(s) IPR004882 LUC7 related "	0	21.092	20	7	10	7	400	47.1	8.34	31.07	7	38743.5	47526.2	52601.9	24206	30065.4	36845.8	28360.3	47470.1	40823.5	49715.3	51833.5	43401.3	38719.3
FALSE	High	Master Protein	Solyc03g025540.2.1	genomic_reference:SL2.50ch03 gene_region:7302412-7321563 transcript_region:SL2.50ch03:7302412..7321563- go_terms:GO:0005515 functional_description:"Cleavage and polyadenylation specificity factor subunit 2 (AHRD V1 **-- C0HA24_SALSA); contains Interpro domain(s) IPR011108 RNA-metabolising metallo-beta-lactamase "	0	13.168	8	3	4	3	739	82	5.16	15.69	3	6903.29	9193.85	11442.6	4819.03	6525.76	200.771	8941.6	12403.8	8222.33	5991.39	6039.99	6321.14	14704.6
FALSE	High	Master Protein	Solyc08g068310.2.1	genomic_reference:SL2.50ch08 gene_region:54615972-54621953 transcript_region:SL2.50ch08:54615972..54621953+ go_terms:GO:0003676,GO:0030529,GO:0000166 functional_description:"RNA-binding La domain protein (AHRD V1 *--- B8NID1_ASPFN); contains Interpro domain(s) IPR014886 RNA binding motif "	0	84.716	53	19	38	19	477	52.6	5.24	133.47	19	176509	210561	198610	181830	223954	178433	162186	175345	148087	312280	297508	316081	227491
FALSE	High	Master Protein	Solyc03g112270.2.1	genomic_reference:SL2.50ch03 gene_region:56776658-56780829 transcript_region:SL2.50ch03:56776658..56780829- go_terms:GO:0008022 functional_description:"Lrr, resistance protein fragment"	0	35.334	29	12	14	12	526	58.8	5	41.97	12	199209	208527	166961	122631	130027	97153.2	244962	260668	256761	188920	165938	199427	214215
FALSE	High	Master Protein	Solyc10g084300.1.1	evidence_code:10F0H1E1IEG genomic_reference:SL2.50ch10 gene_region:63234579-63235373 transcript_region:SL2.50ch10:63234579..63235373+ go_terms:GO:0006457 functional_description:"Chaperone protein dnaJ 3 (AHRD V1 ***- DNAJ3_ARATH); contains Interpro domain(s) IPR015609 Molecular chaperone, heat shock protein, Hsp40, DnaJ "	0	12.672	23	4	7	4	264	29.3	9.52	23.73	4	24370.2	28735.3	22166.6	44467.3	43700.2	46894.4	29697.6	32713.6	32394.9	73367.5	72009.3	68444.7	58063.5
FALSE	High	Master Protein	Solyc08g062920.2.1	genomic_reference:SL2.50ch08 gene_region:49546793-49552256 transcript_region:SL2.50ch08:49546793..49552256- go_terms:GO:0005515,GO:0003746 functional_description:"Elongation factor EF-2 (AHRD V1 **** Q9SGT4_ARATH); contains Interpro domain(s) IPR000795 Protein synthesis factor, GTP-binding "	0	195.917	46	31	130	4	828	92.3	6.16	393.53	31	1.45146e+06	1.41051e+06	996895	508410	946031	673719	1.31793e+06	1.28677e+06	1.41435e+06	1.18002e+06	1.09743e+06	1.0909e+06	3.39224e+06
FALSE	High	Master Protein	Solyc10g007290.2.1	genomic_reference:SL2.50ch10 gene_region:1686062-1694134 transcript_region:SL2.50ch10:1686062..1694134- go_terms:GO:0005515 functional_description:"Phosphoenolpyruvate carboxylase (AHRD V1 ***- A6YM32_RICCO); contains Interpro domain(s) IPR015813 Pyruvate/Phosphoenolpyruvate kinase, catalytic core IPR001449 Phosphoenolpyruvate carboxylase "	0	49.239	24	18	23	4	964	110.2	5.96	56.64	18	36262.6	28586	42918.8	75941.1	79469.5	73146.6	49430.8	27152.3	35124.2	131207	124546	105901	226987
FALSE	High	Master Protein	Solyc07g047790.2.1	genomic_reference:SL2.50ch07 gene_region:56327803-56334029 transcript_region:SL2.50ch07:56327803..56334029- go_terms:GO:0005524,GO:0006950 functional_description:"Chaperone protein htpG (AHRD V1 ***- HTPG_IDILO); contains Interpro domain(s) IPR001404 Heat shock protein Hsp90 "	0	150.133	53	33	69	26	794	90.4	5.35	221.05	33	471490	500195	348213	237585	236293	187451	453128	443190	469967	365563	361675	318916	783789
FALSE	High	Master Protein	Solyc10g082030.1.1	evidence_code:10F1H1E1IEG genomic_reference:SL2.50ch10 gene_region:62258959-62262932 transcript_region:SL2.50ch10:62258959..62262932- go_terms:GO:0016491,GO:0045454,GO:0051920 functional_description:"Peroxiredoxin (AHRD V1 **-- Q9FE12_PHAVU); contains Interpro domain(s) IPR000866 Alkyl hydroperoxide reductase/ Thiol specific antioxidant/ Mal allergen "	0	25.684	41	7	17	5	267	29.4	6.37	47.27	7	72965.9	65054.8	65830.3	140759	99445.8	92169.1	75596.4	63068.2	66183.1	185782	153096	186540	72971.9
FALSE	High	Master Protein	Solyc11g069270.1.1	evidence_code:10F1H1E1IEG genomic_reference:SL2.50ch11 gene_region:50983703-50990234 transcript_region:SL2.50ch11:50983703..50990234+ go_terms:GO:0005529,GO:0005975 functional_description:"Beta-galactosidase (AHRD V1 ***- Q9LLT0_SOLLC); contains Interpro domain(s) IPR001944 Glycoside hydrolase, family 35 "	0	77.092	34	17	27	16	852	93.2	7.18	96.25	17	132879	144330	110544	105146	93624.2	73379.9	181729	195166	214350	147065	140515	142322	122955
FALSE	High	Master Protein	Solyc03g122310.2.1	genomic_reference:SL2.50ch03 gene_region:64227127-64232821 transcript_region:SL2.50ch03:64227127..64232821- go_terms:GO:0004029 functional_description:"Aldehyde dehydrogenase 7b (AHRD V1 **** D9IFB7_WHEAT); contains Interpro domain(s) IPR015590 Aldehyde dehydrogenase "	0	44.195	32	12	16	12	531	57.2	5.83	52.43	12	88158.9	180409	93495.9	85573.2	124500	124115	87868	89463	85690.2	218729	170777	137906	238052
FALSE	High	Master Protein	Solyc07g065120.2.1	genomic_reference:SL2.50ch07 gene_region:64242568-64249740 transcript_region:SL2.50ch07:64242568..64249740+ go_terms:GO:0016301 functional_description:"Glycerophosphoryl diester phosphodiesterase family protein (AHRD V1 ***- D7MKI0_ARALY); contains Interpro domain(s) IPR017946 PLC-like phosphodiesterase, TIM beta/alpha-barrel domain "	0	28.96	12	6	12	5	753	82.1	5.47	40.02	6	59939.3	53524.6	33127.8	14986.6	23243	19405.6	54727	58601.1	60622	39420.7	20710.1	30770.8	57533.5
FALSE	High	Master Protein	Solyc03g031880.2.1	genomic_reference:SL2.50ch03 gene_region:8623119-8627896 transcript_region:SL2.50ch03:8623119..8627896- go_terms:GO:0046592,GO:0008131 functional_description:"Amine oxidase family protein (AHRD V1 **** Q1EPI3_MUSAC); contains Interpro domain(s) IPR002937 Amine oxidase "	0	17.604	17	6	8	6	478	52.8	5.95	27.67	6	20468.9	30024.3	29586.2	32111.3	37232.6	26223.7	19178.2	26888.2	24614.2	49250.5	58095	43275.1	66568
FALSE	High	Master Protein	Solyc10g049890.1.1	evidence_code:10F0H1E1IEG genomic_reference:SL2.50ch10 gene_region:42590722-42594292 transcript_region:SL2.50ch10:42590722..42594292+ go_terms:GO:0004617 functional_description:"Phosphoglycerate dehydrogenase (AHRD V1 **** D2D316_GOSHI); contains Interpro domain(s) IPR015508 D-3-phosphogylcerate Dehydrogenase "	0	93.987	46	22	51	14	595	62.5	7.17	154.26	22	616203	529574	478249	195759	293832	175080	461401	498860	502003	370298	368647	308385	1.24025e+06
FALSE	High	Master Protein	Solyc12g043000.1.1	evidence_code:10F0H1E1IEG genomic_reference:SL2.50ch12 gene_region:44043014-44056386 transcript_region:SL2.50ch12:44043014..44056386- go_terms:GO:0030117 functional_description:"Coatomer beta&apos subunit (AHRD V1 ***- Q0CXS2_ASPTN); contains Interpro domain(s) IPR016453 Coatomer, beta' subunit "	0	39.699	16	12	14	3	925	104.5	5.07	37.76	12	32546.9	30918.7	26426.3	5269.46	22731.4	11061.6	35330.5	25514.2	27950.8	17706.5	25781	18029.8	77943.6
FALSE	High	Master Protein	Solyc10g080480.1.1	evidence_code:10F0H1E1IEG genomic_reference:SL2.50ch10 gene_region:61060405-61063905 transcript_region:SL2.50ch10:61060405..61063905+ go_terms:GO:0003723,GO:0008270 functional_description:"Zinc finger CCCH domain-containing protein 14 (AHRD V1 ***- C3H14_ORYSJ); contains Interpro domain(s) IPR018111 K Homology, type 1, subgroup "	0	11.382	25	5	5	5	289	30.3	9.1	10.88	5	13943.8	16915.8	16920.3	7573.76	17486.6	2873.54	19863.9	15350.7	12623.6	13178.3	10471.7	20332.7	24557.2
FALSE	High	Master Protein	Solyc02g091900.2.1	genomic_reference:SL2.50ch02 gene_region:47696576-47698280 transcript_region:SL2.50ch02:47696576..47698280+ go_terms:GO:0031071 functional_description:"Cysteine desulfurase (AHRD V1 **** B6T4S0_MAIZE); contains Interpro domain(s) IPR000192 Aminotransferase, class V/Cysteine desulfurase "	0	18.709	19	6	8	6	343	38.2	8.21	21.14	6	61641.3	57378	15245.8	22743.1	37828.9	28913	59974.4	48626.1	57390.4	40805.4	52021.9	48063.2	92085.5
FALSE	High	Master Protein	Solyc04g080590.2.1	genomic_reference:SL2.50ch04 gene_region:62295025-62299348 transcript_region:SL2.50ch04:62295025..62299348- go_terms:GO:0019773,GO:0005839 functional_description:"Proteasome subunit alpha type (AHRD V1 ***- Q8H1Y2_NICBE); contains Interpro domain(s) IPR001353 Proteasome, subunit alpha/beta "	0	31.569	32	8	16	8	296	32.4	5.94	38.79	8	124609	132492	101340	63460.4	78995.7	100104	110920	151103	132335	111910	141878	127698	151799
FALSE	High	Master Protein	Solyc06g072120.2.1	genomic_reference:SL2.50ch06 gene_region:40837031-40840492 transcript_region:SL2.50ch06:40837031..40840492- go_terms:GO:0043236 functional_description:"40S ribosomal protein SA (AHRD V1 ***- B4G194_MAIZE); contains Interpro domain(s) IPR005707 Ribosomal protein S2, eukaryotic/archaeal "	0	40.373	35	8	28	4	296	32.2	5.08	78.45	8	241674	258996	181671	173501	143368	123568	254995	260431	265660	249230	204695	238108	420322
FALSE	High	Master Protein	Solyc04g058090.2.1	genomic_reference:SL2.50ch04 gene_region:54348345-54353968 transcript_region:SL2.50ch04:54348345..54353968- go_terms:GO:0008716 functional_description:"Phosphoribosylformylglycinamidine cyclo-ligase (AHRD V1 **** Q6T7F2_SOLTU); contains Interpro domain(s) IPR004733 Phosphoribosylformylglycinamidine cyclo-ligase "	0	16.401	20	5	7	5	404	42.6	5.4	20.86	5	23776.3	27559.4	23720.5	14258.1	20322.6	14231.1	25559	27195.1	23689.3	23531.6	29416.2	23741.3	50080.9
FALSE	High	Master Protein	Solyc05g005700.2.1	genomic_reference:SL2.50ch05 gene_region:514498-518886 transcript_region:SL2.50ch05:514498..518886- go_terms:GO:0004029 functional_description:"Aldehyde dehydrogenase 1 (AHRD V1 **** Q84V96_LOTCO); contains Interpro domain(s) IPR015590 Aldehyde dehydrogenase "	0	62	31	11	26	8	529	57.8	7.93	87.03	11	36343.2	47799.2	42523.4	65818.1	44625.4	35691.9	37453.1	38788.7	31349.8	93377.7	64091.6	72115.2	142744
FALSE	High	Master Protein	Solyc05g050700.1.1	evidence_code:10F0H1E0IEG genomic_reference:SL2.50ch05 gene_region:59982950-59984185 transcript_region:SL2.50ch05:59982950..59984185+ go_terms:GO:0004675 functional_description:"LRR receptor-like serine/threonine-protein kinase, RLP"	0	104.228	42	15	112	15	411	45.7	6.28	335.09	15	3.87158e+06	3.81951e+06	2.09798e+06	4.07464e+06	4.54495e+06	4.44477e+06	2.67202e+06	3.52079e+06	3.41803e+06	6.53706e+06	6.4731e+06	7.5124e+06	6.64105e+06
FALSE	High	Master Protein	Solyc06g083030.2.1	genomic_reference:SL2.50ch06 gene_region:44876797-44881413 transcript_region:SL2.50ch06:44876797..44881413- go_terms:GO:0042802 functional_description:"Serine carboxypeptidase 1 (AHRD V1 ***- B6TDA5_MAIZE); contains Interpro domain(s) IPR001563 Peptidase S10, serine carboxypeptidase "	0	9.142	11	4	6	4	499	56.2	5.86	16.64	4	48307.1	49117.8	58110.3	70628.4	48505.5	48090.8	73202.3	70307.4	74166.2	84048.2	84476.4	93933.2	25020.6
FALSE	High	Master Protein	Solyc09g007850.2.1	genomic_reference:SL2.50ch09 gene_region:1377722-1380930 transcript_region:SL2.50ch09:1377722..1380930- go_terms:GO:0008266 functional_description:"RNA-binding protein (AHRD V1 **-* C6F119_SOYBN); contains Interpro domain(s) IPR000504 RNA recognition motif, RNP-1 "	0	16.265	29	5	8	4	290	31.4	4.78	23.66	5	17580.9	16735.6	14289.7	11279.2	17878.4	5421.45	14029.5	16400	15580.3	9602.43	26914.6	17673.7	9315.04
FALSE	High	Master Protein	Solyc09g083410.2.1	genomic_reference:SL2.50ch09 gene_region:64466144-64472295 transcript_region:SL2.50ch09:64466144..64472295- go_terms:GO:0004848,GO:0047652 functional_description:"Amidase hydantoinase/carbamoylase family protein expressed (AHRD V1 **-- Q2QMN7_ORYSJ); contains Interpro domain(s) IPR010158 Amidase, hydantoinase/carbamoylase "	0	27.154	28	9	11	9	467	50.7	5.62	30.47	9	45908.1	45665.3	49197.2	73584	70031.9	59190.5	54477.7	54863.6	44271.6	96064.6	118974	102582	79335.4
FALSE	High	Master Protein	Solyc02g094500.2.1	genomic_reference:SL2.50ch02 gene_region:49581916-49597120 transcript_region:SL2.50ch02:49581916..49597120- go_terms:GO:0030173 functional_description:"Alpha-2 8-sialyltransferase 8B 1 (AHRD V1 *-*- B2R9U8_HUMAN); contains Interpro domain(s) IPR001675 Glycosyl transferase, family 29 "	0	11.821	7	2	3	2	469	53.5	9.14	10.55	2	5789.33	4535.36	5502.3	1156.98	4696.67	680.945	4881.91	3793.29	3949.55	4863.6	3411.32	1959.03	13366.7
FALSE	High	Master Protein	Solyc10g005280.1.1	evidence_code:10F0H1E1IEG genomic_reference:SL2.50ch10 gene_region:213419-214627 transcript_region:SL2.50ch10:213419..214627+ functional_description:"Pentatricopeptide repeat-containing protein (AHRD V1 ***- D7KVE2_ARALY); contains Interpro domain(s) IPR002885 Pentatricopeptide repeat "	0	10.162	14	6	6	6	402	45.4	8.88	12.91	6	17273.9	133718	8344.52	904.048	12080.9	11862.6	18232.4	18308.8	20742	13409.8	4792.98	20691.6	57050.9
FALSE	High	Master Protein	Solyc09g092080.2.1	genomic_reference:SL2.50ch09 gene_region:66580614-66583077 transcript_region:SL2.50ch09:66580614..66583077+ go_terms:GO:0005515,GO:0030515 functional_description:"50S ribosomal protein L7Ae (AHRD V1 **-- B2WJB2_PYRTR); contains Interpro domain(s) IPR004038 Ribosomal protein L7Ae/L30e/S12e/Gadd45 "	0	20.856	38	5	16	5	128	13.9	7.12	51.54	5	187047	195979	175520	82870.5	85642.6	84731.9	231757	220955	219007	128534	131086	136775	110565
FALSE	High	Master Protein	Solyc03g025590.2.1	genomic_reference:SL2.50ch03 gene_region:7368094-7370974 transcript_region:SL2.50ch03:7368094..7370974+ functional_description:"Tripeptidyl peptidase II (AHRD V1 ***- Q5VZU9_HUMAN); contains Interpro domain(s) IPR015500 Peptidase S8, subtilisin-related "	0	6.716	28	4	4	4	177	20.1	5.67	4.94	4	24466.3	27041.8	22239.6	22963.2	17196.1	13623.7	30699.4	26735.8	26272	38352.1	26606.7	19129.2	94676.5
FALSE	High	Master Protein	Solyc01g097460.2.1	genomic_reference:SL2.50ch01 gene_region:80067637-80074843 transcript_region:SL2.50ch01:80067637..80074843+ go_terms:GO:0009052 functional_description:"Ribose-5-phosphate isomerase (AHRD V1 ***- A8IRQ1_CHLRE); contains Interpro domain(s) IPR004788 Ribose 5-phosphate isomerase "	0	8.782	15	4	4	4	293	31.1	6.42	8.86	4	90322.8	74567	79551.5	95455.9	136522	95618	96216	111526	86560	155525	168711	187808	55598.7
FALSE	High	Master Protein	Solyc07g066580.2.1	genomic_reference:SL2.50ch07 gene_region:65198760-65204479 transcript_region:SL2.50ch07:65198760..65204479+ go_terms:GO:0004792,GO:0016784 functional_description:"Mercaptopyruvate sulfurtransferase-like protein (AHRD V1 **** C0LIR4_SOLLC); contains Interpro domain(s) IPR001763 Rhodanese-like IPR001307 Thiosulphate sulfurtransferase, conserved site "	0	21.67	28	6	8	6	371	40.9	7.87	26.4	6	36133.6	51004.2	38669	16242.7	26425.9	16594.8	38235.3	42251.5	45271.4	29689	31697.2	31188.7	49078.7
FALSE	High	Master Protein	Solyc03g082940.2.1	genomic_reference:SL2.50ch03 gene_region:46351733-46356189 transcript_region:SL2.50ch03:46351733..46356189+ go_terms:GO:0008320 functional_description:"Importin subunit beta (AHRD V1 ***- B0WBR4_CULQU); contains Interpro domain(s) IPR011989 Armadillo-like helical "	0	28.695	11	7	9	2	954	105.5	4.81	33.54	7	4853.95	9952.45	4808.78	7076.06	4281.67	1962.86	5412.25	2975.86	8469.07	9525.76	7158.87	4089.82	15281.7
FALSE	High	Master Protein	Solyc04g076090.2.1	genomic_reference:SL2.50ch04 gene_region:58635109-58645353 transcript_region:SL2.50ch04:58635109..58645353+ go_terms:GO:0004347 functional_description:"Glucose-6-phosphate isomerase 2"	0	40.851	28	14	20	14	617	67.7	5.74	51.72	14	59512.7	90791.6	51270.8	64222.2	92390.7	77742.6	62599.5	66844.4	71121	127933	123205	113959	304229
FALSE	High	Master Protein	Solyc08g078250.2.1	genomic_reference:SL2.50ch08 gene_region:59240307-59248781 transcript_region:SL2.50ch08:59240307..59248781+ go_terms:GO:0008474 functional_description:"Palmitoyl-protein thioesterase 1 (AHRD V1 **** B4FKB8_MAIZE); contains Interpro domain(s) IPR002472 Palmitoyl protein thioesterase "	0	16.146	20	5	6	5	357	39.5	6.68	16.76	5	15454.3	21916.5	11563.7	14214.1	23222	18190.5	12240.6	13584.9	11427.5	30491.7	29188.4	26975.3	30798.9
FALSE	High	Master Protein	Solyc07g043420.2.1	genomic_reference:SL2.50ch07 gene_region:54503345-54505070 transcript_region:SL2.50ch07:54503345..54505070+ go_terms:GO:0010302,GO:0045431 functional_description:"2-oxoglutarate-dependent dioxygenase (AHRD V1 **-* Q9ZSH4_SOLCH); contains Interpro domain(s) IPR005123 Oxoglutarate and iron-dependent oxygenase "	0	32.929	37	9	22	9	342	38.2	5.64	49.94	9	132785	148977	109688	123553	153584	103072	61032.3	69681.6	64229.8	205427	194852	191058	133756
FALSE	High	Master Protein	Solyc01g106450.2.1	genomic_reference:SL2.50ch01 gene_region:86101970-86105020 transcript_region:SL2.50ch01:86101970..86105020- go_terms:GO:0010349 functional_description:"L-galactose dehydrogenase (AHRD V1 **-* Q07A10_NICLS); contains Interpro domain(s) IPR001395 Aldo/keto reductase "	0	5.368	11	2	2	2	321	34.6	5.58	7.67	2	13505.3	16215.2	10688	10551.5	10348.2	3818.07	7747.89	12814.5	9751.37	16335.6	11229	10851.4	16107.1
FALSE	High	Master Protein	Solyc07g054190.2.1	genomic_reference:SL2.50ch07 gene_region:59875898-59878620 transcript_region:SL2.50ch07:59875898..59878620- go_terms:GO:0004746 functional_description:"Riboflavin synthase alpha subunit (AHRD V1 **** A5URX5_ROSS1); contains Interpro domain(s) IPR001783 Lumazine-binding protein "	0	7.401	9	2	2	2	306	33.4	7.24	6.63	2	21649.8	20866.5	16890.3	25609.7	15719.2	10328.4	19444	22787.2	18267.3	28327.8	29469.6	22438.5	19248.4
FALSE	High	Master Protein	Solyc01g008310.2.1	genomic_reference:SL2.50ch01 gene_region:2409381-2422710 transcript_region:SL2.50ch01:2409381..2422710- go_terms:GO:0005515,GO:0004826 functional_description:"Phenylalanyl-tRNA synthetase beta chain (AHRD V1 **** B6SHI1_MAIZE); contains Interpro domain(s) IPR004531 Phenylalanyl-tRNA synthetase, class IIc, beta subunit, archae/euk cytosolic "	0	21.454	19	8	10	8	576	64.7	5.63	27.73	8	53103.6	52624.2	43757	36219.1	51347.5	39780	63318.3	55400.4	60319.5	69158.6	63842.7	64532.8	95548.7
FALSE	High	Master Protein	Solyc11g072460.1.1	evidence_code:10F0H1E1IEG genomic_reference:SL2.50ch11 gene_region:52713558-52727401 transcript_region:SL2.50ch11:52713558..52727401+ go_terms:GO:0008152,GO:0003824 functional_description:"Nedd8 activating enzyme E1 subunit 1 (AHRD V1 ***- B5DFY9_SALSA); contains Interpro domain(s) IPR009036 Molybdenum cofactor biosynthesis, MoeB "	0	13.109	11	4	5	4	537	59.7	5.02	13.59	4	9836.32	7312.09	5146.82	17468.6	3857.86	3938.96	14263.5	20497.7	12417.1	15902.6	10778	12490.4	28202.6
FALSE	High	Master Protein	Solyc01g105060.2.1	genomic_reference:SL2.50ch01 gene_region:85094784-85097712 transcript_region:SL2.50ch01:85094784..85097712- go_terms:GO:0005737 functional_description:"(3R)-hydroxymyristoyl- (AHRD V1 ***- Q9LX13_ARATH); contains Interpro domain(s) IPR010084 Beta-hydroxyacyl-(acyl-carrier-protein) dehydratase FabZ "	0	14.279	22	4	8	4	225	24.9	8.87	19.17	4	30645.7	29110.8	21253.9	18167.4	25317.8	22519	23300.7	15198.2	25837.9	33482.4	34366.1	34383	114519
FALSE	High	Master Protein	Solyc06g073470.2.1	genomic_reference:SL2.50ch06 gene_region:41670079-41675597 transcript_region:SL2.50ch06:41670079..41675597- go_terms:GO:0008270,GO:0004076 functional_description:"Biotin synthase (AHRD V1 **** Q09JZ3_BRARP); contains Interpro domain(s) IPR002684 Biotin synthase "	0.001	3.686	6	2	2	2	376	41.9	6.92	2.65	2	7827.84	9735.67	9347.09	12552.2	8870.33	3637.41	11074.5	10586.1	9202.59	10393	15667.5	12736.5	11678.6
FALSE	High	Master Protein	Solyc07g064980.2.1	genomic_reference:SL2.50ch07 gene_region:64146302-64151201 transcript_region:SL2.50ch07:64146302..64151201+ go_terms:GO:0005515 functional_description:"Vacuolar protein sorting-associated protein VTA1 homolog (AHRD V1 *--- C1C2K6_9MAXI); contains Interpro domain(s) IPR006745 Protein of unknown function DUF605 "	0	5.259	5	2	3	2	416	45.7	5.97	4.94	2	13254.7	17044.5	12740	8723.14	14744.1	5656.87	21549.3	16315.6	16104.9	12039.4	14516.3	18521.3	12056
FALSE	High	Master Protein	Solyc11g011800.1.1	evidence_code:10F0H1E0IEG genomic_reference:SL2.50ch11 gene_region:4781361-4783100 transcript_region:SL2.50ch11:4781361..4783100- go_terms:GO:0005488 functional_description:"Importin beta (AHRD V1 **-- A8IUL5_CHLRE); contains Interpro domain(s) IPR011989 Armadillo-like helical "	0	17.382	16	7	8	7	497	55.8	5.05	16.46	7	14749.7	13892.7	9025.81	7759.56	12214.5	16109.2	12045.7	17382	8717.84	23993.9	16457	15388.4	100341
FALSE	High	Master Protein	Solyc05g017760.2.1	genomic_reference:SL2.50ch05 gene_region:18312063-18317108 transcript_region:SL2.50ch05:18312063..18317108+ go_terms:GO:0003985 functional_description:"Acetyl-CoA C-acetyltransferase (AHRD V1 **** D9U856_9LAMI); contains Interpro domain(s) IPR002155 Thiolase "	0	40.805	43	10	19	8	407	41.8	6.28	67.26	10	37496.2	46862.6	31155.6	60648.2	59785.3	51222.8	29052.1	27081.4	27174.8	91215.5	84016.8	90408	106427
FALSE	High	Master Protein	Solyc07g045350.2.1	genomic_reference:SL2.50ch07 gene_region:55772647-55779165 transcript_region:SL2.50ch07:55772647..55779165- go_terms:GO:0003985 functional_description:"Acetyl-CoA C-acetyltransferase protein (AHRD V1 **** D3YN47_9ERIC); contains Interpro domain(s) IPR002155 Thiolase "	0	42.488	43	10	17	8	404	41.3	6.89	57.84	10	40396.3	60689.1	53280	87876.6	60092.4	73299.8	46476.3	50284.8	52524.8	142076	109946	90387.4	127774
FALSE	High	Master Protein	Solyc12g099260.1.1	evidence_code:10F1H1E1IEG genomic_reference:SL2.50ch12 gene_region:64799719-64804216 transcript_region:SL2.50ch12:64799719..64804216- go_terms:GO:0005515,GO:0003878 functional_description:"ATP citrate lyase a-subunit (AHRD V1 **** Q93YH4_LUPAL); contains Interpro domain(s) IPR016141 Citrate synthase-like, core "	0	30.913	27	11	14	4	608	65.7	7.42	40.12	11	58571.1	68657.4	98878.8	77120	83200.2	43182.3	56502.8	57131.2	57773.9	117427	114407	82407.8	346536
FALSE	High	Master Protein	Solyc09g007090.2.1	genomic_reference:SL2.50ch09 gene_region:732671-734752 transcript_region:SL2.50ch09:732671..734752- functional_description:"Unknown Protein (AHRD V1)"	0	34.465	57	10	19	9	200	21.3	9.16	52.12	10	367972	390503	414518	138443	141140	75431.2	228515	253871	195457	159543	207203	181371	87742.7
FALSE	High	Master Protein	Solyc02g067210.2.1	genomic_reference:SL2.50ch02 gene_region:31975416-31981655 transcript_region:SL2.50ch02:31975416..31981655- go_terms:GO:0003676 functional_description:"Nucleic acid binding protein (AHRD V1 **-* B6UDK8_MAIZE); contains Interpro domain(s) IPR018111 K Homology, type 1, subgroup "	0	49.361	26	10	19	10	616	66.7	7.36	64.78	10	29231.7	34813.7	25552.7	29272.7	29529.8	25981.6	32342.8	29187.2	37044.6	47671.6	42665	40499.7	79753.8
FALSE	High	Master Protein	Solyc04g008810.2.1	genomic_reference:SL2.50ch04 gene_region:2432009-2434241 transcript_region:SL2.50ch04:2432009..2434241+ go_terms:GO:0005840 functional_description:"40S ribosomal protein S26 (AHRD V1 ***- B6TXN6_MAIZE); contains Interpro domain(s) IPR000892 Ribosomal protein S26e "	0	5.052	19	2	5	2	128	14.6	10.92	10.66	2	35724.6	44691.4	22385.2	15740.4	19558.4	31443.5	29375.2	34221.6	39483.3	39843.5	34895.5	28243.5	99040.2
FALSE	High	Master Protein	Solyc09g075200.2.1	genomic_reference:SL2.50ch09 gene_region:62470438-62476177 transcript_region:SL2.50ch09:62470438..62476177- go_terms:GO:0005515 functional_description:"U1 small nuclear ribonucleoprotein A (AHRD V1 ***- Q16H40_AEDAE); contains Interpro domain(s) IPR012677 Nucleotide-binding, alpha-beta plait "	0	6.93	12	2	2	2	253	28	9.44	6.56	2	7404.62	6534.36	4610.25	6512.5	2205.75	1844.43	7432.6	5429	6370.67	4374.07	4410.77	7512.72	15362.5
FALSE	High	Master Protein	Solyc05g053830.2.1	genomic_reference:SL2.50ch05 gene_region:63004325-63011970 transcript_region:SL2.50ch05:63004325..63011970- go_terms:GO:0005515,GO:0005096 functional_description:"Protein transport protein Sec23 (AHRD V1 ***- Q9LUG1_ARATH); contains Interpro domain(s) IPR006896 Sec23/Sec24 trunk region "	0	7.528	5	2	2	2	784	86.2	5.68	7.73	2	4760.16	6416.64	8325.87	4400.47	4983.9	3817.03	5850.07	3796.42	4665.56	7185.27	7106.22	6064.69	21318.4
FALSE	High	Master Protein	Solyc03g095850.1.1	evidence_code:10F0H1E1IEG genomic_reference:SL2.50ch03 gene_region:50983692-50985473 transcript_region:SL2.50ch03:50983692..50985473- functional_description:"Peptide-N4-(N-acetyl-beta-glucosaminyl)asparagine amidase A (AHRD V1 ***- B2W0X1_PYRTR)"	0	6.193	5	2	2	2	593	66.2	6.34	6.81	2	12915.4	11394	7053.37	7267.79	1027.07	4147.43	13274.1	13903.4	12780.5	8923.1	3520.77	6731.48	6625.3
FALSE	High	Master Protein	Solyc01g099900.2.1	genomic_reference:SL2.50ch01 gene_region:81786875-81789836 transcript_region:SL2.50ch01:81786875..81789836+ go_terms:GO:0003735,GO:0003723 functional_description:"Ribosomal protein L18 (AHRD V1 ***- C5X0Q5_SORBI); contains Interpro domain(s) IPR000039 Ribosomal protein L18e "	0	15.324	22	4	8	2	187	20.8	10.76	24.19	4	51996.4	60843.4	42145.1	87837.6	33270.7	18339.8	52234.1	42423.2	48543.9	124680	46838.8	43333.8	151534
FALSE	High	Master Protein	Solyc03g115110.2.1	genomic_reference:SL2.50ch03 gene_region:58968179-58972603 transcript_region:SL2.50ch03:58968179..58972603- go_terms:GO:0005515 functional_description:"ATP synthase gamma chain (AHRD V1 ***- B9SZS3_RICCO); contains Interpro domain(s) IPR000131 ATPase, F1 complex, gamma subunit "	0	37.156	40	9	21	9	324	35.6	8.88	67.22	9	225775	241164	211350	109483	132532	126615	267107	269040	243953	217757	170484	179492	491710
FALSE	High	Master Protein	Solyc03g025720.2.1	genomic_reference:SL2.50ch03 gene_region:7514751-7518597 transcript_region:SL2.50ch03:7514751..7518597+ go_terms:GO:0004467 functional_description:"Long-chain-fatty-acid--CoA ligase (AHRD V1 **** C3JN12_RHOER); contains Interpro domain(s) IPR000873 AMP-dependent synthetase and ligase "	0	6.176	6	3	3	3	523	56.4	6.96	4.54	3	3711.18	3821.93	3745.33	2985.65	3570.79	5892.91	4504.71	7349.07	4295.81	5328.46	7138.67	6704.48	16217.4
FALSE	High	Master Protein	Solyc11g071950.1.1	evidence_code:10F0H1E1IEG genomic_reference:SL2.50ch11 gene_region:52350625-52356685 transcript_region:SL2.50ch11:52350625..52356685+ functional_description:"Unknown Protein (AHRD V1)"	0	35.677	32	6	11	6	283	32.3	7.42	34.73	6	121054	115674	107619	112319	122674	96732.6	159792	185240	143629	168084	177721	164629	45358.3
FALSE	High	Master Protein	Solyc06g071700.1.1	evidence_code:10F0H1E0IEG genomic_reference:SL2.50ch06 gene_region:40552823-40558827 transcript_region:SL2.50ch06:40552823..40558827- go_terms:GO:0005515,GO:0008131 functional_description:"Primary amine oxidase (AHRD V1 **** B4WL51_9SYNE); contains Interpro domain(s) IPR000269 Copper amine oxidase "	0	92.587	42	22	47	18	774	86.2	6.68	154.45	22	278324	274450	189939	155875	148737	156904	283080	250918	267572	269670	212393	227419	828876
FALSE	High	Master Protein	Solyc06g007320.2.1	genomic_reference:SL2.50ch06 gene_region:1338607-1348621 transcript_region:SL2.50ch06:1338607..1348621- go_terms:GO:0006464,GO:0008152,GO:0003824 functional_description:"Ubiquitin-activating enzyme E1 (AHRD V1 ***- B9SKU8_RICCO); contains Interpro domain(s) IPR018075 Ubiquitin-activating enzyme, E1 "	0	88.397	26	15	41	13	1019	114.1	5.21	159.8	15	102073	117324	90699.5	83820.1	76655	99195.6	109871	121841	114192	140087	136288	122249	251223
FALSE	High	Master Protein	Solyc09g010370.2.1	genomic_reference:SL2.50ch09 gene_region:3753893-3759018 transcript_region:SL2.50ch09:3753893..3759018- go_terms:GO:0003924 functional_description:"Ras-related protein Rab-8A (AHRD V1 ***- C1C123_9MAXI); contains Interpro domain(s) IPR003579 Ras small GTPase, Rab type "	0	35.858	44	8	18	2	216	23.9	7.83	55.44	8	107617	115717	92399.6	55770.5	74436.4	51582	112216	104561	106779	86462	106113	86434.9	263302
FALSE	High	Master Protein	Solyc04g072800.2.1	genomic_reference:SL2.50ch04 gene_region:57368160-57370526 transcript_region:SL2.50ch04:57368160..57370526+ go_terms:GO:0046538,GO:0019901 functional_description:"2 3-bisphosphoglycerate-dependent phosphoglycerate mutase (AHRD V1 **** D1R850_9CHLA); contains Interpro domain(s) IPR005952 Phosphoglycerate mutase 1 "	0	33.645	41	8	15	8	239	26.9	6.14	47.86	8	78790.1	79625.2	63502.1	148674	171094	150105	84169.3	106132	106778	256819	204878	258911	209423
FALSE	High	Master Protein	Solyc06g082630.2.1	genomic_reference:SL2.50ch06 gene_region:44672378-44677754 transcript_region:SL2.50ch06:44672378..44677754- go_terms:GO:0042623 functional_description:"26S protease regulatory subunit 6B (AHRD V1 ***- B6TRH7_MAIZE); contains Interpro domain(s) IPR005937 26S proteasome subunit P45 "	0	27.422	33	8	12	7	414	46.6	5.91	43.21	8	156434	138208	101969	82469.9	86870.9	84919.6	174188	161700	159256	138002	108186	143661	187463
FALSE	High	Master Protein	Solyc10g006770.2.1	genomic_reference:SL2.50ch10 gene_region:1218092-1221606 transcript_region:SL2.50ch10:1218092..1221606+ go_terms:GO:0042393 functional_description:"FACT complex subunit SPT16 (AHRD V1 *-*- D3AWW1_POLPA); contains Interpro domain(s) IPR000994 Peptidase M24, structural domain "	0	6.9	5	4	4	2	838	94.3	5.01	5.39	4	15632.8	16499.5	13316	19780.1	9809.7	5445.63	14150.6	17994.5	10460.5	17636.8	16162.1	19866.5	12682.8
FALSE	High	Master Protein	Solyc11g010120.1.1	evidence_code:10F0H1E1IEG genomic_reference:SL2.50ch11 gene_region:3243625-3246066 transcript_region:SL2.50ch11:3243625..3246066+ go_terms:GO:0055114 functional_description:"Peroxidase 17 (AHRD V1 ***- D7LE03_ARALY); contains Interpro domain(s) IPR002016 Haem peroxidase, plant/fungal/bacterial "	0	13.705	16	4	5	4	337	37.7	5.29	12.93	4	69717.3	63763.1	59750.6	74297.2	45471.3	56972.4	71180.5	66645.4	71363.5	89477	79666	101439	20352.2
FALSE	High	Master Protein	Solyc03g121500.2.1	genomic_reference:SL2.50ch03 gene_region:63633189-63640143 transcript_region:SL2.50ch03:63633189..63640143- functional_description:"Myosin-like protein (AHRD V1 ***- Q9C717_ARATH)"	0	21.613	29	7	13	7	250	28.3	6.98	29.72	7	196570	182441	208283	165410	174245	115116	228617	162091	272951	236688	231665	227529	62833.2
FALSE	High	Master Protein	Solyc02g065470.1.1	evidence_code:10F1H1E1IEG genomic_reference:SL2.50ch02 gene_region:31198798-31199340 transcript_region:SL2.50ch02:31198798..31199340+ go_terms:GO:0005576 functional_description:"Pathogenesis-related protein (AHRD V1 ***- B3TLW3_ELAGV); contains Interpro domain(s) IPR001283 Allergen V5/Tpx-1 related "	0	10.801	31	4	7	4	180	19.6	8.44	16.74	4	63799.8	66459.7	63866.2	73893.9	69192	86554.8	118726	114734	128908	109168	121130	120521	38874.6
FALSE	High	Master Protein	Solyc03g078290.2.1	genomic_reference:SL2.50ch03 gene_region:43867765-43870061 transcript_region:SL2.50ch03:43867765..43870061+ go_terms:GO:0003735,GO:0005515 functional_description:"40S ribosomal protein S18 (AHRD V1 ***- B4G286_MAIZE); contains Interpro domain(s) IPR001892 Ribosomal protein S13 "	0	25.515	43	6	18	2	152	17.5	10.62	45.46	6	95547.1	133042	92975.2	59267.6	43538.3	60979	107779	111317	104031	101900	77789.3	70490.1	367812
FALSE	High	Master Protein	Solyc03g111850.2.1	genomic_reference:SL2.50ch03 gene_region:56510892-56516492 transcript_region:SL2.50ch03:56510892..56516492- go_terms:GO:0004425,GO:0004635 functional_description:"Indole-3-glycerol phosphate synthase-like (AHRD V1 **** C8TFG9_ORYSI); contains Interpro domain(s) IPR013798 Indole-3-glycerol phosphate synthase "	0	11.45	14	4	4	4	411	45.4	8.02	14.45	4	64268.6	65441.4	70320.3	36449.5	34499.4	41277.1	68503.5	59534.3	69522.2	55822.5	62816.8	52469.8	103239
FALSE	High	Master Protein	Solyc01g010530.1.1	evidence_code:10F0H1E0IEG genomic_reference:SL2.50ch01 gene_region:5548702-5550171 transcript_region:SL2.50ch01:5548702..5550171- go_terms:GO:0016020,GO:0016021 functional_description:"Solute carrier family 2, facilitated glucose transporter member 3 (AHRD V1 ***- GTR3_RAT); contains Interpro domain(s) IPR003663 Sugar/inositol transporter "	0	4.991	4	2	2	2	489	54.1	8.84	4.53	2	5263.5	6477.57	9715.62	419.757	7155.78	8546.01	3476.52	4732.06	2874.78	12067.3	7954.6	4551.96	43513.9
FALSE	High	Master Protein	Solyc03g044330.1.1	evidence_code:10F0H1E1IEG genomic_reference:SL2.50ch03 gene_region:12823169-12825148 transcript_region:SL2.50ch03:12823169..12825148- go_terms:GO:0003984 functional_description:"Acetolactate synthase (AHRD V1 **** D7RPJ7_SOLTU); contains Interpro domain(s) IPR012846 Acetolactate synthase, large subunit, biosynthetic "	0	23.494	13	7	10	7	659	71.9	6.62	28.22	7	34158.8	38873.1	33113.9	16906.6	29407.8	24744.8	39751.3	31881.1	43840.4	32623.1	45762.5	29897.8	74330.4
FALSE	High	Master Protein	Solyc05g050800.2.1	genomic_reference:SL2.50ch05 gene_region:60131934-60136497 transcript_region:SL2.50ch05:60131934..60136497- functional_description:"Phosphoglycerate mutase family protein (AHRD V1 ***- C3SAD0_BRADI); contains Interpro domain(s) IPR012398 PRIB5 "	0	6.08	13	2	3	2	255	28.3	6.04	7.16	2	9588.37	9484.31	8753.15	6526.45	10350.4	7889.87	5447.06	6482.13	7778.51	13123.6	13801.3	10759.2	6184.6
FALSE	High	Master Protein	Solyc06g006100.2.1	genomic_reference:SL2.50ch06 gene_region:1130983-1138234 transcript_region:SL2.50ch06:1130983..1138234+ go_terms:GO:0046820,GO:0004049 functional_description:"Anthranilate synthase component I family protein expressed (AHRD V1 **** Q10B97_ORYSJ); contains Interpro domain(s) IPR005256 Anthranilate synthase component I "	0	27.644	21	9	12	9	587	65.6	7.14	27.86	9	39937.4	33731.6	19814.1	37048.2	15697.8	21809.1	37142.7	38762.7	42271.5	35418.1	41289	36523.9	69489.7
FALSE	High	Master Protein	Solyc11g040390.1.1	evidence_code:10F0H1E1IEG genomic_reference:SL2.50ch11 gene_region:30687864-30698842 transcript_region:SL2.50ch11:30687864..30698842- go_terms:GO:0008652,GO:0008152,GO:0006520,GO:0050661,GO:0055114 functional_description:"Aspartokinase-homoserine dehydrogenase (AHRD V1 ***- O63067_SOYBN); contains Interpro domain(s) IPR011147 Bifunctional aspartokinase/homoserine dehydrogenase I "	0	28.346	16	9	12	8	819	89.2	7.55	35.49	9	24413.3	35287.6	11181.2	29564.8	12309.5	17927.4	32426.2	31306.4	23235.9	39314.6	22780.2	28579.9	92980.8
FALSE	High	Master Protein	Solyc08g041890.2.1	genomic_reference:SL2.50ch08 gene_region:27675944-27681910 transcript_region:SL2.50ch08:27675944..27681910- go_terms:GO:0008320 functional_description:"Importin alpha-1b subunit (AHRD V1 ***- B6T451_MAIZE); contains Interpro domain(s) IPR011989 Armadillo-like helical "	0	48.772	27	11	18	7	577	63.6	5.63	56.64	11	208993	214574	156470	78544.5	75452.4	60165.1	203498	204692	156474	106571	109839	108057	184501
FALSE	High	Master Protein	Solyc06g053480.2.1	genomic_reference:SL2.50ch06 gene_region:32770333-32774663 transcript_region:SL2.50ch06:32770333..32774663+ go_terms:GO:0004768,GO:0045300 functional_description:"Stearoyl-acyl carrier protein desaturase (AHRD V1 **** B7TZ44_SPIOL); contains Interpro domain(s) IPR005067 Fatty acid desaturase, type 2 "	0	39.662	28	8	15	5	397	45.2	6.48	53.58	8	27760.2	32158.7	23273.7	32046.7	26509.6	25925.4	24532.4	27250.4	24659.9	46826.3	42409.4	38669.7	45902.6
FALSE	High	Master Protein	Solyc08g062630.2.1	genomic_reference:SL2.50ch08 gene_region:48821743-48831500 transcript_region:SL2.50ch08:48821743..48831500+ go_terms:GO:0070006 functional_description:"Aminopeptidase-like protein (AHRD V1 ***- Q9SN00_ARATH); contains Interpro domain(s) IPR015568 Peptidase M1, puromycin-sensitive aminopeptidase "	0	58.857	29	20	27	20	875	99.1	5.5	76.75	20	112535	110490	119954	74240.1	62492.1	77572.7	102499	111669	101458	121325	116274	86824.4	233547
FALSE	High	Master Protein	Solyc04g012120.2.1	genomic_reference:SL2.50ch04 gene_region:4428571-4430128 transcript_region:SL2.50ch04:4428571..4430128- go_terms:GO:0050815 functional_description:"14-3-3 protein beta/alpha-1 (AHRD V1 **-- 143B1_ONCMY); contains Interpro domain(s) IPR000308 14-3-3 protein "	0	104.998	65	17	72	5	255	28.8	4.81	227.79	17	700702	659871	633854	296406	355257	251684	643613	725126	614639	450037	352568	564235	481993
FALSE	High	Master Protein	Solyc04g010240.2.1	genomic_reference:SL2.50ch04 gene_region:3562006-3565042 transcript_region:SL2.50ch04:3562006..3565042- go_terms:GO:0003735 functional_description:"60S ribosomal protein L35 (AHRD V1 ***- D7M7V2_ARALY); contains Interpro domain(s) IPR001854 Ribosomal protein L29 "	0	8.096	28	4	8	4	123	14.3	10.81	14.1	4	121230	117241	104544	18114.5	41543.5	59400.8	125304	144480	145289	58699.8	57430.8	63984.3	258193
FALSE	High	Master Protein	Solyc01g109850.2.1	genomic_reference:SL2.50ch01 gene_region:88449072-88454711 transcript_region:SL2.50ch01:88449072..88454711- go_terms:GO:0004040,GO:0008836 functional_description:"Diaminopimelate decarboxylase (AHRD V1 **** D2DKE7_SOYBN); contains Interpro domain(s) IPR002986 Diaminopimelate decarboxylase "	0	27.859	24	9	10	9	480	52.8	7.15	29.61	9	59306.7	75706.8	35235.6	32409.8	41074.1	48123.3	49302.8	53170.8	57625.2	74455.8	63309.4	45834.1	138191
FALSE	High	Master Protein	Solyc11g068730.1.1	evidence_code:10F0H1E1IEG genomic_reference:SL2.50ch11 gene_region:50446387-50451004 transcript_region:SL2.50ch11:50446387..50451004- go_terms:GO:0016810,GO:0006807 functional_description:"Nitrilase 4A (AHRD V1 ***- Q5QGZ8_LUPAN); contains Interpro domain(s) IPR003010 Nitrilase/cyanide hydratase and apolipoprotein N-acyltransferase "	0	6.913	11	2	4	2	351	37.7	5.08	15.21	2	61424.3	61907.8	56575.9	29182.9	32118.4	13610.8	49845.1	31395.4	63718.7	40737.3	36682.1	35435.9	18521.1
FALSE	High	Master Protein	Solyc02g061840.2.1	genomic_reference:SL2.50ch02 gene_region:27933230-27938206 transcript_region:SL2.50ch02:27933230..27938206- go_terms:GO:0003676,GO:0000166 functional_description:"Nuclear SR-like RNA binding protein (AHRD V1 *--- A8JAT7_CHLRE); contains Interpro domain(s) IPR012677 Nucleotide-binding, alpha-beta plait "	0	15.621	20	4	9	2	222	25.9	11.19	33.17	4	73012.1	95847.5	91512.8	100223	62668.3	87561.2	74193.3	89164.9	72763.2	105061	165104	107104	60223.3
FALSE	High	Master Protein	Solyc09g092430.2.1	genomic_reference:SL2.50ch09 gene_region:66876196-66880227 transcript_region:SL2.50ch09:66876196..66880227+ go_terms:GO:0008430 functional_description:"Selenium binding protein (AHRD V1 **** Q93WS1_MEDSA); contains Interpro domain(s) IPR008826 Selenium-binding protein "	0	27.139	22	7	9	7	489	53.9	5.76	30.97	7	16312.7	20378.9	21213.1	26502.9	8528.81	25276	21815.4	15579.6	11166	23365.5	37578	29800.4	21650
FALSE	High	Master Protein	Solyc06g053400.2.1	genomic_reference:SL2.50ch06 gene_region:32654699-32664611 transcript_region:SL2.50ch06:32654699..32664611+ go_terms:GO:0003852 functional_description:"2-isopropylmalate synthase 1 (AHRD V1 **** Q30DX9_9BRAS); contains Interpro domain(s) IPR005671 Bacterial 2-isopropylmalate synthase "	0	48.643	32	12	25	8	612	66.5	6.8	61.6	12	95163.7	85183.5	105380	66915	75242.9	66313.4	71774.3	75776.6	76089.4	106708	105129	101722	182836
FALSE	High	Master Protein	Solyc05g009600.2.1	genomic_reference:SL2.50ch05 gene_region:3800023-3807291 transcript_region:SL2.50ch05:3800023..3807291+ go_terms:GO:0017018 functional_description:"Phosphatase 2A regulatory A subunit (AHRD V1 **** Q9S7C5_ORYSA); contains Interpro domain(s) IPR011989 Armadillo-like helical "	0	17.687	11	5	13	4	587	65.4	5.07	48.09	5	29673.5	43433.7	27486.6	24750.7	20747.1	15761.4	30535.4	26525.3	31605.3	41366.8	28479.8	22264	89592.1
FALSE	High	Master Protein	Solyc02g091100.2.1	genomic_reference:SL2.50ch02 gene_region:47093169-47096847 transcript_region:SL2.50ch02:47093169..47096847- go_terms:GO:0016830,GO:0030976 functional_description:"Oxalyl-CoA decarboxylase (AHRD V1 **-- D5PWM9_COREQ); contains Interpro domain(s) IPR012001 Thiamine pyrophosphate enzyme, N-terminal TPP binding region "	0	18.349	17	6	6	6	574	61.6	6.48	17.93	6	37766.1	32483.8	20554.4	48503.2	25815.4	15758.5	35122.9	32194.7	25714.6	57129.6	39666.4	38575.3	57448.3
FALSE	High	Master Protein	Solyc01g007330.2.1	genomic_reference:SL2.50ch01 gene_region:1851938-1853783 transcript_region:SL2.50ch01:1851938..1853783+ go_terms:GO:0015977,GO:0009536 functional_description:"Ribulose bisphosphate carboxylase large chain (AHRD V1 ***- RBL_SOLLC); contains Interpro domain(s) IPR000685 Ribulose bisphosphate carboxylase, large subunit, C-terminal "	0	45.867	28	12	26	12	477	52.9	7.02	72.93	12	71773.9	96046.3	75125.4	133713	213029	168623	559490	130230	129476	246630	268415	259193	604274
FALSE	High	Master Protein	Solyc11g005620.1.1	evidence_code:10F0H1E1IEG genomic_reference:SL2.50ch11 gene_region:480207-481250 transcript_region:SL2.50ch11:480207..481250+ go_terms:GO:0008652,GO:0006561,GO:0005737 functional_description:"Acetylglutamate kinase-like protein (AHRD V1 ***- Q949B4_ORYSA); contains Interpro domain(s) IPR011148 N-acetylglutamate kinase "	0	9.847	20	4	4	4	347	36.2	8.78	12.5	4	16816.3	21095.1	9910.79	20694.7	12544.7	7412.27	11849.2	10976.1	16061.1	21691.1	19547.4	19823	25526.4
FALSE	High	Master Protein	Solyc12g098980.1.1	evidence_code:10F1H1E1IEG genomic_reference:SL2.50ch12 gene_region:64649552-64653076 transcript_region:SL2.50ch12:64649552..64653076- go_terms:GO:0006468 functional_description:"Receptor-like kinase (AHRD V1 ***- A7VM24_MARPO); contains Interpro domain(s) IPR017442 Serine/threonine protein kinase-related "	0	9.245	14	4	4	3	354	38.5	7.53	9.38	4	5754.62	6855.89	6305.26	13633.5	8200.61	8883.97	3642.28	8146.5	4678.84	19822.5	9395.54	16824	17772.3
FALSE	High	Master Protein	Solyc02g021650.2.1	genomic_reference:SL2.50ch02 gene_region:14069797-14090192 transcript_region:SL2.50ch02:14069797..14090192- go_terms:GO:0005515,GO:0003684 functional_description:"DNA damage-binding protein 1 (AHRD V1 **** C0H989_SALSA); contains Interpro domain(s) IPR004871 Cleavage and polyadenylation specificity factor, A subunit, C-terminal "	0	38.226	15	14	17	14	1095	122.2	5.26	41.02	14	107789	130260	103027	55534.4	61929.9	47909.3	115531	123022	124813	104298	76006.7	67256.9	206189
FALSE	High	Master Protein	Solyc01g081610.2.1	genomic_reference:SL2.50ch01 gene_region:73313897-73316705 transcript_region:SL2.50ch01:73313897..73316705- go_terms:GO:0016231 functional_description:"Beta-hexosaminidase 1 (AHRD V1 **** D3TI69_SOLLC); contains Interpro domain(s) IPR015883 Glycoside hydrolase, family 20, catalytic core "	0	15.573	10	4	5	4	575	64	5.92	16.16	4	24752	33055.6	15746.3	23128.6	18484.2	14715.9	32279.3	30324.4	31079.7	29425.2	30333.3	24547.5	22843.9
FALSE	High	Master Protein	Solyc02g072420.1.1	evidence_code:10F0H0E0IEG genomic_reference:SL2.50ch02 gene_region:36208036-36209172 transcript_region:SL2.50ch02:36208036..36209172+ functional_description:"F-box family protein (AHRD V1 ***- B9GTQ9_POPTR); contains Interpro domain(s) IPR017451 F-box associated type 1 "	0	7.293	6	2	3	2	378	43.6	8.97	9.31	2	3799.22	7250.71	7757.89	2969.57	1802.07	4275.1	2820.03	2036.24	4048.27	5674.27	3546.72	4302.77	37151.3
FALSE	High	Master Protein	Solyc12g005330.1.1	evidence_code:10F1H1E1IEG genomic_reference:SL2.50ch12 gene_region:208843-210348 transcript_region:SL2.50ch12:208843..210348+ go_terms:GO:0005840 functional_description:"50S ribosomal protein L2 (AHRD V1 ***- RL2_EDWI9); contains Interpro domain(s) IPR002171 Ribosomal protein L2 "	0	31.791	45	9	18	2	260	28.2	10.81	51.87	9	36463	44227.5	40352	12803.2	26502	23767	47002.6	42918.9	37957.6	37577.9	29629.6	27075.7	139584
FALSE	High	Master Protein	Solyc03g121710.2.1	genomic_reference:SL2.50ch03 gene_region:63844015-63848152 transcript_region:SL2.50ch03:63844015..63848152+ go_terms:GO:0043047 functional_description:"RNA-binding motif, single-stranded-interacting protein 1 (AHRD V1 *--* RBMS1_HUMAN); contains Interpro domain(s) IPR000504 RNA recognition motif, RNP-1 "	0	38.421	38	8	18	8	269	29.4	5.69	59.29	8	113289	119771	133669	111466	83185.7	95134.3	138196	144878	138849	134278	148393	150435	65867.5
FALSE	High	Master Protein	Solyc06g075270.2.1	genomic_reference:SL2.50ch06 gene_region:43100373-43102338 transcript_region:SL2.50ch06:43100373..43102338- go_terms:GO:0045735 functional_description:"Convicilin (Fragment) (AHRD V1 **-- B0BCK6_9FABA); contains Interpro domain(s) IPR011051 Cupin, RmlC-type "	0	10.528	12	4	4	3	459	51.9	8.62	10.07	4	2989.94	9132.15	3079.02	436.337	10230.1	3860.94	12252.9	7870.99	3018.38	7893.04	7536.21	6272.86	25055.4
FALSE	High	Master Protein	Solyc03g083430.2.1	genomic_reference:SL2.50ch03 gene_region:46843789-46852108 transcript_region:SL2.50ch03:46843789..46852108- go_terms:GO:0005515 functional_description:"Splicing factor 3a subunit 3 (AHRD V1 ***- D8TLN4_VOLCA); contains Interpro domain(s) IPR000690 Zinc finger, C2H2-type matrin "	0	37.983	32	12	15	12	509	59.7	5.19	49.42	12	45319.6	41305.7	33786.8	22177.2	18987.3	14738.4	48353.9	47998.9	32650	31667.4	27514.7	24266.4	57389.5
FALSE	High	Master Protein	Solyc04g082880.2.1	genomic_reference:SL2.50ch04 gene_region:63978067-63983995 transcript_region:SL2.50ch04:63978067..63983995- go_terms:GO:0005515 functional_description:"Diphosphate--fructose-6-phosphate 1-phosphotransferase (AHRD V1 ***- C8PT93_9SPIO); contains Interpro domain(s) IPR011183 Pyrophosphate-dependent phosphofructokinase PfpB "	0	31.303	19	8	16	2	616	67.3	7.21	54.39	8	8649.57	8031.22	5777.39	8064.97	5947.18	10182.8	9158.4	7763.66	6673.74	11837.9	13437.6	10819.8	27038.4
FALSE	High	Master Protein	Solyc06g008940.2.1	genomic_reference:SL2.50ch06 gene_region:2866762-2874822 transcript_region:SL2.50ch06:2866762..2874822+ go_terms:GO:0003746 functional_description:"Elongation factor Tu (AHRD V1 **** B9SFP0_RICCO); contains Interpro domain(s) IPR004541 Translation elongation factor EFTu/EF1A, bacterial and organelle "	0	73.696	51	18	41	6	451	49.1	6.76	145.69	18	73694.3	65280.8	40624.8	65712.5	62651.3	34835.4	84330.5	73889.6	68581.1	75130.7	89600.7	78726.9	96004.6
FALSE	High	Master Protein	Solyc03g031460.1.1	evidence_code:10F0H1E1IEG genomic_reference:SL2.50ch03 gene_region:8282974-8284113 transcript_region:SL2.50ch03:8282974..8284113+ functional_description:"Pentatricopeptide repeat-containing protein (AHRD V1 ***- D7KN35_ARALY); contains Interpro domain(s) IPR002885 Pentatricopeptide repeat "	0	9.556	10	4	4	4	379	43.2	9.25	10.12	4	8528.61	10340.1	10453.1	5256.35	4244.1	4595.63	6749.84	4630.22	6194.17	6094.28	7805.48	7043.3	42006.4
FALSE	High	Master Protein	Solyc09g065190.1.1	evidence_code:10F0H1E1IEG genomic_reference:SL2.50ch09 gene_region:58708850-58710454 transcript_region:SL2.50ch09:58708850..58710454- go_terms:GO:0005515,GO:0005098 functional_description:"Ran GTPase-activating protein 1 (AHRD V1 **-* A7M8K3_SOLTU); contains Interpro domain(s) IPR003590 Leucine-rich repeat, ribonuclease inhibitor subtype "	0	23.874	20	7	10	7	534	58	4.69	35.08	7	93684.4	85245.1	78465.4	92982.1	86537.7	67839	115932	106845	114691	125118	120482	121783	120749
FALSE	High	Master Protein	Solyc06g049080.2.1	genomic_reference:SL2.50ch06 gene_region:28852597-28855492 transcript_region:SL2.50ch06:28852597..28855492+ go_terms:GO:0004784 functional_description:"Superoxide dismutase (AHRD V1 **** A5BR41_VITVI); contains Interpro domain(s) IPR001189 Manganese/iron superoxide dismutase "	0	12.369	32	4	5	4	228	25.3	7.68	12.89	4	86879.8	77980.1	74637	45551.9	50695.1	48313	67283.3	74093	90815.1	71884	61583	81013.4	56343.8
FALSE	High	Master Protein	Solyc04g080440.2.1	genomic_reference:SL2.50ch04 gene_region:62208525-62213336 transcript_region:SL2.50ch04:62208525..62213336- go_terms:GO:0005737 functional_description:"Maf-like protein CV_0124 (AHRD V1 ***- B6TNZ3_MAIZE); contains Interpro domain(s) IPR003697 Maf-like protein "	0	24.844	47	6	11	6	204	22.4	5.22	25.94	6	169858	175764	168177	161889	129328	94426.2	237049	274007	247292	167501	205310	197815	94044.1
FALSE	High	Master Protein	Solyc09g009260.2.1	genomic_reference:SL2.50ch09 gene_region:2643600-2645801 transcript_region:SL2.50ch09:2643600..2645801- go_terms:GO:0005507 functional_description:"Fructose-bisphosphate aldolase (AHRD V1 ***- Q2PYX3_SOLTU); contains Interpro domain(s) IPR000741 Fructose-bisphosphate aldolase, class-I "	0	80.823	65	18	46	10	358	38.7	7.59	156.7	18	647251	594784	552919	557627	831928	562005	417759	451216	495422	946892	903599	1.03635e+06	1.55706e+06
FALSE	High	Master Protein	Solyc01g098880.2.1	genomic_reference:SL2.50ch01 gene_region:81019466-81025335 transcript_region:SL2.50ch01:81019466..81025335+ go_terms:GO:0005737,GO:0000166 functional_description:"Seryl-tRNA synthetase (AHRD V1 ***- D7M641_ARALY); contains Interpro domain(s) IPR002317 Seryl-tRNA synthetase, class IIa "	0	35.488	25	9	20	9	447	50.9	6.64	70.55	9	244878	269232	207902	174313	166305	126006	277735	258845	284699	244040	211617	233513	187385
FALSE	High	Master Protein	Solyc11g065490.1.1	evidence_code:10F0H1E1IEG genomic_reference:SL2.50ch11 gene_region:48011022-48019767 transcript_region:SL2.50ch11:48011022..48019767- functional_description:"Homology to unknown gene (Fragment) (AHRD V1 *-*- Q015C3_OSTTA)"	0	7.953	7	3	5	3	413	43.8	8.72	8.29	3	8647.49	10133.6	5082.7	1907.96	6334.77	10038.1	7878.57	5548.52	8301.77	15446.8	8143.21	3378.34	42354.4
FALSE	High	Master Protein	Solyc03g005680.2.1	genomic_reference:SL2.50ch03 gene_region:484676-488663 transcript_region:SL2.50ch03:484676..488663- go_terms:GO:0008266 functional_description:"RNA-binding protein-like (AHRD V1 *--* Q8L779_ARATH); contains Interpro domain(s) IPR012677 Nucleotide-binding, alpha-beta plait "	0	47.387	26	7	24	6	427	43.5	6.25	93.12	7	299551	247648	217849	226203	204191	193356	350341	376354	394018	319495	299678	300735	170196
FALSE	High	Master Protein	Solyc01g109300.2.1	genomic_reference:SL2.50ch01 gene_region:88049244-88054027 transcript_region:SL2.50ch01:88049244..88054027+ go_terms:GO:0055114 functional_description:"4-hydroxy-3-methylbut-2-enyl diphosphate reductase (AHRD V1 ***- A2TGW4_9LAMI); contains Interpro domain(s) IPR003451 LytB protein "	0	21.091	24	10	12	10	461	51.9	5.53	20.65	10	30609.3	39219.4	39411.5	55558.4	52492.7	37776.7	26789.5	18651.3	32819.5	71394.2	80882.6	62719.4	31083.3
FALSE	High	Master Protein	Solyc02g089230.2.1	genomic_reference:SL2.50ch02 gene_region:45678308-45681002 transcript_region:SL2.50ch02:45678308..45681002+ go_terms:GO:0003824 functional_description:"DSBA oxidoreductase family protein (AHRD V1 ***- D7MJT4_ARALY); contains Interpro domain(s) IPR001853 DSBA oxidoreductase "	0	8.053	12	2	3	2	235	26.5	8.51	10.58	2	11549.9	10328.4	7480.73	15217.7	9602.55	3827.36	5294.56	8825.48	11038.8	13488.3	12757.8	15983.7	10695.8
FALSE	High	Master Protein	Solyc08g082700.2.1	genomic_reference:SL2.50ch08 gene_region:62568517-62573377 transcript_region:SL2.50ch08:62568517..62573377+ go_terms:GO:0005515,GO:0004175 functional_description:"26S proteasome non-ATPase regulatory subunit 8 (AHRD V1 ***- B4FCY9_MAIZE); contains Interpro domain(s) IPR006746 26S proteasome non-ATPase regulatory subunit Rpn12 "	0	19.784	39	8	10	8	267	30.7	5.31	31.19	8	83560	82738.9	67450.9	52664.7	52010.8	50143.2	108741	86570.1	92061.5	83599.5	66563.4	77894.1	103078
FALSE	High	Master Protein	Solyc06g009970.2.1	genomic_reference:SL2.50ch06 gene_region:4379727-4382219 transcript_region:SL2.50ch06:4379727..4382219+ go_terms:GO:0051015 functional_description:"Elongation factor 1-alpha (AHRD V1 ***- Q8H9C0_SOLTU); contains Interpro domain(s) IPR004539 Translation elongation factor EF1A, eukaryotic and archaeal IPR000795 Protein synthesis factor, GTP-binding "	0	88.958	49	18	83	5	448	49.3	9.11	214.34	18	3.51791e+06	3.05516e+06	2.7905e+06	1.05382e+06	1.88814e+06	1.36296e+06	2.68591e+06	2.67978e+06	3.11246e+06	2.06773e+06	2.21103e+06	2.04961e+06	7.49021e+06
FALSE	High	Master Protein	Solyc02g063090.2.1	genomic_reference:SL2.50ch02 gene_region:29734340-29741232 transcript_region:SL2.50ch02:29734340..29741232+ go_terms:GO:0051082 functional_description:"T-complex protein 1 subunit zeta (AHRD V1 ***- B6T8Q5_MAIZE); contains Interpro domain(s) IPR012722 T-complex protein 1, zeta subunit "	0	62.347	42	16	30	4	535	58.8	6.76	86.02	16	85375.8	72090.2	99232.1	61363.8	37952.4	57670.6	94564.8	74951.6	106584	97926.6	67491.3	65352.5	237183
FALSE	High	Master Protein	Solyc08g075390.2.1	genomic_reference:SL2.50ch08 gene_region:56687214-56708030 transcript_region:SL2.50ch08:56687214..56708030- go_terms:GO:0005515 functional_description:"Isopentenyl-diphosphate delta-isomerase family protein (AHRD V1 *--- B1KWZ7_CLOBM); contains Interpro domain(s) IPR000086 NUDIX hydrolase domain "	0	57.888	32	20	29	20	783	88.5	5.15	77.24	20	311284	322370	296889	287031	268511	258680	322675	346832	350138	416699	390336	388984	304983
FALSE	High	Master Protein	Solyc04g010030.1.1	evidence_code:10F0H0E0IEG genomic_reference:SL2.50ch04 gene_region:3339704-3344083 transcript_region:SL2.50ch04:3339704..3344083- functional_description:"Thioredoxin-like protein 1 (AHRD V1 *-*- B6SHZ5_MAIZE); contains Interpro domain(s) IPR015467 Thioredoxin, core "	0	13.188	15	5	6	5	586	66	5.36	18.92	5	34659.5	36382.6	30063.3	40255.6	35811.6	32324.1	34588.8	25924.7	36783.1	66927.4	47630.2	44315.2	76038.8
FALSE	High	Master Protein	Solyc10g078750.1.1	evidence_code:10F0H1E1IEG genomic_reference:SL2.50ch10 gene_region:59800183-59803268 transcript_region:SL2.50ch10:59800183..59803268+ go_terms:GO:0003723,GO:0008270 functional_description:"Zinc finger CCCH domain-containing protein 14 (AHRD V1 ***- C3H14_ORYSJ); contains Interpro domain(s) IPR018111 K Homology, type 1, subgroup "	0	5.361	10	2	2	2	293	30.5	9.17	5	2	4932.83	3987.31	6387.16	7136.49	7689.77	6583.21	6281.77	9147.6	12013.4	13772.9	7224.35	10381.5	21647.3
FALSE	High	Master Protein	Solyc03g119430.2.1	genomic_reference:SL2.50ch03 gene_region:62095946-62099039 transcript_region:SL2.50ch03:62095946..62099039- go_terms:GO:0003676,GO:0008270,GO:0000166 functional_description:"RNA-binding protein (AHRD V1 *--- Q9Y6G0_HUMAN); contains Interpro domain(s) IPR000504 RNA recognition motif, RNP-1 "	0	7.15	11	4	4	4	378	44.5	9.28	9.38	4	11478.3	9698.02	7344.49	2891.56	6195.09	9615.18	12184.1	6299.09	6073.62	7903.25	10698.9	8798.4	8623.68
FALSE	High	Master Protein	Solyc05g055170.2.1	genomic_reference:SL2.50ch05 gene_region:64073846-64078030 transcript_region:SL2.50ch05:64073846..64078030- go_terms:GO:0015031 functional_description:"Charged multivesicular body protein 5 (AHRD V1 **-- B6TYU1_MAIZE); contains Interpro domain(s) IPR005024 Snf7 "	0	14.994	29	5	6	5	234	26.1	4.84	16.7	5	38750	38505.4	48626.4	19929.9	13194.2	15842.9	44835.7	52405.1	48054.3	20347.7	28615.4	22671.8	8229.69
FALSE	High	Master Protein	Solyc06g060290.2.1	genomic_reference:SL2.50ch06 gene_region:34649921-34655100 transcript_region:SL2.50ch06:34649921..34655100- go_terms:GO:0003756,GO:0005515 functional_description:"Protein disulfide isomerase (AHRD V1 **** B1Q2X4_SOYBN); contains Interpro domain(s) IPR005792 Protein disulphide isomerase "	0	167.256	58	25	126	24	438	49.2	5.08	402.48	25	4.44976e+06	4.37486e+06	3.64182e+06	2.63893e+06	3.33894e+06	2.74029e+06	4.18636e+06	4.81642e+06	4.56822e+06	4.08989e+06	4.59114e+06	4.06388e+06	2.08285e+06
FALSE	High	Master Protein	Solyc12g062290.1.1	evidence_code:10F0H1E1IEG genomic_reference:SL2.50ch12 gene_region:49709104-49714242 transcript_region:SL2.50ch12:49709104..49714242- go_terms:GO:0004252 functional_description:"Serine protease (AHRD V1 **** D8UJN6_VOLCA); contains Interpro domain(s) IPR015724 Serine endopeptidase DegP2 "	0	11.003	13	4	6	4	504	55.2	6.84	21.63	4	13703.5	18622.8	15040.7	13836.2	16254.3	7879.8	11890	17624.5	9671.58	25052.3	20616.2	9812.02	98238.5
FALSE	High	Master Protein	Solyc02g085420.2.1	genomic_reference:SL2.50ch02 gene_region:42904687-42910671 transcript_region:SL2.50ch02:42904687..42910671- go_terms:GO:0003676,GO:0000166 functional_description:"U1 small nuclear ribonucleoprotein (AHRD V1 *-*- A8J8G5_CHLRE); contains Interpro domain(s) IPR012677 Nucleotide-binding, alpha-beta plait "	0	31.194	17	7	13	7	478	56.9	8.84	43.01	7	48487.3	54764	58072.7	19161.1	34806.1	20362.4	41195	40270	50567.6	32802.6	36730.1	39002.8	36978.2
FALSE	High	Master Protein	Solyc06g050980.2.1	genomic_reference:SL2.50ch06 gene_region:30550363-30552503 transcript_region:SL2.50ch06:30550363..30552503+ go_terms:GO:0008198,GO:0042802 functional_description:"Ferritin (AHRD V1 ***- Q308A9_SOLTU); contains Interpro domain(s) IPR001519 Ferritin, N-terminal "	0	79.841	59	12	59	9	251	28.2	6.16	197.46	12	1.02642e+06	948050	810879	706542	371862	330574	1.34728e+06	1.27254e+06	1.62322e+06	792568	507570	755862	219147
FALSE	High	Master Protein	Solyc11g062130.1.1	evidence_code:10F0H1E1IEG genomic_reference:SL2.50ch11 gene_region:46084210-46085851 transcript_region:SL2.50ch11:46084210..46085851+ go_terms:GO:0016020,GO:0005743 functional_description:"Mitochondrial ADP/ATP carrier proteins (AHRD V1 ***- Q2UU95_ASPOR); contains Interpro domain(s) IPR002113 Adenine nucleotide translocator 1 "	0	42.914	33	12	47	6	386	42	9.8	117.65	12	171437	268893	189185	150309	167961	120429	284186	176438	237481	291695	232232	115708	2.21602e+06
FALSE	High	Master Protein	Solyc06g084000.2.1	genomic_reference:SL2.50ch06 gene_region:45560228-45563126 transcript_region:SL2.50ch06:45560228..45563126- go_terms:GO:0003723 functional_description:"Heterogeneous nuclear ribonucleoprotein K (AHRD V1 *--- B5X1A5_SALSA); contains Interpro domain(s) IPR018111 K Homology, type 1, subgroup "	0	18.702	29	4	7	4	237	25.1	7.77	23.1	4	11030.9	13447.6	12239.3	21327.4	14619	13825	12881.3	14438.1	16502.3	26516	23089.1	22959.2	14805.2
FALSE	High	Master Protein	Solyc11g066460.1.1	evidence_code:10F0H0E0IEG genomic_reference:SL2.50ch11 gene_region:49295188-49295838 transcript_region:SL2.50ch11:49295188..49295838+ functional_description:"Unknown Protein (AHRD V1)"	0	8.032	22	4	5	4	216	24.8	9.2	12.06	4	22447.3	28625.8	25428.4	17265	11759.9	3990.11	34777.1	21822.5	25607.4	20422.4	16839.8	10838.2	22663.5
FALSE	High	Master Protein	Solyc05g009160.2.1	genomic_reference:SL2.50ch05 gene_region:3288278-3295690 transcript_region:SL2.50ch05:3288278..3295690+ go_terms:GO:0008092 functional_description:"Chaperone protein dnaJ 15 (AHRD V1 ***- B4FR07_MAIZE); contains Interpro domain(s) IPR003095 Heat shock protein DnaJ "	0.001	4.416	5	2	2	2	413	45.7	6.33	4.93	2	6436.36	2454.23	7070.22	5080.87	5963.25	4198.48	4073.72	4466.86	3798.14	6874.83	7802.45	7509.5	8806.73
FALSE	High	Master Protein	Solyc12g019310.1.1	evidence_code:10F0H1E1IEG genomic_reference:SL2.50ch12 gene_region:9942632-9953856 transcript_region:SL2.50ch12:9942632..9953856- go_terms:GO:0003984,GO:0030234 functional_description:"Acetolactate synthase small subunit (AHRD V1 **** Q9SMC2_NICPL); contains Interpro domain(s) IPR004789 Acetolactate synthase, small subunit "	0	23.041	21	5	8	4	415	45.3	7.2	27.59	5	16360.9	17036.3	14067.8	10865.3	7279.22	12463.5	15387.9	16401.9	15808.1	17311.2	13727.6	13491.4	37487.4
FALSE	High	Master Protein	Solyc03g071560.2.1	genomic_reference:SL2.50ch03 gene_region:41147503-41156677 transcript_region:SL2.50ch03:41147503..41156677+ go_terms:GO:0008143,GO:0003730 functional_description:"RNA-binding protein-like (AHRD V1 *-** Q8RWN5_ARATH); contains Interpro domain(s) IPR015465 RNA recognition motif, glycine rich protein "	0	6.016	12	3	3	3	314	34.8	8.4	6.34	3	38713.7	52187.3	36180.8	19446	37245.9	17978.4	39482.3	36366.8	32134.6	38427.9	36648.1	33510.6	26844.1
FALSE	High	Master Protein	Solyc11g072690.1.1	evidence_code:10F1H1E1IEG genomic_reference:SL2.50ch11 gene_region:52977765-52982804 transcript_region:SL2.50ch11:52977765..52982804+ go_terms:GO:0008152,GO:0009058,GO:0005737 functional_description:"2-dehydro-3-deoxyphosphooctonate aldolase (AHRD V1 ***- B4F7V1_MAIZE); contains Interpro domain(s) IPR006269 3-deoxy-8-phosphooctulonate synthase "	0.001	4.175	8	2	2	2	290	31.7	7.37	2.32	2	24198.7	28081.5	27191.2	15977.8	32844.9	14760.5	27446.9	20131.1	24272.4	35756.1	27377.9	29318.7	84885.5
FALSE	High	Master Protein	Solyc07g055860.2.1	genomic_reference:SL2.50ch07 gene_region:61097390-61107260 transcript_region:SL2.50ch07:61097390..61107260- go_terms:GO:0004722,GO:0019904 functional_description:"Serine/threonine-protein phosphatase 5 (AHRD V1 **** B6TKH0_MAIZE); contains Interpro domain(s) IPR011236 Protein phosphatase 5 "	0	20.942	17	6	7	6	532	59.5	6.29	21.57	6	19274.9	23481.7	22681.3	17100.3	23379	14426.4	23056.3	18527.5	15675.2	27491.1	27931.9	24373.8	45286.3
FALSE	High	Master Protein	Solyc11g005330.1.1	evidence_code:10F1H1E1IEG genomic_reference:SL2.50ch11 gene_region:263971-265417 transcript_region:SL2.50ch11:263971..265417- go_terms:GO:0005515,GO:0005524 functional_description:"Actin (AHRD V1 ***- Q7XZK0_GOSHI); contains Interpro domain(s) IPR004000 Actin/actin-like "	0	94.193	51	14	55	3	377	41.8	5.49	190.44	14	883848	996323	774474	550571	706873	526274	1.06723e+06	956983	1.0065e+06	964604	872176	753836	1.5423e+06
FALSE	High	Master Protein	Solyc01g104510.2.1	genomic_reference:SL2.50ch01 gene_region:84733582-84738514 transcript_region:SL2.50ch01:84733582..84738514- go_terms:GO:0042393 functional_description:"Histone-binding protein RBBP7 (AHRD V1 **-* B5X3G4_SALSA); contains Interpro domain(s) IPR020472 G-protein beta WD-40 repeat, region "	0	10.19	12	3	4	3	424	48.3	4.87	12.27	3	24743.9	20235	22079.4	30906.3	23359	23038.1	20673.7	27794.4	26813.8	40172.4	37043.5	35018.8	21736.4
FALSE	High	Master Protein	Solyc11g040050.1.1	evidence_code:10F0H1E0IEG genomic_reference:SL2.50ch11 gene_region:28386181-28389979 transcript_region:SL2.50ch11:28386181..28389979- go_terms:GO:0003723 functional_description:"RNA binding protein (AHRD V1 *--* B8C201_THAPS); contains Interpro domain(s) IPR012677 Nucleotide-binding, alpha-beta plait "	0	9.91	7	2	3	2	389	43	8.34	9.28	2	11063.8	8761.16	10473.4	5414.13	5818.52	6630.49	3902.63	6917.7	8441.01	9820.52	12087.3	3997.35	2762.85
FALSE	High	Master Protein	Solyc02g062340.2.1	genomic_reference:SL2.50ch02 gene_region:28530062-28532470 transcript_region:SL2.50ch02:28530062..28532470- go_terms:GO:0005507 functional_description:"Fructose-bisphosphate aldolase (AHRD V1 ***- Q9SXX4_NICPA); contains Interpro domain(s) IPR000741 Fructose-bisphosphate aldolase, class-I "	0	27.03	26	7	11	4	395	42.6	6.4	35.95	7	64658.4	63508.7	67523.2	62423.6	51129	43295.3	65199.9	93996.5	68036.2	73656.3	79320.8	74483.9	204140
FALSE	High	Master Protein	Solyc06g074980.2.1	genomic_reference:SL2.50ch06 gene_region:42868689-42875665 transcript_region:SL2.50ch06:42868689..42875665+ go_terms:GO:0016787,GO:0005524,GO:0017111,GO:0005488 functional_description:"26S protease regulatory subunit 6B homolog (AHRD V1 *--- PRS6B_ARATH); contains Interpro domain(s) IPR005938 ATPase, AAA-type, CDC48 "	0	131.788	43	27	60	5	805	89.4	5.24	208.28	27	371805	412435	362021	372004	414353	336415	392648	377918	369420	574370	526657	527114	781618
FALSE	High	Master Protein	Solyc03g097680.2.1	genomic_reference:SL2.50ch03 gene_region:53455935-53462816 transcript_region:SL2.50ch03:53455935..53462816+ go_terms:GO:0004739 functional_description:"Pyruvate dehydrogenase E1 component subunit beta (AHRD V1 **-* B6T6H3_MAIZE); contains Interpro domain(s) IPR005475 Transketolase, central region "	0	33.416	27	8	20	3	369	39.5	6.01	47.52	8	25409.8	25238.2	25086.7	24840.1	21368	28712.3	26838.8	21777.8	30596.3	38133.1	38150.9	32114.3	33029.4
FALSE	High	Master Protein	Solyc01g096580.2.1	genomic_reference:SL2.50ch01 gene_region:79412855-79415018 transcript_region:SL2.50ch01:79412855..79415018- go_terms:GO:0005840,GO:0015935 functional_description:"30S ribosomal protein S10 (AHRD V1 ***- RS10_CAMFF); contains Interpro domain(s) IPR005729 Ribosomal protein S10, eukaryotic/archaeal "	0	9.429	26	3	5	3	117	13.1	9.67	11.63	3	87378.6	180249	80756.2	289960	14455.6	12171.4	158444	75825.9	66670.3	365383	73823.2	18029.3	221679
FALSE	High	Master Protein	Solyc10g080710.1.1	evidence_code:10F1H1E1IEG genomic_reference:SL2.50ch10 gene_region:61247846-61251817 transcript_region:SL2.50ch10:61247846..61251817- go_terms:GO:0005515,GO:0004816 functional_description:"Asparaginyl-tRNA synthetase 2 (AHRD V1 **** D7L6K3_ARALY); contains Interpro domain(s) IPR004522 Asparaginyl-tRNA synthetase, class IIb "	0	28.987	19	10	14	10	580	64.6	6.23	33.9	10	55293.1	60730.8	47805.1	13218.7	26265.1	66206.5	47101	61274.9	39863.2	53117.5	57580.5	41912.2	207000
FALSE	High	Master Protein	Solyc07g051850.2.1	genomic_reference:SL2.50ch07 gene_region:57713505-57718748 transcript_region:SL2.50ch07:57713505..57718748+ go_terms:GO:0004190 functional_description:"Aspartic proteinase (AHRD V1 **-* Q96383_CENCA); contains Interpro domain(s) IPR001461 Peptidase A1 "	0	49.336	32	12	27	11	508	55.1	6.01	86.31	12	230845	203906	171625	270656	275582	221658	174405	196486	227832	405317	333302	370091	379189
FALSE	High	Master Protein	Solyc06g053350.2.1	genomic_reference:SL2.50ch06 gene_region:32588534-32595646 transcript_region:SL2.50ch06:32588534..32595646+ go_terms:GO:0003677 functional_description:"BZIP transcription factor family protein (AHRD V1 *-*- D7LF63_ARALY); contains Interpro domain(s) IPR011700 Basic leucine zipper "	0	6.167	5	2	2	2	434	47.5	6.43	5.2	2	46688.4	39504.4	44075.7	21423.5	29640.3	36636.1	41652.9	51225.8	47705	45663.5	43445.8	37473.1	22186.8
FALSE	High	Master Protein	Solyc07g006260.2.1	genomic_reference:SL2.50ch07 gene_region:1058260-1060637 transcript_region:SL2.50ch07:1058260..1060637+ functional_description:"Myosin-like protein (AHRD V1 **-- Q9C717_ARATH)"	0	8.17	13	4	5	4	311	34.8	6.7	9.5	4	37266.5	33486	27507.5	28577.5	19478.3	16031.2	39945.6	49155.9	56555.8	34658	25106.8	32405.8	4350.44
FALSE	High	Master Protein	Solyc01g079250.2.1	genomic_reference:SL2.50ch01 gene_region:70850920-70856753 transcript_region:SL2.50ch01:70850920..70856753- go_terms:GO:0004004 functional_description:"mRNA splicing factor ATP-dependent RNA helicase (AHRD V1 **** Q2UED4_ASPOR); contains Interpro domain(s) IPR014001 DEAD-like helicase, N-terminal "	0	16.068	11	5	7	5	723	82.2	7.5	18.38	5	22940.1	26998.4	9462.2	7385.5	21872.3	4554.13	16355.8	21519.6	20134.9	16125.8	19454.6	13021.5	58092.1
FALSE	High	Master Protein	Solyc11g072190.1.1	evidence_code:10F1H1E1IEG genomic_reference:SL2.50ch11 gene_region:52501034-52504379 transcript_region:SL2.50ch11:52501034..52504379- go_terms:GO:0005853 functional_description:"Elongation factor beta-1 (AHRD V1 ***- A2YPM1_ORYSI); contains Interpro domain(s) IPR014038 Translation elongation factor EF1B, beta and delta chains, guanine nucleotide exchange "	0	101.221	72	14	60	12	227	24.5	4.77	220.4	14	1.8541e+06	1.75359e+06	1.65769e+06	1.77156e+06	1.62502e+06	1.52879e+06	3.09256e+06	3.18111e+06	3.20977e+06	2.17819e+06	1.9197e+06	2.98121e+06	528533
FALSE	High	Master Protein	Solyc06g062690.2.1	genomic_reference:SL2.50ch06 gene_region:35958537-35962580 transcript_region:SL2.50ch06:35958537..35962580- go_terms:GO:0003677 functional_description:"Nucleosome assembly protein 1-like protein 4 (AHRD V1 ***- Q70Z16_TOBAC); contains Interpro domain(s) IPR002164 Nucleosome assembly protein (NAP) "	0	138.624	57	15	77	14	349	39.8	4.45	304.16	15	1.65281e+06	1.27597e+06	1.32112e+06	1.51051e+06	1.37176e+06	1.21229e+06	1.7396e+06	1.71538e+06	1.82841e+06	1.88599e+06	1.75752e+06	2.23506e+06	500196
FALSE	High	Master Protein	Solyc03g118390.2.1	genomic_reference:SL2.50ch03 gene_region:61331348-61340606 transcript_region:SL2.50ch03:61331348..61340606- functional_description:"Chromosome 14 contig 1 DNA sequence (AHRD V1 *-*- Q00WF1_OSTTA)"	0	9.679	7	3	4	3	567	63.1	5.69	11.77	3	25499.3	19057	17167.1	16434.7	16888.7	13901.2	12089.2	19151.7	14573	18149.4	27243.3	22389.6	16388.1
FALSE	High	Master Protein	Solyc04g081570.2.1	genomic_reference:SL2.50ch04 gene_region:63110553-63116088 transcript_region:SL2.50ch04:63110553..63116088- go_terms:GO:0042623,GO:0050750 functional_description:"Chaperone protein htpG (AHRD V1 **-- HTPG_MYCA1); contains Interpro domain(s) IPR015566 Molecular chaperone, heat shock protein, endoplasmin "	0	225.999	58	45	142	43	812	93.3	5	444.69	45	2.61187e+06	2.58002e+06	2.1769e+06	1.0006e+06	1.09706e+06	840671	1.70347e+06	1.8961e+06	1.83465e+06	1.41997e+06	1.3438e+06	1.45182e+06	3.237e+06
FALSE	High	Master Protein	Solyc04g074090.2.1	genomic_reference:SL2.50ch04 gene_region:57694657-57705371 transcript_region:SL2.50ch04:57694657..57705371- go_terms:GO:0005488 functional_description:"Nucleolar complex protein 3 homolog (AHRD V1 ***- NOC3L_DANRE); contains Interpro domain(s) IPR005612 CCAAT-binding factor "	0	13.262	7	4	5	4	892	100.4	8.79	12.97	4	17953.6	14915.3	10130.8	3068.82	11317.9	12706.2	21063.6	19315.6	17218.3	13390.5	13173.9	12285.2	14640.8
FALSE	High	Master Protein	Solyc12g010860.1.1	evidence_code:10F1H1E1IEG genomic_reference:SL2.50ch12 gene_region:3781557-3784182 transcript_region:SL2.50ch12:3781557..3784182- go_terms:GO:0019904 functional_description:"14-3-3 protein beta/alpha (AHRD V1 **-- 1433B_XENTR); contains Interpro domain(s) IPR000308 14-3-3 protein "	0	36.46	41	9	28	5	261	29.5	4.7	87.57	9	77511.3	76610.2	55584.7	61992.5	47909.3	8178.46	86281.6	89489.7	89472.5	44348.5	70455	54515.6	63775.5
FALSE	High	Master Protein	Solyc01g109580.2.1	genomic_reference:SL2.50ch01 gene_region:88245642-88249506 transcript_region:SL2.50ch01:88245642..88249506- go_terms:GO:0003785 functional_description:"Adenylyl cyclase-associated protein (AHRD V1 ***- B9H0Q2_POPTR); contains Interpro domain(s) IPR001837 Adenylate cyclase-associated CAP "	0	13.333	10	3	4	3	472	50.8	7.34	16.56	3	34397.4	32221.8	14141.4	10281.3	11157.3	10208.1	16598.8	32051.6	25835.2	16035.7	15862.6	13476.1	32975.6
FALSE	High	Master Protein	Solyc04g054180.2.1	genomic_reference:SL2.50ch04 gene_region:51030426-51037336 transcript_region:SL2.50ch04:51030426..51037336- functional_description:"Os02g0519300 protein (Fragment) (AHRD V1 *-*- C7IY37_ORYSJ)"	0	52.041	34	13	25	13	380	44.2	6.35	75.02	13	248386	255873	277302	155797	123457	167173	267228	265203	205014	224651	226348	188849	191346
FALSE	High	Master Protein	Solyc10g080970.1.1	evidence_code:10F1H1E1IEG genomic_reference:SL2.50ch10 gene_region:61467340-61472069 transcript_region:SL2.50ch10:61467340..61472069+ go_terms:GO:0009396,GO:0008152 functional_description:"FolD bifunctional protein (AHRD V1 ***- B6TJF9_MAIZE); contains Interpro domain(s) IPR000672 Tetrahydrofolate dehydrogenase/cyclohydrolase "	0	7.298	11	3	4	3	299	32.1	7.99	7.63	3	10451.7	15191.4	24247.9	16264.5	6926.49	3834.28	11038.8	11164	9451.3	18172.6	11867.3	8690.11	36322.1
FALSE	High	Master Protein	Solyc10g083490.1.1	evidence_code:10F0H1E1IEG genomic_reference:SL2.50ch10 gene_region:62591083-62601325 transcript_region:SL2.50ch10:62591083..62601325+ go_terms:GO:0005737,GO:0043234 functional_description:"Cell division protein ftsZ (AHRD V1 ***- A0YTK0_LYNSP); contains Interpro domain(s) IPR000158 Cell division protein FtsZ, N-terminal "	0	25.777	25	7	9	5	480	50.6	5.87	25.51	7	51717.4	57410.1	32255.4	56493.6	38449.8	32477.7	77822.3	64503.1	51224.7	62289.7	58896	61278.2	79890.6
FALSE	High	Master Protein	Solyc07g044840.2.1	genomic_reference:SL2.50ch07 gene_region:55217173-55222925 transcript_region:SL2.50ch07:55217173..55222925+ go_terms:GO:0008830,GO:0004619 functional_description:"2 3-bisphosphoglycerate-independent phosphoglycerate mutase (AHRD V1 **** B9S1V6_RICCO); contains Interpro domain(s) IPR005995 Phosphoglycerate mutase, 2,3-bisphosphoglycerate-independent "	0	164.264	62	24	117	24	559	61.1	5.92	440.38	24	1.96523e+06	2.06704e+06	1.64412e+06	1.19491e+06	1.72679e+06	1.4868e+06	2.0589e+06	2.22742e+06	2.25764e+06	2.10152e+06	2.16369e+06	2.04667e+06	1.62066e+06
FALSE	High	Master Protein	Solyc01g091070.2.1	genomic_reference:SL2.50ch01 gene_region:76550313-76559336 transcript_region:SL2.50ch01:76550313..76559336+ go_terms:GO:0006508,GO:0009987 functional_description:"Methionine aminopeptidase (AHRD V1 ***- B9RD92_RICCO); contains Interpro domain(s) IPR002467 Peptidase M24A, methionine aminopeptidase, subfamily 1 "	0	9.491	14	3	3	3	388	42.8	6.99	10.88	3	17510.8	19167.3	21343.1	17325.1	12827.6	18300.4	14087.1	16021	12578.3	19927.7	24261.6	25174.7	21202.6
FALSE	High	Master Protein	Solyc06g062430.2.1	genomic_reference:SL2.50ch06 gene_region:35766631-35770051 transcript_region:SL2.50ch06:35766631..35770051- go_terms:GO:0050113 functional_description:"Inositol oxygenase (AHRD V1 **** A5FF81_FLAJ1); contains Interpro domain(s) IPR007828 Protein of unknown function DUF706 "	0	19.045	32	8	9	8	305	35.4	5.14	19.85	8	22511.8	25287	22859.6	27708.1	25976.2	25731.2	29473.7	20320.9	22519.3	34818	38196.4	40650.5	40294.2
FALSE	High	Master Protein	Solyc03g005730.2.1	genomic_reference:SL2.50ch03 gene_region:509260-517653 transcript_region:SL2.50ch03:509260..517653- go_terms:GO:0004409 functional_description:"3-isopropylmalate dehydratase large subunit 2 (AHRD V1 ***- B6U6T6_MAIZE); contains Interpro domain(s) IPR011826 Homoaconitase/3-isopropylmalate dehydratase, large subunit, prokaryotic "	0	13.946	15	6	7	6	509	55.2	7.3	15.06	6	54644.7	61467.7	47489.9	61951.2	51917.1	72183.6	43186.8	48506.3	51759.7	80105.5	104132	82025.9	90456.2
FALSE	High	Master Protein	Solyc01g044360.2.1	genomic_reference:SL2.50ch01 gene_region:38315802-38327517 transcript_region:SL2.50ch01:38315802..38327517+ go_terms:GO:0008565 functional_description:"Importin beta-3 (AHRD V1 **-- Q16TN4_AEDAE); contains Interpro domain(s) IPR011989 Armadillo-like helical "	0	26.501	10	9	15	9	1111	123	4.86	31.27	9	36966.8	41140.3	30709.2	12843.1	24045.4	22688.2	27795.7	34156.8	32714	37267.2	25727.5	22238.5	124090
FALSE	High	Master Protein	Solyc11g020040.1.1	evidence_code:10F1H1E1IEG genomic_reference:SL2.50ch11 gene_region:10015582-10019521 transcript_region:SL2.50ch11:10015582..10019521+ go_terms:GO:0005524,GO:0006457 functional_description:"Chaperone DnaK (AHRD V1 ***- Q1SKX2_MEDTR); contains Interpro domain(s) IPR012725 Chaperone DnaK "	0	99.735	42	26	73	15	692	74.4	5.5	190.95	26	227991	234532	205789	149122	94072.9	123797	173939	230687	212610	178649	175882	170467	123406
FALSE	High	Master Protein	Solyc12g096760.1.1	evidence_code:10F1H1E1IEG genomic_reference:SL2.50ch12 gene_region:63880129-63883680 transcript_region:SL2.50ch12:63880129..63883680+ go_terms:GO:0008152,GO:0055114 functional_description:"Alcohol dehydrogenase zinc-containing (AHRD V1 **-- Q5HE18_STAAC); contains Interpro domain(s) IPR002085 Alcohol dehydrogenase superfamily, zinc-containing "	0	6.073	9	2	2	2	343	38	7.01	6.74	2	2205.31	4984.41	3594.86	3363.01	2619.22	3404.39	2488.84	3189.02	3187.82	4474.88	5182.75	3767	3745.3
FALSE	High	Master Protein	Solyc03g120720.2.1	genomic_reference:SL2.50ch03 gene_region:63066502-63072695 transcript_region:SL2.50ch03:63066502..63072695+ go_terms:GO:0003756 functional_description:"Protein disulfide isomerase L-3b (AHRD V1 **** C6KXH6_SOYBN); contains Interpro domain(s) IPR013766 Thioredoxin domain "	0	18.235	16	7	8	7	538	60.6	4.91	21.31	7	153923	144670	105123	80573.2	61233.8	40029.4	111647	129175	140038	82233.2	95325.7	82407.5	101500
FALSE	High	Master Protein	Solyc01g091190.2.1	genomic_reference:SL2.50ch01 gene_region:76636517-76643146 transcript_region:SL2.50ch01:76636517..76643146+ go_terms:GO:0003866,GO:0016765,GO:0003824 functional_description:"3-phosphoshikimate 1-carboxyvinyltransferase (AHRD V1 ***- Q30CZ8_FAGSY); contains Interpro domain(s) IPR001986 3-phosphoshikimate 1-carboxyvinyltransferase, core "	0	14.57	13	6	6	4	520	55.7	7.88	14.37	6	300728	269701	233040	30267.1	237366	106546	266882	293933	266743	176670	167260	190180	730079
FALSE	High	Master Protein	Solyc07g041930.2.1	genomic_reference:SL2.50ch07 gene_region:51941913-51953337 transcript_region:SL2.50ch07:51941913..51953337+ functional_description:"Adenylyl cyclase (AHRD V1 ***- C5MTW3_NICBE)"	0	6.794	10	4	5	4	398	45	9.23	5.87	4	2483.22	2751.85	3190.81	2163.89	1850.61	2007.25	3232.76	3676.39	4138.75	2753.45	2862.03	2970.61	9021.95
FALSE	High	Master Protein	Solyc03g082380.2.1	genomic_reference:SL2.50ch03 gene_region:45864734-45871121 transcript_region:SL2.50ch03:45864734..45871121- go_terms:GO:0050733 functional_description:"Arginine/serine-rich splicing factor (AHRD V1 ***- B0WP07_CULQU); contains Interpro domain(s) IPR012677 Nucleotide-binding, alpha-beta plait "	0	18.391	19	4	7	4	280	31.6	10.98	24.68	4	53853.9	67170.8	51266.5	56581.9	53960	51507.6	60116.7	57281.3	58553.2	83078.1	77966.4	69939.4	37072
FALSE	High	Master Protein	Solyc12g043020.1.1	evidence_code:10F0H1E1IEG genomic_reference:SL2.50ch12 gene_region:44067590-44080483 transcript_region:SL2.50ch12:44067590..44080483+ go_terms:GO:0005507,GO:0004160 functional_description:"Dihydroxy-acid dehydratase (AHRD V1 **** A6C1E8_9PLAN); contains Interpro domain(s) IPR004404 Dihydroxy-acid dehydratase "	0	42.998	21	9	15	3	615	65.9	6.61	52.93	9	161933	190879	125297	150506	129978	124116	174927	150346	170022	195806	188604	192160	188561
FALSE	High	Master Protein	Solyc01g099760.2.1	genomic_reference:SL2.50ch01 gene_region:81668247-81673265 transcript_region:SL2.50ch01:81668247..81673265+ go_terms:GO:0004175 functional_description:"26S protease regulatory subunit 6A homolog (AHRD V1 ***- PRS6A_SOLLC); contains Interpro domain(s) IPR005937 26S proteasome subunit P45 "	0	79.985	51	15	37	14	423	47.5	5.02	123.97	15	360560	363718	311373	228982	239363	244282	415947	434804	417787	351521	307215	356565	372752
FALSE	High	Master Protein	Solyc01g028810.2.1	genomic_reference:SL2.50ch01 gene_region:33327242-33332361 transcript_region:SL2.50ch01:33327242..33332361- go_terms:GO:0044267,GO:0005737 functional_description:"chaperonin (AHRD V1 ***- B4VMY1_9CYAN); contains Interpro domain(s) IPR001844 Chaperonin Cpn60 "	0	136.981	53	28	74	22	599	63	5.87	227.17	28	798613	842601	773697	481161	552205	454487	713248	678049	743695	680371	758139	680843	1.26056e+06
FALSE	High	Master Protein	Solyc07g041310.2.1	genomic_reference:SL2.50ch07 gene_region:49600647-49604920 transcript_region:SL2.50ch07:49600647..49604920- go_terms:GO:0003735 functional_description:"Ribosomal protein (AHRD V1 ***- B3TLR8_ELAGV); contains Interpro domain(s) IPR005703 Ribosomal protein S3, eukaryotic/archaeal "	0	78.384	70	18	56	8	239	26.8	9.5	152.52	18	241907	329320	309629	180097	229273	203702	331960	325313	305246	321014	298750	253118	819596
FALSE	High	Master Protein	Solyc10g005510.2.1	genomic_reference:SL2.50ch10 gene_region:417823-423467 transcript_region:SL2.50ch10:417823..423467- go_terms:GO:0004365 functional_description:"Glyceraldehyde-3-phosphate dehydrogenase (AHRD V1 **** Q8VWN9_CAPAN); contains Interpro domain(s) IPR000173 Glyceraldehyde 3-phosphate dehydrogenase "	0	73.823	54	19	44	17	419	44.5	8.44	128.73	19	1.56529e+06	1.13193e+06	1.13671e+06	1.27203e+06	1.73772e+06	1.36362e+06	1.12111e+06	1.31032e+06	1.36892e+06	2.16171e+06	2.06262e+06	1.99959e+06	2.86145e+06
FALSE	High	Master Protein	Solyc05g014980.2.1	genomic_reference:SL2.50ch05 gene_region:9188640-9193694 transcript_region:SL2.50ch05:9188640..9193694- go_terms:GO:0005507 functional_description:"Adenylate kinase (AHRD V1 ***- D7MQ61_ARALY); contains Interpro domain(s) IPR006259 Adenylate kinase, subfamily "	0	44.651	50	9	23	5	242	26.5	7.46	75.16	9	142141	141012	106208	132786	142893	101108	180484	208243	187826	163221	146119	226862	45452.1
FALSE	High	Master Protein	Solyc03g033620.2.1	genomic_reference:SL2.50ch03 gene_region:9480412-9491781 transcript_region:SL2.50ch03:9480412..9491781+ go_terms:GO:0004185 functional_description:"Serine carboxypeptidase S28 family protein (AHRD V1 **-* D7MBN8_ARALY); contains Interpro domain(s) IPR008758 Peptidase S28 "	0	33.374	24	10	13	10	477	53.5	6.92	36.71	10	96933.7	98925.7	112888	71913.8	64986	71515.7	110510	124025	109812	102508	103795	90276.4	111495
FALSE	High	Master Protein	Solyc10g006400.2.1	genomic_reference:SL2.50ch10 gene_region:1014935-1019360 transcript_region:SL2.50ch10:1014935..1019360+ go_terms:GO:0004834 functional_description:"Tryptophan synthase beta chain 1 (AHRD V1 **** Q0WUI8_ARATH); contains Interpro domain(s) IPR006654 Tryptophan synthase, beta chain "	0	14.533	15	6	7	2	468	50.9	6.87	21.44	6	45457.8	47092.4	23098.7	30856.7	24326.4	14564.5	50264.9	56819.2	51374.3	35223.3	27992.8	35975.6	47977.4
FALSE	High	Master Protein	Solyc06g082090.2.1	genomic_reference:SL2.50ch06 gene_region:44317047-44320702 transcript_region:SL2.50ch06:44317047..44320702+ go_terms:GO:0003700 functional_description:"Methionine aminopeptidase (AHRD V1 **-- C5FF46_NANOT); contains Interpro domain(s) IPR004545 Proliferation-associated protein 1 "	0	50.886	39	15	35	7	387	42.7	6.86	94.99	15	389328	436915	433054	181090	318515	269176	452278	390080	452051	372563	354503	366066	566670
FALSE	High	Master Protein	Solyc02g070790.2.1	genomic_reference:SL2.50ch02 gene_region:34974215-34978260 transcript_region:SL2.50ch02:34974215..34978260- go_terms:GO:0005515,GO:0004315 functional_description:"3-oxoacyl-(Acyl-carrier-protein) synthase 2 (AHRD V1 **** D0ZZB8_CHLPP); contains Interpro domain(s) IPR017568 3-oxoacyl-[acyl-carrier-protein] synthase 2 "	0	23.239	17	5	9	5	469	49.9	7.21	24.26	5	60225.3	72509	61495.7	49434.4	44769.1	48169.7	61850.2	78548.8	63642.5	73479.4	69049.9	59801.5	118394
FALSE	High	Master Protein	Solyc02g062970.2.1	genomic_reference:SL2.50ch02 gene_region:29536003-29545884 transcript_region:SL2.50ch02:29536003..29545884+ go_terms:GO:0070006 functional_description:"Xaa-Pro aminopeptidase 2 (AHRD V1 ***- Q93X45_SOLLC); contains Interpro domain(s) IPR001131 Peptidase M24B, X-Pro dipeptidase/aminopeptidase P, conserved site IPR000994 Peptidase M24, structural domain "	0	14.475	11	4	4	4	654	72.6	5.92	14.59	4	4880.92	6127.35	5457.75	3234.54	1746.14	4722.93	4049.47	3814.34	3883.55	4515.79	4355.75	4917.71	13737.5
FALSE	High	Master Protein	Solyc01g006900.2.1	genomic_reference:SL2.50ch01 gene_region:1473003-1478670 transcript_region:SL2.50ch01:1473003..1478670- functional_description:"Phosphatidylglycerol/phosphatidylinositol transfer protein (AHRD V1 -**- C5M4H0_CANTT); contains Interpro domain(s) IPR003172 MD-2-related lipid-recognition "	0	22.066	47	5	18	5	159	17.5	5.52	51.65	5	896365	758670	707806	356051	494277	268505	565933	685386	783609	486252	566359	536241	313373
FALSE	High	Master Protein	Solyc08g074680.2.1	genomic_reference:SL2.50ch08 gene_region:55995940-56008590 transcript_region:SL2.50ch08:55995940..56008590- go_terms:GO:0008152 functional_description:"Polyphenol oxidase (AHRD V1 *-*- Q41428_SOLTU); contains Interpro domain(s) IPR002227 Tyrosinase "	0	94.383	16	18	46	18	1806	203.2	7.34	152.88	18	517607	573517	392143	244919	218472	195070	706991	747213	880104	329235	316503	289064	460513
FALSE	High	Master Protein	Solyc05g010670.2.1	genomic_reference:SL2.50ch05 gene_region:4883167-4891847 transcript_region:SL2.50ch05:4883167..4891847- go_terms:GO:0005524 functional_description:"Chaperone protein htpG (AHRD V1 ***- HTPG_MYXXD); contains Interpro domain(s) IPR001404 Heat shock protein Hsp90 "	0	116.098	46	25	45	20	787	89.7	5.01	159.3	25	133326	145630	138978	117804	121055	130228	129158	136674	122493	176842	183710	162960	239865
FALSE	High	Master Protein	Solyc09g064370.2.1	genomic_reference:SL2.50ch09 gene_region:57150099-57154745 transcript_region:SL2.50ch09:57150099..57154745+ go_terms:GO:0004024 functional_description:"Alcohol dehydrogenase (AHRD V1 **** Q1HQD0_BOMMO); contains Interpro domain(s) IPR014183 Alcohol dehydrogenase class III/S-(hydroxymethyl)glutathione dehydrogenase "	0	28.657	26	6	10	6	382	41.3	8.05	32.69	6	24740.5	22893.6	31462.2	23987.9	31825.7	22382.5	23367.5	21773.4	25345.6	45495.2	35499.3	29901.2	63785.2
FALSE	High	Master Protein	Solyc05g032850.2.1	genomic_reference:SL2.50ch05 gene_region:45405216-45415463 transcript_region:SL2.50ch05:45405216..45415463+ functional_description:"YTH domain family 2 (Predicted) (AHRD V1 *-*- B2GUU1_RAT); contains Interpro domain(s) IPR007275 YT521-B-like protein "	0	9.153	15	4	4	4	604	65.9	5.53	9.79	4	18894.8	16405.9	4813.91	16489.2	9203.85	26276.9	17128.1	18410.4	18926.5	26287.7	29000.7	18406.5	12830.5
FALSE	High	Master Protein	Solyc06g071920.2.1	genomic_reference:SL2.50ch06 gene_region:40698421-40702286 transcript_region:SL2.50ch06:40698421..40702286- go_terms:GO:0004365 functional_description:"Glyceraldehyde-3-phosphate dehydrogenase (AHRD V1 **** Q9XG67_TOBAC); contains Interpro domain(s) IPR000173 Glyceraldehyde 3-phosphate dehydrogenase "	0	118.037	66	18	82	7	337	36.7	7.47	274.03	18	301940	287333	215638	194036	245948	293195	284949	249979	325391	391528	304451	341877	495629
FALSE	High	Master Protein	Solyc09g075430.2.1	genomic_reference:SL2.50ch09 gene_region:62629212-62631565 transcript_region:SL2.50ch09:62629212..62631565+ go_terms:GO:0003735 functional_description:"Ribosomal protein L19 (AHRD V1 ***- Q2PYW9_SOLTU); contains Interpro domain(s) IPR000196 Ribosomal protein L19/L19e "	0	22.267	31	5	13	2	218	25.2	11.5	31.99	5	236723	252676	268186	95412.9	129513	120254	247048	216274	165694	174719	171127	142540	427368
FALSE	High	Master Protein	Solyc04g014720.2.1	genomic_reference:SL2.50ch04 gene_region:4982850-4985110 transcript_region:SL2.50ch04:4982850..4985110+ go_terms:GO:0003735,GO:0003723 functional_description:"60S ribosomal protein L6 (AHRD V1 ***- B9RHH3_RICCO); contains Interpro domain(s) IPR000915 Ribosomal protein L6E "	0	12.079	19	4	5	2	229	25.6	10.13	14.72	4	61756.9	58652.5	51203.4	9188.23	43581.6	27781.3	66518.8	70484.3	63261.3	40337.5	35905.5	37349	129428
FALSE	High	Master Protein	Solyc01g110450.2.1	genomic_reference:SL2.50ch01 gene_region:88910585-88913966 transcript_region:SL2.50ch01:88910585..88913966+ go_terms:GO:0032866,GO:0032867 functional_description:"NADP dependent sorbitol 6-phosphate dehydrogenase (Fragment) (AHRD V1 **-- Q8S4S2_VAUCA); contains Interpro domain(s) IPR020471 Aldo/keto reductase subgroup "	0	13.279	16	5	7	5	309	34.7	6.62	19.99	5	68017.3	83181.1	83576.3	69228.5	56346.4	46945.1	75620.6	94143.1	80384.2	90376.9	87373.1	65378	115592
FALSE	High	Master Protein	Solyc02g091560.2.1	genomic_reference:SL2.50ch02 gene_region:47400296-47406791 transcript_region:SL2.50ch02:47400296..47406791+ go_terms:GO:0004372 functional_description:"Serine hydroxymethyltransferase (AHRD V1 **** C6ZJZ0_SOYBN); contains Interpro domain(s) IPR001085 Serine hydroxymethyltransferase "	0	14.196	14	5	6	2	518	57.2	8.18	17.65	5	12768.9	13365.8	6729.03	17389.1	18948.1	28414.1	11760.1	11614.7	14654.9	31777.2	29045.8	30342	23423.6
FALSE	High	Master Protein	Solyc09g005310.2.1	genomic_reference:SL2.50ch09 gene_region:233708-240148 transcript_region:SL2.50ch09:233708..240148- functional_description:"LIMR family protein At5g01460 (AHRD V1 ***- LMBD2_ARATH); contains Interpro domain(s) IPR006876 LMBR1-like conserved region "	0	5.578	5	3	3	3	509	56.3	8.79	7.13	3	3531.09	6294.44	10260	873.976	5472.13	3173.06	3622.07	3518.14	5075.98	4199.03	4735.59	4467.31	20204.1
FALSE	High	Master Protein	Solyc10g080100.1.1	evidence_code:10F0H1E0IEG genomic_reference:SL2.50ch10 gene_region:60809242-60818952 transcript_region:SL2.50ch10:60809242..60818952- go_terms:GO:0051015 functional_description:"Actin-binding protein gelsolin (AHRD V1 **-* D8UJD7_VOLCA); contains Interpro domain(s) IPR007122 Gelsolin "	0	9.48	5	4	5	2	945	104	6.19	14.31	4	15327.1	11988.9	14315.3	15385.6	9471.77	18630.3	10678.3	14056.6	9156.53	18525	27896.4	14763.1	28472.6
FALSE	High	Master Protein	Solyc10g083570.1.1	evidence_code:10F1H1E1IEG genomic_reference:SL2.50ch10 gene_region:62685138-62687861 transcript_region:SL2.50ch10:62685138..62687861- go_terms:GO:0005507 functional_description:"Fructose-bisphosphate aldolase (AHRD V1 ***- Q308A5_SOLTU); contains Interpro domain(s) IPR000741 Fructose-bisphosphate aldolase, class-I "	0	93.304	58	16	58	8	358	38.4	8.1	221.02	16	80295	105890	66105.6	82286.6	74937.7	100499	70573.3	77422.5	91121.6	146102	111425	105008	200176
FALSE	High	Master Protein	Solyc05g008600.2.1	genomic_reference:SL2.50ch05 gene_region:2916906-2920232 transcript_region:SL2.50ch05:2916906..2920232- go_terms:GO:0005507 functional_description:"Fructose-bisphosphate aldolase (AHRD V1 ***- B9SJY9_RICCO); contains Interpro domain(s) IPR000741 Fructose-bisphosphate aldolase, class-I "	0	45.469	33	10	26	8	395	43	8.81	75.51	10	205431	172653	100490	164130	193452	241166	220736	158512	184824	288776	267326	285701	486243
FALSE	High	Master Protein	Solyc03g118800.2.1	genomic_reference:SL2.50ch03 gene_region:61670164-61674250 transcript_region:SL2.50ch03:61670164..61674250+ go_terms:GO:0017091 functional_description:"Polyadenylate-binding protein (AHRD V1 *--* B6K6T8_SCHJY); contains Interpro domain(s) IPR012677 Nucleotide-binding, alpha-beta plait "	0	22.782	24	6	9	6	364	39.2	8.13	32	6	172231	132363	122160	90057.1	73003.1	48344.2	148159	176720	159427	101674	95485.8	100013	78736.5
FALSE	High	Master Protein	Solyc08g074630.1.1	evidence_code:10F1H1E1IEG genomic_reference:SL2.50ch08 gene_region:55921673-55923436 transcript_region:SL2.50ch08:55921673..55923436+ go_terms:GO:0008152,GO:0055114 functional_description:"Polyphenol oxidase (AHRD V1 ***- Q41428_SOLTU); contains Interpro domain(s) IPR016213 Polyphenol oxidase, plant "	0	22.029	16	8	13	3	587	66.3	6.49	29.4	8	35033.9	30657.6	31307.4	15960.2	24662.6	15167.1	31495.8	30032	37485	28575.7	28576.8	21183.2	44236.7
FALSE	High	Master Protein	Solyc10g007150.2.1	genomic_reference:SL2.50ch10 gene_region:1553509-1565649 transcript_region:SL2.50ch10:1553509..1565649+ go_terms:GO:0017134 functional_description:"Apoptosis inhibitor (AHRD V1 ***- B0WCI8_CULQU); contains Interpro domain(s) IPR008383 Apoptosis inhibitory 5 "	0	14.117	17	6	6	6	550	61.3	8.46	13.15	6	26176.6	27503.6	15507.2	15726.6	13773.3	16953.1	23195.6	19965.1	18274.8	28236.4	21571.4	15396.5	53783.6
FALSE	High	Master Protein	Solyc06g009900.1.1	evidence_code:10F0H1E0IEG genomic_reference:SL2.50ch06 gene_region:4259198-4262553 transcript_region:SL2.50ch06:4259198..4262553+ functional_description:"ENT domain containing protein (AHRD V1 ***- B4FDM5_MAIZE); contains Interpro domain(s) IPR005491 ENT "	0	20.323	26	8	9	8	391	43.5	5.31	26.48	8	58767.8	60786.7	57258	93305.3	80018.3	75493.2	64994.9	75335.7	73703.7	105349	118484	125288	34388.2
FALSE	High	Master Protein	Solyc01g103370.2.1	genomic_reference:SL2.50ch01 gene_region:83750652-83755639 transcript_region:SL2.50ch01:83750652..83755639+ go_terms:GO:0007264,GO:0015031,GO:0005525 functional_description:"Ras-related protein Rab-1A (AHRD V1 ***- C0HBJ4_SALSA); contains Interpro domain(s) IPR003579 Ras small GTPase, Rab type "	0	17.581	39	7	11	5	202	22.5	5.48	25.03	7	32327.5	33418.5	46246.6	31044.2	31401.1	49599.7	56130.8	50683.2	54289.3	56714.1	52926	47456.7	84877
FALSE	High	Master Protein	Solyc08g007520.2.1	genomic_reference:SL2.50ch08 gene_region:2066461-2069311 transcript_region:SL2.50ch08:2066461..2069311- go_terms:GO:0042802,GO:0000175 functional_description:"Exosome complex exonuclease RRP42 (AHRD V1 ***- B6T4R9_MAIZE); contains Interpro domain(s) IPR003377 Cornichon "	0	6.694	12	3	3	3	330	35.5	4.96	7.76	3	19751.9	15979.1	14573.5	11333.9	4797.58	16118.8	14429.3	21583	15481.4	13249.6	18393.5	13554	19230.8
FALSE	High	Master Protein	Solyc12g006550.1.1	evidence_code:10F0H1E1IEG genomic_reference:SL2.50ch12 gene_region:1059635-1063850 transcript_region:SL2.50ch12:1059635..1063850+ go_terms:GO:0005634 functional_description:"Ribosome biogenesis regulatory protein homolog (AHRD V1 ***- B5XEG4_SALSA); contains Interpro domain(s) IPR007023 Ribosomal biogenesis regulatory protein "	0	22.158	29	6	8	6	329	36.5	9.88	26.18	6	72470.8	83721.1	84530.2	124050	93770.9	105209	88968.5	53174.2	54057.3	141950	175512	135240	45861.5
FALSE	High	Master Protein	Solyc03g121180.2.1	genomic_reference:SL2.50ch03 gene_region:63413348-63415519 transcript_region:SL2.50ch03:63413348..63415519- go_terms:GO:0004091 functional_description:"GDSL esterase/lipase At5g22810 (AHRD V1 ***- GDL78_ARATH); contains Interpro domain(s) IPR001087 Lipase, GDSL "	0	5.222	6	2	2	2	359	38.9	8.44	4.77	2	10014.1	9942.58	7909.89	8032.38	9106.77	6957.99	16609.8	9642.85	6285.43	13718.9	8079.26	11969.9	22106.9
FALSE	High	Master Protein	Solyc01g087070.2.1	genomic_reference:SL2.50ch01 gene_region:73772134-73774143 transcript_region:SL2.50ch01:73772134..73774143- go_terms:GO:0005471 functional_description:"Mitochondrial ADP/ATP carrier proteins (AHRD V1 **** Q2UU95_ASPOR); contains Interpro domain(s) IPR002113 Adenine nucleotide translocator 1 "	0	39.5	32	11	39	5	346	37.7	9.74	106.04	11	2826.15	7674.36	5250.26	1968.48	12767.7	3648.76	9899.52	7693.28	9256.67	15442.4	4984.95	5333.13	117069
FALSE	High	Master Protein	Solyc03g083210.2.1	genomic_reference:SL2.50ch03 gene_region:46596166-46611121 transcript_region:SL2.50ch03:46596166..46611121+ go_terms:GO:0005515 functional_description:"At5g24280 (Fragment) (AHRD V1 *-*- Q3YIX0_ARATH)"	0	19.331	17	6	10	6	437	48.6	6.81	23.1	6	43212.7	43991	24168.7	23175.8	20621.5	16002.2	43597.7	52679.4	40391.4	17905.4	37531.5	28238.1	51220.3
FALSE	High	Master Protein	Solyc07g045090.2.1	genomic_reference:SL2.50ch07 gene_region:55529949-55531720 transcript_region:SL2.50ch07:55529949..55531720+ go_terms:GO:0005515,GO:0032440 functional_description:"Alcohol dehydrogenase zinc-binding domain protein (AHRD V1 **-* D2QM87_SPILD); contains Interpro domain(s) IPR002085 Alcohol dehydrogenase superfamily, zinc-containing "	0	7.053	11	3	3	3	344	37.7	7.08	7.95	3	11292.9	26566.3	21760.2	37744.5	24709.4	19720.7	15815.2	16914.7	16865.1	37943.4	37753.4	39283.9	48192.7
FALSE	High	Master Protein	Solyc10g078960.1.1	evidence_code:10F1H1E1IEG genomic_reference:SL2.50ch10 gene_region:59923974-59925902 transcript_region:SL2.50ch10:59923974..59925902- go_terms:GO:0005840 functional_description:"60S ribosomal protein L21-like protein (AHRD V1 ***- Q3HVK5_SOLTU); contains Interpro domain(s) IPR001147 Ribosomal protein L21e "	0	8.576	20	4	7	4	164	18.7	10.58	15.02	4	61354	75389	60562.1	3803.73	59221.1	35932.6	84078.3	51443.8	49098.8	32037	67603.5	38795	234287
FALSE	High	Master Protein	Solyc02g038750.2.1	genomic_reference:SL2.50ch02 gene_region:22219831-22225637 transcript_region:SL2.50ch02:22219831..22225637- go_terms:GO:0016505,GO:0000166 functional_description:"WD repeat-containing protein 55 (AHRD V1 **-- C1BNG0_9MAXI); contains Interpro domain(s) IPR017986 WD40 repeat, region "	0.001	4.436	6	2	3	2	354	38.6	4.96	5.03	2	13226.1	15709.8	20898.2	36230.3	6575.59	19639.1	13923.7	20959.3	19214.1	31951.7	37612.7	17623	10803.6
FALSE	High	Master Protein	Solyc11g011380.1.1	evidence_code:10F1H1E1IEG genomic_reference:SL2.50ch11 gene_region:4456053-4460206 transcript_region:SL2.50ch11:4456053..4460206+ go_terms:GO:0006807,GO:0003824 functional_description:"Glutamine synthetase (AHRD V1 ***- Q42950_TOBAC); contains Interpro domain(s) IPR008146 Glutamine synthetase, catalytic region "	0	32.597	28	6	12	4	354	38.6	5.72	45.66	6	49020.5	53122.6	43601.6	52012.3	63841.4	39515.8	39579.3	33149.9	37019.5	75934.1	59204.7	81546.2	72181.3
FALSE	High	Master Protein	Solyc06g072780.1.1	evidence_code:10F0H1E0IEG genomic_reference:SL2.50ch06 gene_region:41268226-41269598 transcript_region:SL2.50ch06:41268226..41269598+ functional_description:"Unknown Protein (AHRD V1); contains Interpro domain(s) IPR000782 FAS1 domain "	0	23.758	17	3	10	3	233	26	7.53	48.48	3	89523	61954.7	68840.9	76606.9	59775.9	53333.9	51922.3	44298.3	49410.1	105035	73595.2	85510	79713.3
FALSE	High	Master Protein	Solyc12g014180.1.1	evidence_code:10F1H1E1IEG genomic_reference:SL2.50ch12 gene_region:5027817-5032069 transcript_region:SL2.50ch12:5027817..5032069- go_terms:GO:0008152,GO:0005975,GO:0055114 functional_description:"Malate dehydrogenase (AHRD V1 ***- Q8L5C9_SOLTU); contains Interpro domain(s) IPR010097 Malate dehydrogenase, NAD-dependent, eukaryotes and gamma proteobacteria "	0	69.237	52	11	28	7	342	35.6	8.75	109.89	11	151097	134720	84899.2	99542	104637	111281	161234	131836	152256	107661	183549	147209	260449
FALSE	High	Master Protein	Solyc07g053260.2.1	genomic_reference:SL2.50ch07 gene_region:59058945-59063496 transcript_region:SL2.50ch07:59058945..59063496+ go_terms:GO:0050815 functional_description:"14-3-3 protein sigma gamma zeta beta/alpha (AHRD V1 **-- Q16QZ7_AEDAE); contains Interpro domain(s) IPR000308 14-3-3 protein "	0	50.788	53	13	41	6	261	29.4	4.82	123.87	13	337985	314334	255500	225901	168530	118300	310692	319980	313046	224185	230599	257194	239205
FALSE	High	Master Protein	Solyc02g086610.2.1	genomic_reference:SL2.50ch02 gene_region:43846929-43852398 transcript_region:SL2.50ch02:43846929..43852398+ go_terms:GO:0004450,GO:0005507 functional_description:"Isocitrate dehydrogenase-like protein (AHRD V1 **** Q8LPJ5_ARATH); contains Interpro domain(s) IPR004790 Isocitrate dehydrogenase NADP-dependent, eukaryotic "	0	41.899	27	10	25	5	471	52.7	7.75	68.67	10	28914.6	26754.2	11920.3	26087.9	19913.5	16565.6	27292.4	21318.5	27367.5	27433.7	31203.7	28180.5	41750.3
FALSE	High	Master Protein	Solyc05g055450.2.1	genomic_reference:SL2.50ch05 gene_region:64240601-64247033 transcript_region:SL2.50ch05:64240601..64247033+ go_terms:GO:0003727 functional_description:"PolyrC-binding protein 2 (AHRD V1 **** B5X4N2_SALSA); contains Interpro domain(s) IPR018111 K Homology, type 1, subgroup "	0	13.941	18	5	6	4	327	35.2	6.18	15.42	5	82522.3	88738.9	86865.6	56292.7	65086.5	37019.5	89033	89532.5	89474.6	65468.3	87361.9	66940.1	87906.8
FALSE	High	Master Protein	Solyc10g083970.1.1	evidence_code:10F0H1E1IEG genomic_reference:SL2.50ch10 gene_region:62989745-62990917 transcript_region:SL2.50ch10:62989745..62990917- go_terms:GO:0006730 functional_description:"S-adenosylmethionine synthase (AHRD V1 ***- B5LAW6_CAPAN); contains Interpro domain(s) IPR002133 S-adenosylmethionine synthetase "	0	64.301	58	16	35	5	390	42.6	6.6	118.05	16	145088	137169	134153	114038	137764	111582	113580	105846	137964	163325	171533	169082	241403
FALSE	High	Master Protein	Solyc09g009390.2.1	genomic_reference:SL2.50ch09 gene_region:2835367-2840425 transcript_region:SL2.50ch09:2835367..2840425+ go_terms:GO:0016656 functional_description:"Monodehydroascorbate reductase (NADH)-like protein (AHRD V1 **** Q0WUJ1_ARATH); contains Interpro domain(s) IPR013027 FAD-dependent pyridine nucleotide-disulphide oxidoreductase "	0	59.75	43	15	40	15	433	47	6.02	109.94	15	720745	677741	583662	553503	542254	429286	705662	695054	835782	689271	730859	694617	800679
FALSE	High	Master Protein	Solyc01g088800.2.1	genomic_reference:SL2.50ch01 gene_region:75298298-75303659 transcript_region:SL2.50ch01:75298298..75303659+ go_terms:GO:0003676,GO:0000166 functional_description:"Polyadenylate-binding protein (AHRD V1 *--- C1GL98_PARBD); contains Interpro domain(s) IPR000504 RNA recognition motif, RNP-1 "	0	41.841	20	11	20	10	753	84.7	6	58.97	11	66794.9	63410.6	64764.3	47129.8	72731.3	36586.1	75408.9	87746	50552	66775.5	84418.1	65679.8	42011
FALSE	High	Master Protein	Solyc10g086410.2.1	genomic_reference:SL2.50ch10 gene_region:64561395-64564764 transcript_region:SL2.50ch10:64561395..64564764+ go_terms:GO:0051082 functional_description:"Heat shock protein 70-3 (AHRD V1 ***- Q67BD0_TOBAC); contains Interpro domain(s) IPR013126 Heat shock protein 70 "	0	291.267	55	31	236	5	644	70.7	5.19	735.07	31	116850	106635	124939	103949	128385	139306	105946	94451.1	95647.6	174548	172017	168289	150933
FALSE	High	Master Protein	Solyc06g068010.2.1	genomic_reference:SL2.50ch06 gene_region:38545387-38550453 transcript_region:SL2.50ch06:38545387..38550453+ go_terms:GO:0005488 functional_description:"Biotin carboxyl carrier protein of acetyl-CoA carboxylase (AHRD V1 *-*- C6NTC5_9GAMM); contains Interpro domain(s) IPR011053 Single hybrid motif "	0	10.825	18	3	6	3	274	29	8.03	18.58	3	15792.7	36448.4	47739.6	36313.9	45970.2	41929.3	25460.1	33536.5	18080.4	58392.7	62947.1	50632.3	39133
FALSE	High	Master Protein	Solyc03g116170.2.1	genomic_reference:SL2.50ch03 gene_region:59709189-59714932 transcript_region:SL2.50ch03:59709189..59714932+ go_terms:GO:0042393 functional_description:"Nucleosome assembly protein family (AHRD V1 **-- A9RDJ7_PHYPA); contains Interpro domain(s) IPR002164 Nucleosome assembly protein (NAP) "	0	43.315	45	9	20	9	253	28.9	4.34	64.05	9	331278	314439	347911	188723	247488	209791	382681	393477	380985	298590	311113	284037	118258
FALSE	High	Master Protein	Solyc01g079610.2.1	genomic_reference:SL2.50ch01 gene_region:71223893-71229871 transcript_region:SL2.50ch01:71223893..71229871- go_terms:GO:0006457,GO:0031072 functional_description:"DNAJ chaperone (AHRD V1 ***- B0W7V8_CULQU); contains Interpro domain(s) IPR003095 Heat shock protein DnaJ "	0	83.849	55	14	38	14	345	39.2	6.99	143.76	14	278632	301210	189979	98018.3	136493	142522	292034	333939	310900	165668	183866	172068	212227
FALSE	High	Master Protein	Solyc10g038120.1.1	evidence_code:10F0H1E1IEG genomic_reference:SL2.50ch10 gene_region:19612048-19616423 transcript_region:SL2.50ch10:19612048..19616423+ go_terms:GO:0005515 functional_description:"Coatomer subunit delta (AHRD V1 ***- B6TDR8_MAIZE); contains Interpro domain(s) IPR008968 Clathrin adaptor, mu subunit, C-terminal "	0	9.117	16	4	5	3	391	42.7	6.04	15.67	4	28142	24734.8	18061.1	22297.5	34205.9	24964.9	30024.2	28765.5	34087.2	38371.1	42721.1	31595.4	42336.9
FALSE	High	Master Protein	Solyc05g041200.2.1	genomic_reference:SL2.50ch05 gene_region:49398356-49402874 transcript_region:SL2.50ch05:49398356..49402874- go_terms:GO:0003868,GO:0016763 functional_description:"4-hydroxyphenylpyruvate dioxygenase (AHRD V1 **** B7X935_HEVBR); contains Interpro domain(s) IPR005956 4-hydroxyphenylpyruvate dioxygenase "	0	6.664	8	3	3	3	441	48.7	5.5	7.06	3	2462.49	2078.49	2270.49	2164.72	4204.7	6368.81	2284.58	3179.67	1856.08	3928.76	8602.56	5087.64	7667.78
FALSE	High	Master Protein	Solyc09g075370.2.1	genomic_reference:SL2.50ch09 gene_region:62589136-62593044 transcript_region:SL2.50ch09:62589136..62593044+ functional_description:"Mitochondrial ribosomal protein L46 (AHRD V1 ***- B0X635_CULQU)"	0	6.368	13	2	4	2	229	26.8	8.92	9.3	2	15906.7	28591.2	15346.5	45941.5	9686.33	7131.05	21313.7	14038.8	15254.3	61965	13540.4	11271.8	21426.7
FALSE	High	Master Protein	Solyc09g007250.2.1	genomic_reference:SL2.50ch09 gene_region:848610-851238 transcript_region:SL2.50ch09:848610..851238+ go_terms:GO:0003735,GO:0005515 functional_description:"60S ribosomal protein L4/L1 (AHRD V1 ***- D7L8A9_ARALY); contains Interpro domain(s) IPR002136 Ribosomal protein L4/L1e "	0	73.48	47	18	43	7	406	44.8	10.26	122.97	18	224799	239274	200892	95659.8	121168	148722	213791	186854	171104	190303	151142	163728	673297
FALSE	High	Master Protein	Solyc03g120850.2.1	genomic_reference:SL2.50ch03 gene_region:63150621-63156052 transcript_region:SL2.50ch03:63150621..63156052- go_terms:GO:0042623 functional_description:"chaperonin (AHRD V1 ***- B2IXD2_NOSP7); contains Interpro domain(s) IPR001844 Chaperonin Cpn60 "	0	95.893	49	22	44	16	605	64.2	5.57	135	22	245391	280429	206337	148590	117805	137267	249040	246582	228618	204045	154417	199364	283921
FALSE	High	Master Protein	Solyc04g005030.2.1	genomic_reference:SL2.50ch04 gene_region:30217-42552 transcript_region:SL2.50ch04:30217..42552- go_terms:GO:0004614,GO:0004615 functional_description:"Phosphoglucomutase/phosphomannomutase family protein (AHRD V1 **-* A3IPW6_9CHRO); contains Interpro domain(s) IPR016055 Alpha-D-phosphohexomutase, alpha/beta/alpha I, II and III "	0	8.973	7	4	5	4	596	63.9	6.61	12.13	4	41786.2	34458.8	20559.8	19737	30672.6	4868.95	15397.2	27596.7	34811.1	21067.6	26896.4	28412.9	45235.9
FALSE	High	Master Protein	Solyc05g005800.2.1	genomic_reference:SL2.50ch05 gene_region:614255-624929 transcript_region:SL2.50ch05:614255..624929+ go_terms:GO:0042803 functional_description:"Threonyl-tRNA synthetase (AHRD V1 ***- Q17LW8_AEDAE); contains Interpro domain(s) IPR002320 Threonyl-tRNA synthetase, class IIa "	0	53.843	28	17	22	9	725	83.4	7.8	59.39	17	131010	156980	123986	102245	116652	98943.8	133399	108359	100529	161205	142602	134422	490632
FALSE	High	Master Protein	Solyc10g080940.1.1	evidence_code:10F0H1E1IEG genomic_reference:SL2.50ch10 gene_region:61453818-61456401 transcript_region:SL2.50ch10:61453818..61456401- go_terms:GO:0005874,GO:0043234,GO:0016021 functional_description:"Tubulin beta chain (AHRD V1 ***- B9HNJ2_POPTR); contains Interpro domain(s) IPR002453 Beta tubulin "	0	79.716	44	14	44	3	452	50.9	4.87	138.89	14	110895	102750	91276.4	45430.4	53441.2	43391.9	112785	111051	121429	70005.7	61336.1	64503.3	173579
FALSE	High	Master Protein	Solyc02g085050.2.1	genomic_reference:SL2.50ch02 gene_region:42649932-42653288 transcript_region:SL2.50ch02:42649932..42653288- go_terms:GO:0004427 functional_description:"Inorganic pyrophosphatase-like protein (AHRD V1 **** Q8LA73_ARATH); contains Interpro domain(s) IPR008162 Inorganic pyrophosphatase "	0	46.569	37	7	23	4	268	30.2	6.55	78.34	7	633208	564588	574488	766231	664913	616418	791397	831528	879562	926203	845463	1.0399e+06	250004
FALSE	High	Master Protein	Solyc08g076090.2.1	genomic_reference:SL2.50ch08 gene_region:57299987-57304114 transcript_region:SL2.50ch08:57299987..57304114- functional_description:"At1g32160/F3C3_6 (AHRD V1 ***- Q9FVR1_ARATH); contains Interpro domain(s) IPR008479 Protein of unknown function DUF760 "	0	39.447	35	11	20	11	402	44.5	5.27	64.68	11	93638	88686.7	58405.8	85854.2	78082.6	86540.5	102390	102651	95324	111825	116738	115269	118122
FALSE	High	Master Protein	Solyc06g082100.2.1	genomic_reference:SL2.50ch06 gene_region:44321645-44330520 transcript_region:SL2.50ch06:44321645..44330520+ go_terms:GO:0005515,GO:0004004 functional_description:"Related to ATP dependent RNA helicase (AHRD V1 **-* Q6MV07_NEUCR); contains Interpro domain(s) IPR004179 Sec63 domain "	0	86.929	18	25	31	20	1966	223.3	5.76	93.59	25	98927.2	98264.8	144303	82707.6	52982.1	51106.6	93280.8	73294.1	124705	107452	84921	63911.8	217633
FALSE	High	Master Protein	Solyc02g090480.2.1	genomic_reference:SL2.50ch02 gene_region:46588712-46594323 transcript_region:SL2.50ch02:46588712..46594323+ go_terms:GO:0003755 functional_description:"Peptidyl-prolyl cis-trans isomerase D (AHRD V1 **** PPID_RAT); contains Interpro domain(s) IPR002130 Peptidyl-prolyl cis-trans isomerase, cyclophilin-type "	0	10.89	12	3	4	2	361	40.3	5.94	14.89	3	20670.9	22566.7	16236.1	8269.39	21082.8	13455.8	21699.7	23824.9	22612.3	25013.3	17892.9	15825	47307.3
FALSE	High	Master Protein	Solyc07g064930.2.1	genomic_reference:SL2.50ch07 gene_region:64116770-64121604 transcript_region:SL2.50ch07:64116770..64121604+ go_terms:GO:0005524,GO:0005507 functional_description:"Protein grpE (AHRD V1 *-*- Q1QRU3_NITHX); contains Interpro domain(s) IPR000740 GrpE nucleotide exchange factor "	0	57.919	39	12	28	10	299	33.4	5.95	75.6	12	334495	342296	296015	301715	192443	223470	327468	352563	308123	342068	312655	329795	228445
FALSE	High	Master Protein	Solyc01g108600.2.1	genomic_reference:SL2.50ch01 gene_region:87613555-87626715 transcript_region:SL2.50ch01:87613555..87626715+ go_terms:GO:0004222 functional_description:"Presequence protease, mitochondrial (AHRD V1 **-- PREP_DANRE); contains Interpro domain(s) IPR013578 Peptidase M16C associated "	0	100.739	32	24	41	24	1072	120.5	5.78	124.28	24	285290	277614	194350	167712	158578	117764	236438	239631	218488	203821	224849	180389	373556
FALSE	High	Master Protein	Solyc10g074500.1.1	evidence_code:10F0H1E1IEG genomic_reference:SL2.50ch10 gene_region:57374509-57382100 transcript_region:SL2.50ch10:57374509..57382100- go_terms:GO:0005739,GO:0055114 functional_description:"Isocitrate dehydrogenase (AHRD V1 ***- A3LYS8_PICST); contains Interpro domain(s) IPR004434 Isocitrate dehydrogenase NAD-dependent, mitochondrial "	0	30.465	36	8	17	8	373	40.4	7.24	56.68	8	47347.7	62984.3	55011	23280.8	70840.9	48211.1	55042.5	47391.5	45688.1	68849.8	61034	65118.3	96817.3
FALSE	High	Master Protein	Solyc07g018300.2.1	genomic_reference:SL2.50ch07 gene_region:10037245-10042545 transcript_region:SL2.50ch07:10037245..10042545- go_terms:GO:0003697,GO:0047485 functional_description:"Single-stranded DNA binding protein p30 subunit (AHRD V1 **** C5JUU5_AJEDS); contains Interpro domain(s) IPR014646 Replication protein A, subunit RPA32 "	0	22.932	30	7	12	7	272	29.9	5.8	32.98	7	118584	123116	99746.8	73514.8	71005	71605.1	144084	147397	145416	80982.3	113031	101469	81177.3
FALSE	High	Master Protein	Solyc08g081320.2.1	genomic_reference:SL2.50ch08 gene_region:61549434-61558071 transcript_region:SL2.50ch08:61549434..61558071- go_terms:GO:0030276 functional_description:"AP-1 complex subunit beta-1 (AHRD V1 ***- C5GH51_AJEDR); contains Interpro domain(s) IPR016342 Adaptor protein complex, beta subunit "	0	37.38	16	10	13	10	896	99.6	5.19	41.41	10	6645.73	16921.2	4507.48	5715.35	7931.37	7532.54	10666.8	4647.01	11985.3	10780.9	9407.14	8749.14	55547
FALSE	High	Master Protein	Solyc08g067810.2.1	genomic_reference:SL2.50ch08 gene_region:54056525-54058909 transcript_region:SL2.50ch08:54056525..54058909- go_terms:GO:0005515 functional_description:"CID5/IPD1 (AHRD V1 ***- D7M3Q7_ARALY); contains Interpro domain(s) IPR003892 Ubiquitin system component Cue "	0	40.172	60	7	19	7	190	20.2	4.48	78.62	7	329987	244028	279160	225799	151346	97672.4	411160	385089	364373	175257	229902	243560	57929.6
FALSE	High	Master Protein	Solyc06g051950.2.1	genomic_reference:SL2.50ch06 gene_region:32096978-32101829 transcript_region:SL2.50ch06:32096978..32101829- functional_description:"Nuclear movement protein nudc (AHRD V1 *-*- Q17KI6_AEDAE); contains Interpro domain(s) IPR017447 CS "	0	26.693	22	6	11	6	305	34.1	4.58	41.4	6	116695	98358.3	129559	181703	164325	148935	130987	135694	117683	206374	229801	240002	83251.5
FALSE	High	Master Protein	Solyc07g052900.1.1	evidence_code:10F0H1E1IEG genomic_reference:SL2.50ch07 gene_region:58637739-58638932 transcript_region:SL2.50ch07:58637739..58638932+ functional_description:"Os09g0451700 protein (Fragment) (AHRD V1 *--- Q0J1B9_ORYSJ); contains Interpro domain(s) IPR007592 Protein of unknown function DUF573 "	0	33.461	32	12	19	11	397	44	5.97	42.74	12	336325	336060	316110	187787	150496	174621	288654	303057	262587	218311	249424	232837	141006
FALSE	High	Master Protein	Solyc10g083540.1.1	evidence_code:10F0H1E0IEG genomic_reference:SL2.50ch10 gene_region:62652575-62655621 transcript_region:SL2.50ch10:62652575..62655621- go_terms:GO:0008152,GO:0009097 functional_description:"Threonine dehydratase biosynthetic (AHRD V1 ***- D9SD66_9PROT); contains Interpro domain(s) IPR005787 Threonine dehydratase I "	0	26.758	15	6	8	4	592	65.8	7.05	26.49	6	3645.12	9027.01	6300.18	5692.86	9450.67	6027.54	3598.3	6332.92	2324.93	12316.8	5495.97	11090.4	25007.9
FALSE	High	Master Protein	Solyc08g067090.2.1	genomic_reference:SL2.50ch08 gene_region:53210448-53219760 transcript_region:SL2.50ch08:53210448..53219760+ go_terms:GO:0006457 functional_description:"Peptidyl-prolyl cis-trans isomerase (AHRD V1 *-*- B9H8E5_POPTR); contains Interpro domain(s) IPR002130 Peptidyl-prolyl cis-trans isomerase, cyclophilin-type "	0	33.696	16	12	15	11	809	91	11.59	38.86	12	205676	259100	281363	171303	155040	149407	243973	212305	265452	191365	283545	174580	205163
FALSE	High	Master Protein	Solyc03g120010.2.1	genomic_reference:SL2.50ch03 gene_region:62568976-62573796 transcript_region:SL2.50ch03:62568976..62573796- functional_description:"Eukaryotic translation initiation factor 3 subunit 2 (AHRD V1 **-- B6SSB6_MAIZE); contains Interpro domain(s) IPR017986 WD40 repeat, region "	0	56.666	51	13	22	13	356	38.6	5.73	71.28	13	148328	154495	135451	150330	181803	149876	155782	141754	156203	215340	236622	206003	141466
FALSE	High	Master Protein	Solyc06g083790.2.1	genomic_reference:SL2.50ch06 gene_region:45398741-45407021 transcript_region:SL2.50ch06:45398741..45407021+ go_terms:GO:0004775 functional_description:"Succinyl-CoA ligase (AHRD V1 **** B4D5D9_9BACT); contains Interpro domain(s) IPR005809 Succinyl-CoA synthetase, beta subunit "	0	60.623	49	18	31	18	421	45.3	6.44	87.26	18	739714	718415	575759	347919	377601	324656	528663	564840	556531	463600	493236	476457	685117
FALSE	High	Master Protein	Solyc08g079170.2.1	genomic_reference:SL2.50ch08 gene_region:59970339-59976456 transcript_region:SL2.50ch08:59970339..59976456+ go_terms:GO:0004860 functional_description:"Stress-induced protein sti1-like protein (AHRD V1 **-- Q9STH1_ARATH); contains Interpro domain(s) IPR011990 Tetratricopeptide-like helical "	0	185.923	63	35	123	35	579	65.1	6.33	418.57	35	3.09825e+06	2.93613e+06	2.99112e+06	2.89708e+06	2.71663e+06	2.44751e+06	2.87321e+06	3.01764e+06	2.99083e+06	3.40417e+06	3.86244e+06	3.73007e+06	1.86124e+06
FALSE	High	Master Protein	Solyc05g015390.2.1	genomic_reference:SL2.50ch05 gene_region:10448358-10450024 transcript_region:SL2.50ch05:10448358..10450024+ functional_description:"REF-like stress related protein 1 (AHRD V1 *--- Q6XNP4_HEVBR); contains Interpro domain(s) IPR008802 Rubber elongation factor "	0	10.691	21	4	5	4	230	25.1	7.59	16.15	4	11240.3	9082.04	5558.67	11571.7	1990.3	6164.66	12799.9	15040.9	14431.3	7858.71	10014.6	9034.54	16301.9
FALSE	High	Master Protein	Solyc10g078800.1.1	evidence_code:10F0H1E0IEG genomic_reference:SL2.50ch10 gene_region:59819491-59827445 transcript_region:SL2.50ch10:59819491..59827445- go_terms:GO:0008287,GO:0003824 functional_description:"Protein phosphatase 2C (AHRD V1 *-*- B6T5D8_MAIZE); contains Interpro domain(s) IPR015655 Protein phosphatase 2C "	0	106.853	30	26	45	24	1312	146.7	5.77	167.43	26	85021.6	109136	83874.4	113790	176796	139873	89076	85726.1	101167	227446	183616	175861	893400
FALSE	High	Master Protein	Solyc08g068300.2.1	genomic_reference:SL2.50ch08 gene_region:54605786-54613571 transcript_region:SL2.50ch08:54605786..54613571+ go_terms:GO:0005515 functional_description:"Coiled-coil domain-containing protein 25 (AHRD V1 ***- B4G0U8_MAIZE); contains Interpro domain(s) IPR008532 Protein of unknown function DUF814 "	0	12.097	20	4	6	4	215	25.3	8.47	17.36	4	34200.4	35624.7	33533.2	20519	14539.8	23706.9	27066.9	29752.5	31735.5	25005.2	34781.1	20332.6	33601.5
FALSE	High	Master Protein	Solyc10g085550.1.1	evidence_code:10F1H1E1IEG genomic_reference:SL2.50ch10 gene_region:63996015-64000623 transcript_region:SL2.50ch10:63996015..64000623+ go_terms:GO:0000015 functional_description:"Enolase (AHRD V1 ***- C5J0G6_TOBAC); contains Interpro domain(s) IPR000941 Enolase "	0	168.363	63	23	139	11	444	47.9	6.35	518.97	23	834076	872367	790978	513209	511495	350427	820107	759729	788146	641288	615270	614839	825644
FALSE	High	Master Protein	Solyc01g087120.2.1	genomic_reference:SL2.50ch01 gene_region:73799914-73805436 transcript_region:SL2.50ch01:73799914..73805436+ go_terms:GO:0045261 functional_description:"F1-ATP synthase delta subunit (AHRD V1 ***- Q9SXX1_IPOBA); contains Interpro domain(s) IPR000711 ATPase, F1 complex, OSCP/delta subunit "	0	11.775	25	5	8	5	239	26.5	9.63	19.92	5	57113.2	47986.4	38612.7	16373.3	37050	22482	44397	56172.6	48385.2	43694	30030.8	29499.8	144948
FALSE	High	Master Protein	Solyc01g079680.2.1	genomic_reference:SL2.50ch01 gene_region:71306007-71308978 transcript_region:SL2.50ch01:71306007..71308978+ go_terms:GO:0005515,GO:0005098 functional_description:"Ran GTPase activating protein (Fragment) (AHRD V1 **-* A7M8K5_NICBE); contains Interpro domain(s) IPR003590 Leucine-rich repeat, ribonuclease inhibitor subtype "	0	55.93	39	15	22	15	550	60.2	4.75	80.04	15	310433	265049	256614	210426	212211	259576	289890	265640	268025	300440	307583	319588	203285
FALSE	High	Master Protein	Solyc06g074300.2.1	genomic_reference:SL2.50ch06 gene_region:42312797-42316469 transcript_region:SL2.50ch06:42312797..42316469- go_terms:GO:0032183,GO:0003735 functional_description:"Ribosomal protein (AHRD V1 ***- Q6ER67_ORYSJ); contains Interpro domain(s) IPR002143 Ribosomal protein L1 "	0	22.439	35	8	17	8	216	24.5	9.86	57.05	8	422887	526109	599207	173295	153767	199991	439381	438440	363453	226717	253589	236036	627253
FALSE	High	Master Protein	Solyc09g008280.1.1	evidence_code:10F1H1E1IEG genomic_reference:SL2.50ch09 gene_region:1749950-1751122 transcript_region:SL2.50ch09:1749950..1751122+ go_terms:GO:0004478,GO:0005507 functional_description:"S-adenosylmethionine synthase (AHRD V1 ***- B5LAW6_CAPAN); contains Interpro domain(s) IPR002133 S-adenosylmethionine synthetase "	0	64.651	68	19	44	7	390	42.6	6.16	122.88	19	1.05913e+06	1.01485e+06	884345	494825	709192	729614	742463	666611	959292	983425	822050	821981	1.22081e+06
FALSE	High	Master Protein	Solyc03g080050.2.1	genomic_reference:SL2.50ch03 gene_region:45473113-45480181 transcript_region:SL2.50ch03:45473113..45480181- go_terms:GO:0005102 functional_description:"Band 7 stomatin family protein (AHRD V1 **-- C1MUP6_MICPS); contains Interpro domain(s) IPR001972 Stomatin "	0	61.426	44	14	36	12	424	46.5	9	101.77	14	253574	246126	223918	138988	181488	117265	254794	222032	267790	210680	188364	195731	377099
FALSE	High	Master Protein	Solyc05g055160.2.1	genomic_reference:SL2.50ch05 gene_region:64069121-64073511 transcript_region:SL2.50ch05:64069121..64073511- go_terms:GO:0050750 functional_description:"DNAJ chaperone (AHRD V1 ***- B0W7V8_CULQU); contains Interpro domain(s) IPR003095 Heat shock protein DnaJ "	0	49.219	26	9	13	3	419	46.7	6.42	48.46	9	4109.57	1588.41	4697.68	6120.78	6942.22	6531.5	3579.74	2736.01	5621.71	8601.32	9721.08	8265.8	12606.7
FALSE	High	Master Protein	Solyc08g081330.2.1	genomic_reference:SL2.50ch08 gene_region:61560558-61563359 transcript_region:SL2.50ch08:61560558..61563359+ go_terms:GO:0005515 functional_description:"GPN-loop GTPase 1 (AHRD V1 **-- Q4VAB2_MOUSE); contains Interpro domain(s) IPR004130 Protein of unknown function, ATP binding "	0	18.222	21	5	6	5	356	40	4.7	18.17	5	86245.9	87287.7	64204.5	49614.4	44414.8	36256.6	97371.6	87814.9	93701.9	57636.9	61683	57344.8	73082.4
FALSE	High	Master Protein	Solyc07g009140.2.1	genomic_reference:SL2.50ch07 gene_region:4157332-4163343 transcript_region:SL2.50ch07:4157332..4163343+ go_terms:GO:0032183 functional_description:"26S proteasome non-ATPase regulatory subunit 6 (AHRD V1 ***- B4FVL1_MAIZE); contains Interpro domain(s) IPR019585 26S proteasome, regulatory subunit Rpn7 "	0	21.676	27	7	8	7	386	44.3	6.18	22.67	7	49475.7	58684.2	63975.1	29795.6	58370.7	56096.5	44371.2	67000.8	46144.8	82742.1	65263.5	47569	189759
FALSE	High	Master Protein	Solyc04g082160.2.1	genomic_reference:SL2.50ch04 gene_region:63530305-63538908 transcript_region:SL2.50ch04:63530305..63538908+ go_terms:GO:0043008 functional_description:"HLA-B associated transcript 3 (Fragment) (AHRD V1 *--- Q5STC0_HUMAN); contains Interpro domain(s) IPR019956 Ubiquitin subgroup "	0	76.009	34	13	28	13	857	89.3	5.34	110.55	13	103640	80274.6	63515.9	73039	50975.9	40882.2	120441	115484	110489	68088.2	87415.1	67915.2	40161.7
FALSE	High	Master Protein	Solyc09g090140.2.1	genomic_reference:SL2.50ch09 gene_region:65031288-65034684 transcript_region:SL2.50ch09:65031288..65034684- go_terms:GO:0005515,GO:0030060 functional_description:"Malate dehydrogenase (AHRD V1 **** Q2PYY8_SOLTU); contains Interpro domain(s) IPR011274 Malate dehydrogenase, NAD-dependent, cytosolic "	0	76.953	62	14	61	13	332	35.4	6.32	205.19	14	1.03311e+06	1.00753e+06	874001	874281	825867	641392	930679	1.10146e+06	1.05572e+06	1.0071e+06	1.05171e+06	1.11221e+06	970020
FALSE	High	Master Protein	Solyc05g043430.2.1	genomic_reference:SL2.50ch05 gene_region:55518806-55524126 transcript_region:SL2.50ch05:55518806..55524126- go_terms:GO:0016787 functional_description:"Carboxymethylenebutenolidase-like protein (AHRD V1 ***- Q8LQS5_ORYSJ); contains Interpro domain(s) IPR002925 Dienelactone hydrolase "	0	30.65	33	5	15	5	220	23.8	6.39	50.07	5	373229	275551	216288	304567	324646	271661	348821	431755	443015	370561	365890	483096	98536.3
FALSE	High	Master Protein	Solyc02g079210.2.1	genomic_reference:SL2.50ch02 gene_region:38397630-38401238 transcript_region:SL2.50ch02:38397630..38401238- functional_description:"DAG protein (AHRD V1 *-*- B6SJX7_MAIZE)"	0	72.422	35	11	38	11	460	51.5	7.87	162.94	11	721806	614267	654792	360059	391820	265896	848486	831826	905893	449413	439856	488420	185202
FALSE	High	Master Protein	Solyc02g081410.2.1	genomic_reference:SL2.50ch02 gene_region:39968636-39972718 transcript_region:SL2.50ch02:39968636..39972718+ go_terms:GO:0042802 functional_description:"Beta-catenin-like protein 1 (AHRD V1 **-- B6SWH5_MAIZE); contains Interpro domain(s) IPR013180 Protein of unknown function DUF1716, eukaryotic "	0	16.721	14	5	6	5	534	60.8	4.96	20.47	5	20241.5	22651.6	20600.5	9832.1	13172.3	5289.11	21571.8	21532.7	21663.5	10017.2	14852.6	13426	36714.1
FALSE	High	Master Protein	Solyc08g081730.2.1	genomic_reference:SL2.50ch08 gene_region:61872803-61875069 transcript_region:SL2.50ch08:61872803..61875069+ go_terms:GO:0005783 functional_description:"Reticulon family protein (AHRD V1 ***- B2WS91_9BRAS); contains Interpro domain(s) IPR003388 Reticulon "	0	5.83	15	3	3	3	270	30	7.97	7.49	3	9602.42	10769.7	19866.2	177.181	12797.4	5820.12	9180.3	4022.03	8275.06	11694.9	7714.58	6007.61	104128
FALSE	High	Master Protein	Solyc03g006870.2.1	genomic_reference:SL2.50ch03 gene_region:1382913-1390635 transcript_region:SL2.50ch03:1382913..1390635+ go_terms:GO:0004614 functional_description:"Phosphoglucomutase (AHRD V1 **** C1MKX8_MICPS); contains Interpro domain(s) IPR016055 Alpha-D-phosphohexomutase, alpha/beta/alpha I, II and III "	0	16.313	13	5	6	5	632	68.7	5.99	18.53	5	31489.9	33264.5	25546.2	31449.9	17526.2	21781.4	35899.6	25141.5	28649.5	33336.9	35553.5	26673.7	79247.1
[truncated: 1,916 more rows]
