# Supplementary material for: Cell-Type-Specific Heat-Induced Changes in the Proteomes of Pollen Mother Cells and Microspores Provide New Insights into Tomato Pollen Production Under Elevated Temperature
Source: Proteomes. 2025 Mar 25;13(2):13. doi: 10.3390/proteomes13020013 (PMC12015871; doi:10.3390/proteomes13020013)
Supplement: Supplementary file 1 [file proteomes-13-00013-s001.zip › Supplemental Materials/supplementary material Table S4-Biological processes enriched for microspore cells.xlsx]

## Sheet: Sheet4
#category	term ID	term description	observed gene count	background gene count	strength	false discovery rate	matching proteins in your network (IDs)	matching proteins in your network (labels)
GO Process	GO:0007049	Cell cycle	31	610	1.28	5.7e-28	4081.Solyc01g006350.2.1	4081.Solyc01g095790.2.1	4081.Solyc01g096680.2.1	4081.Solyc01g096780.2.1	4081.Solyc01g099360.2.1	4081.Solyc01g104570.2.1	4081.Solyc01g106050.2.1	4081.Solyc01g111530.2.1	4081.Solyc02g068480.2.1	4081.Solyc02g070780.2.1	4081.Solyc02g079850.2.1	4081.Solyc02g082180.2.1	4081.Solyc02g087980.2.1	4081.Solyc02g090090.2.1	4081.Solyc02g090760.2.1	4081.Solyc02g092950.2.1	4081.Solyc03g093260.2.1	4081.Solyc03g097190.2.1	4081.Solyc04g049930.2.1	4081.Solyc05g008480.2.1	4081.Solyc05g009850.2.1	4081.Solyc06g065710.2.1	4081.Solyc07g005880.2.1	4081.Solyc07g019530.2.1	4081.Solyc09g063030.2.1	4081.Solyc10g055450.1.1	4081.Solyc10g078180.1.1	4081.Solyc11g011490.1.1	4081.Solyc11g033270.1.1	4081.Solyc11g051160.1.1	4081.Solyc11g066370.1.1	Solyc01g006350.2.1	Solyc01g095790.2.1	Solyc01g096680.2.1	Solyc01g096780.2.1	Solyc01g099360.2.1	Solyc01g104570.2.1	Solyc01g106050.2.1	Solyc01g111530.2.1	Solyc02g068480.2.1	Solyc02g070780.2.1	Solyc02g079850.2.1	Solyc02g082180.2.1
GO Process	GO:0006974	Cellular response to DNA damage stimulus	15	604	0.97	2.09e-08	4081.Solyc01g099360.2.1	4081.Solyc01g101030.2.1	4081.Solyc02g070780.2.1	4081.Solyc02g082180.2.1	4081.Solyc02g091960.2.1	4081.Solyc04g049930.2.1	4081.Solyc05g008480.2.1	4081.Solyc06g060150.2.1	4081.Solyc06g065710.2.1	4081.Solyc06g071490.1.1	4081.Solyc07g005880.2.1	4081.Solyc10g006770.2.1	4081.Solyc10g007400.2.1	4081.Solyc11g011490.1.1	4081.Solyc11g066370.1.1	Solyc01g099360.2.1	Solyc01g101030.2.1	Solyc02g070780.2.1	Solyc02g082180.2.1	Solyc02g091960.2.1	Solyc04g049930.2.1	Solyc05g008480.2.1	Solyc06g060150.2.1	Solyc06g065710.2.1	Solyc06g071490.1.1	Solyc07g005880.2.1	Solyc10g006770.2.1	Solyc10g007400.2.1	Solyc11g011490.1.1	Solyc11g066370.1.1
GO Process	GO:0033554	Cellular response to stress	17	1173	0.73	1.89e-06	4081.Solyc01g099360.2.1	4081.Solyc01g101030.2.1	4081.Solyc02g070780.2.1	4081.Solyc02g082180.2.1	4081.Solyc02g091960.2.1	4081.Solyc04g049930.2.1	4081.Solyc05g008480.2.1	4081.Solyc06g060150.2.1	4081.Solyc06g065710.2.1	4081.Solyc06g071490.1.1	4081.Solyc07g005880.2.1	4081.Solyc08g078430.2.1	4081.Solyc10g006770.2.1	4081.Solyc10g007400.2.1	4081.Solyc11g011490.1.1	4081.Solyc11g033270.1.1	4081.Solyc11g066370.1.1	Solyc01g099360.2.1	Solyc01g101030.2.1	Solyc02g070780.2.1	Solyc02g082180.2.1	Solyc02g091960.2.1	Solyc04g049930.2.1	Solyc05g008480.2.1	Solyc06g060150.2.1	Solyc06g065710.2.1	Solyc06g071490.1.1	Solyc07g005880.2.1	Solyc08g078430.2.1	Solyc10g006770.2.1	Solyc10g007400.2.1	Solyc11g011490.1.1	MAPKKKe	Solyc11g066370.1.1
GO Process	GO:0006333	Chromatin assembly or disassembly	25	110	1.93	1.18e-36	4081.Solyc01g101030.2.1	4081.Solyc02g067370.2.1	4081.Solyc02g082700.2.1	4081.Solyc02g084240.2.1	4081.Solyc02g090090.2.1	4081.Solyc03g032130.2.1	4081.Solyc03g116170.2.1	4081.Solyc03g119130.2.1	4081.Solyc03g121700.2.1	4081.Solyc04g007890.2.1	4081.Solyc05g008480.2.1	4081.Solyc05g018810.2.1	4081.Solyc05g051290.2.1	4081.Solyc05g055440.1.1	4081.Solyc06g053320.2.1	4081.Solyc06g054560.2.1	4081.Solyc06g062690.2.1	4081.Solyc06g069890.2.1	4081.Solyc06g084020.2.1	4081.Solyc08g078430.2.1	4081.Solyc09g066100.2.1	4081.Solyc10g006770.2.1	4081.Solyc11g007930.1.1	4081.Solyc12g008940.1.1	4081.Solyc12g013510.1.1	Solyc01g101030.2.1	Solyc02g067370.2.1	Solyc02g082700.2.1	LOC544142	Solyc02g090090.2.1	Solyc03g032130.2.1	Solyc03g116170.2.1	Solyc03g119130.2.1	Solyc03g121700.2.1	Solyc04g007890.2.1	Solyc05g008480.2.1	Solyc05g018810.2.1	Solyc05g051290.2.1	Solyc05g055440.1.1	Solyc06g053320.2.1	Solyc06g054560.2.1	Solyc06g062690.2.1	Solyc06g069890.2.1
GO Process	GO:0006325	Chromatin organization	37	525	1.42	9.36e-39	4081.Solyc01g101030.2.1	4081.Solyc02g067370.2.1	4081.Solyc02g082700.2.1	4081.Solyc02g084240.2.1	4081.Solyc02g090090.2.1	4081.Solyc03g032130.2.1	4081.Solyc03g116170.2.1	4081.Solyc03g119130.2.1	4081.Solyc03g121020.2.1	4081.Solyc03g121700.2.1	4081.Solyc04g007890.2.1	4081.Solyc04g014250.2.1	4081.Solyc05g008480.2.1	4081.Solyc05g018810.2.1	4081.Solyc05g051290.2.1	4081.Solyc05g055440.1.1	4081.Solyc05g056340.2.1	4081.Solyc06g053320.2.1	4081.Solyc06g054560.2.1	4081.Solyc06g062690.2.1	4081.Solyc06g069890.2.1	4081.Solyc06g084020.2.1	4081.Solyc07g039330.2.1	4081.Solyc07g049720.2.1	4081.Solyc07g065490.2.1	4081.Solyc08g005970.2.1	4081.Solyc08g078430.2.1	4081.Solyc08g081050.2.1	4081.Solyc09g009030.2.1	4081.Solyc09g066100.2.1	4081.Solyc10g006770.2.1	4081.Solyc10g081020.1.1	4081.Solyc11g007930.1.1	4081.Solyc11g062010.1.1	4081.Solyc11g066840.1.1	4081.Solyc12g008940.1.1	4081.Solyc12g013510.1.1	Solyc01g101030.2.1	Solyc02g067370.2.1	Solyc02g082700.2.1	LOC544142	Solyc02g090090.2.1	Solyc03g032130.2.1
GO Process	GO:0030261	Chromosome condensation	8	26	2.06	7.6e-12	4081.Solyc02g087980.2.1	4081.Solyc03g093260.2.1	4081.Solyc03g119130.2.1	4081.Solyc04g007890.2.1	4081.Solyc04g072670.2.1	4081.Solyc05g051290.2.1	4081.Solyc06g084020.2.1	4081.Solyc09g066100.2.1	Solyc02g087980.2.1	Solyc03g093260.2.1	Solyc03g119130.2.1	Solyc04g007890.2.1	Solyc04g072670.2.1	Solyc05g051290.2.1	H1	Solyc09g066100.2.1
GO Process	GO:0051276	Chromosome organization	53	887	1.35	3.15e-55	4081.Solyc01g087500.2.1	4081.Solyc01g096780.2.1	4081.Solyc01g101030.2.1	4081.Solyc01g104570.2.1	4081.Solyc02g067370.2.1	4081.Solyc02g070780.2.1	4081.Solyc02g082180.2.1	4081.Solyc02g082700.2.1	4081.Solyc02g084240.2.1	4081.Solyc02g087980.2.1	4081.Solyc02g090090.2.1	4081.Solyc02g090760.2.1	4081.Solyc03g032130.2.1	4081.Solyc03g093260.2.1	4081.Solyc03g116170.2.1	4081.Solyc03g119130.2.1	4081.Solyc03g121020.2.1	4081.Solyc03g121700.2.1	4081.Solyc04g007280.2.1	4081.Solyc04g007890.2.1	4081.Solyc04g014250.2.1	4081.Solyc04g072670.2.1	4081.Solyc05g008480.2.1	4081.Solyc05g018810.2.1	4081.Solyc05g051290.2.1	4081.Solyc05g055440.1.1	4081.Solyc05g056340.2.1	4081.Solyc06g053320.2.1	4081.Solyc06g054560.2.1	4081.Solyc06g062690.2.1	4081.Solyc06g065710.2.1	4081.Solyc06g069890.2.1	4081.Solyc06g071490.1.1	4081.Solyc06g084020.2.1	4081.Solyc07g008160.2.1	4081.Solyc07g032090.2.1	4081.Solyc07g039330.2.1	4081.Solyc07g047860.2.1	4081.Solyc07g049720.2.1	4081.Solyc07g065490.2.1	4081.Solyc08g005970.2.1	4081.Solyc08g078430.2.1	4081.Solyc08g081050.2.1
GO Process	GO:0071103	DNA conformation change	30	341	1.52	1.64e-33	4081.Solyc01g087500.2.1	4081.Solyc02g067370.2.1	4081.Solyc02g070780.2.1	4081.Solyc02g082180.2.1	4081.Solyc02g084240.2.1	4081.Solyc02g087980.2.1	4081.Solyc02g090090.2.1	4081.Solyc03g093260.2.1	4081.Solyc03g116170.2.1	4081.Solyc03g119130.2.1	4081.Solyc03g121700.2.1	4081.Solyc04g007890.2.1	4081.Solyc04g072670.2.1	4081.Solyc05g008480.2.1	4081.Solyc05g018810.2.1	4081.Solyc05g051290.2.1	4081.Solyc05g055440.1.1	4081.Solyc06g053320.2.1	4081.Solyc06g054560.2.1	4081.Solyc06g062690.2.1	4081.Solyc06g069890.2.1	4081.Solyc06g084020.2.1	4081.Solyc07g032090.2.1	4081.Solyc07g049720.2.1	4081.Solyc08g078430.2.1	4081.Solyc09g066100.2.1	4081.Solyc11g007930.1.1	4081.Solyc11g065620.1.1	4081.Solyc12g008940.1.1	4081.Solyc12g013510.1.1	Solyc01g087500.2.1	Solyc02g067370.2.1	Solyc02g070780.2.1	Solyc02g082180.2.1	LOC544142	Solyc02g087980.2.1	Solyc02g090090.2.1	Solyc03g093260.2.1	Solyc03g116170.2.1	Solyc03g119130.2.1	Solyc03g121700.2.1	Solyc04g007890.2.1	Solyc04g072670.2.1
GO Process	GO:0006323	DNA packaging	25	120	1.89	7.06e-36	4081.Solyc02g067370.2.1	4081.Solyc02g084240.2.1	4081.Solyc02g087980.2.1	4081.Solyc02g090090.2.1	4081.Solyc03g093260.2.1	4081.Solyc03g116170.2.1	4081.Solyc03g119130.2.1	4081.Solyc03g121700.2.1	4081.Solyc04g007890.2.1	4081.Solyc04g072670.2.1	4081.Solyc05g008480.2.1	4081.Solyc05g018810.2.1	4081.Solyc05g051290.2.1	4081.Solyc05g055440.1.1	4081.Solyc06g053320.2.1	4081.Solyc06g054560.2.1	4081.Solyc06g062690.2.1	4081.Solyc06g069890.2.1	4081.Solyc06g084020.2.1	4081.Solyc08g078430.2.1	4081.Solyc09g066100.2.1	4081.Solyc11g007930.1.1	4081.Solyc11g065620.1.1	4081.Solyc12g008940.1.1	4081.Solyc12g013510.1.1	Solyc02g067370.2.1	LOC544142	Solyc02g087980.2.1	Solyc02g090090.2.1	Solyc03g093260.2.1	Solyc03g116170.2.1	Solyc03g119130.2.1	Solyc03g121700.2.1	Solyc04g007890.2.1	Solyc04g072670.2.1	Solyc05g008480.2.1	Solyc05g018810.2.1	Solyc05g051290.2.1	Solyc05g055440.1.1	Solyc06g053320.2.1	Solyc06g054560.2.1	Solyc06g062690.2.1	Solyc06g069890.2.1
GO Process	GO:0006281	DNA repair	10	544	0.84	0.00012	4081.Solyc01g101030.2.1	4081.Solyc02g070780.2.1	4081.Solyc02g082180.2.1	4081.Solyc05g008480.2.1	4081.Solyc06g060150.2.1	4081.Solyc06g065710.2.1	4081.Solyc07g005880.2.1	4081.Solyc10g006770.2.1	4081.Solyc10g007400.2.1	4081.Solyc11g066370.1.1	Solyc01g101030.2.1	Solyc02g070780.2.1	Solyc02g082180.2.1	Solyc05g008480.2.1	Solyc06g060150.2.1	Solyc06g065710.2.1	Solyc07g005880.2.1	Solyc10g006770.2.1	Solyc10g007400.2.1	Solyc11g066370.1.1
GO Process	GO:0006260	DNA replication	16	188	1.5	7.28e-17	4081.Solyc01g095790.2.1	4081.Solyc01g101030.2.1	4081.Solyc01g111530.2.1	4081.Solyc02g070780.2.1	4081.Solyc02g082180.2.1	4081.Solyc02g090090.2.1	4081.Solyc03g063340.2.1	4081.Solyc05g009850.2.1	4081.Solyc06g060150.2.1	4081.Solyc07g005880.2.1	4081.Solyc07g049720.2.1	4081.Solyc10g006770.2.1	4081.Solyc10g007400.2.1	4081.Solyc10g055450.1.1	4081.Solyc11g011490.1.1	4081.Solyc11g066370.1.1	Solyc01g095790.2.1	Solyc01g101030.2.1	Solyc01g111530.2.1	Solyc02g070780.2.1	Solyc02g082180.2.1	Solyc02g090090.2.1	Solyc03g063340.2.1	Solyc05g009850.2.1	Solyc06g060150.2.1	Solyc07g005880.2.1	Solyc07g049720.2.1	Solyc10g006770.2.1	Solyc10g007400.2.1	Solyc10g055450.1.1	Solyc11g011490.1.1	Solyc11g066370.1.1
GO Process	GO:0048229	Gametophyte development	6	225	1	0.0015	4081.Solyc01g006350.2.1	4081.Solyc02g038750.2.1	4081.Solyc02g078200.2.1	4081.Solyc06g053320.2.1	4081.Solyc07g025200.1.1	4081.Solyc09g092430.2.1	Solyc01g006350.2.1	Solyc02g038750.2.1	Solyc02g078200.2.1	Solyc06g053320.2.1	Solyc07g025200.1.1	Solyc09g092430.2.1
GO Process	GO:1903047	Mitotic cell cycle process	9	213	1.2	1.13e-06	4081.Solyc01g104570.2.1	4081.Solyc02g070780.2.1	4081.Solyc02g082180.2.1	4081.Solyc02g087980.2.1	4081.Solyc02g090090.2.1	4081.Solyc02g090760.2.1	4081.Solyc05g008480.2.1	4081.Solyc06g065710.2.1	4081.Solyc11g011490.1.1	Solyc01g104570.2.1	Solyc02g070780.2.1	Solyc02g082180.2.1	Solyc02g087980.2.1	Solyc02g090090.2.1	Solyc02g090760.2.1	Solyc05g008480.2.1	Solyc06g065710.2.1	Solyc11g011490.1.1
GO Process	GO:0006334	Nucleosome assembly	18	71	1.98	8.54e-27	4081.Solyc02g067370.2.1	4081.Solyc02g084240.2.1	4081.Solyc02g090090.2.1	4081.Solyc03g116170.2.1	4081.Solyc03g119130.2.1	4081.Solyc03g121700.2.1	4081.Solyc04g007890.2.1	4081.Solyc05g008480.2.1	4081.Solyc05g018810.2.1	4081.Solyc05g051290.2.1	4081.Solyc05g055440.1.1	4081.Solyc06g062690.2.1	4081.Solyc06g069890.2.1	4081.Solyc06g084020.2.1	4081.Solyc09g066100.2.1	4081.Solyc11g007930.1.1	4081.Solyc12g008940.1.1	4081.Solyc12g013510.1.1	Solyc02g067370.2.1	LOC544142	Solyc02g090090.2.1	Solyc03g116170.2.1	Solyc03g119130.2.1	Solyc03g121700.2.1	Solyc04g007890.2.1	Solyc05g008480.2.1	Solyc05g018810.2.1	Solyc05g051290.2.1	Solyc05g055440.1.1	Solyc06g062690.2.1	Solyc06g069890.2.1	H1	Solyc09g066100.2.1	Solyc11g007930.1.1	Solyc12g008940.1.1	Solyc12g013510.1.1
GO Process	GO:0034728	Nucleosome organization	22	94	1.94	2.26e-32	4081.Solyc01g101030.2.1	4081.Solyc02g067370.2.1	4081.Solyc02g084240.2.1	4081.Solyc02g090090.2.1	4081.Solyc03g116170.2.1	4081.Solyc03g119130.2.1	4081.Solyc03g121700.2.1	4081.Solyc04g007890.2.1	4081.Solyc05g008480.2.1	4081.Solyc05g018810.2.1	4081.Solyc05g051290.2.1	4081.Solyc05g055440.1.1	4081.Solyc06g054560.2.1	4081.Solyc06g062690.2.1	4081.Solyc06g069890.2.1	4081.Solyc06g084020.2.1	4081.Solyc09g066100.2.1	4081.Solyc10g006770.2.1	4081.Solyc10g081020.1.1	4081.Solyc11g007930.1.1	4081.Solyc12g008940.1.1	4081.Solyc12g013510.1.1	Solyc01g101030.2.1	Solyc02g067370.2.1	LOC544142	Solyc02g090090.2.1	Solyc03g116170.2.1	Solyc03g119130.2.1	Solyc03g121700.2.1	Solyc04g007890.2.1	Solyc05g008480.2.1	Solyc05g018810.2.1	Solyc05g051290.2.1	Solyc05g055440.1.1	Solyc06g054560.2.1	Solyc06g062690.2.1	Solyc06g069890.2.1	H1	Solyc09g066100.2.1	Solyc10g006770.2.1	Solyc10g081020.1.1	Solyc11g007930.1.1	Solyc12g008940.1.1
GO Process	GO:0016584	Nucleosome positioning	6	9	2.4	3.38e-10	4081.Solyc03g119130.2.1	4081.Solyc04g007890.2.1	4081.Solyc05g051290.2.1	4081.Solyc06g054560.2.1	4081.Solyc06g084020.2.1	4081.Solyc09g066100.2.1	Solyc03g119130.2.1	Solyc04g007890.2.1	Solyc05g051290.2.1	Solyc06g054560.2.1	H1	Solyc09g066100.2.1
GO Process	GO:0006997	Nucleus organization	16	38	2.2	1.23e-26	4081.Solyc01g096780.2.1	4081.Solyc02g038750.2.1	4081.Solyc02g078200.2.1	4081.Solyc02g081140.2.1	4081.Solyc02g089800.2.1	4081.Solyc02g091960.2.1	4081.Solyc03g045050.2.1	4081.Solyc03g120880.2.1	4081.Solyc05g055110.2.1	4081.Solyc06g069770.2.1	4081.Solyc07g025200.1.1	4081.Solyc07g047860.2.1	4081.Solyc07g049260.2.1	4081.Solyc08g006480.2.1	4081.Solyc09g092430.2.1	4081.Solyc12g035650.1.1	Solyc01g096780.2.1	Solyc02g038750.2.1	Solyc02g078200.2.1	Solyc02g081140.2.1	Solyc02g089800.2.1	Solyc02g091960.2.1	Solyc03g045050.2.1	Solyc03g120880.2.1	Solyc05g055110.2.1	Solyc06g069770.2.1	Solyc07g025200.1.1	Solyc07g047860.2.1	Solyc07g049260.2.1	Solyc08g006480.2.1	Solyc09g092430.2.1	Solyc12g035650.1.1
GO Process	GO:0022414	Reproductive process	16	1133	0.72	6.01e-06	4081.Solyc01g006350.2.1	4081.Solyc01g096780.2.1	4081.Solyc01g099360.2.1	4081.Solyc02g038750.2.1	4081.Solyc02g078200.2.1	4081.Solyc02g079850.2.1	4081.Solyc02g087980.2.1	4081.Solyc02g090090.2.1	4081.Solyc02g090760.2.1	4081.Solyc03g093260.2.1	4081.Solyc03g097190.2.1	4081.Solyc03g121020.2.1	4081.Solyc04g049930.2.1	4081.Solyc06g053320.2.1	4081.Solyc06g069770.2.1	4081.Solyc11g066840.1.1	Solyc01g006350.2.1	Solyc01g096780.2.1	Solyc01g099360.2.1	Solyc02g038750.2.1	Solyc02g078200.2.1	Solyc02g079850.2.1	Solyc02g087980.2.1	Solyc02g090090.2.1	Solyc02g090760.2.1	Solyc03g093260.2.1	Solyc03g097190.2.1	Solyc03g121020.2.1	Solyc04g049930.2.1	Solyc06g053320.2.1	Solyc06g069770.2.1	SlHDT3
#category	term ID	Biological process	Number of proteins
GO Process	GO:0007049	Cell cycle (GO:0007049)	31
GO Process	GO:0006281	DNA repair (GO:0006281)	10
GO Process	GO:0006260	DNA replication (GO:0006260)	16
GO Process	GO:0006997	Nucleus organization (GO:0006997)	16
GO Process	GO:0006323	DNA packaging (GO:0006323)	25
GO Process	GO:0048229	Gametophyte development (GO:0048229)	6
GO Process	GO:0030261	Chromosome condensation (GO:0030261)	8
GO Process	GO:1903047	Mitotic cell cycle process (GO:1903047)	9
GO Process	GO:0033554	Cellular response to stress (GO:0033554)	17
GO Process	GO:0006334	Nucleosome assembly (GO:0006334)	18
GO Process	GO:0034728	Nucleosome organization (GO:0034728)	22
GO Process	GO:0006333	Chromatin assembly or disassembly (GO:0006333)	25
GO Process	GO:0071103	DNA conformation change (GO:0071103)	30
GO Process	GO:0006325	Chromatin organization (GO:0006325)	37
GO Process	GO:0051276	Chromosome organization (GO:0051276)	53
[truncated: 63 more columns]
